# Supplementary material for: Single-cell transcriptomics highlights immunological dysregulations of monocytes in the pathobiology of COPD
Source: Respir Res. 2022 Dec 20;23:367. doi: 10.1186/s12931-022-02293-2 (PMC9764587; doi:10.1186/s12931-022-02293-2)
Supplement: Supplementary file 1 — Additional file 1. Supplementary Methods. [file 12931_2022_2293_MOESM1_ESM.xlsx]

## Sheet: clubcell_2subcluster_markers
gene	p_val	avg_logFC	pct.1	pct.2	p_val_adj	cluster
SCGB1A1	2.47307e-76	3.94768	0.676	0.276	7.57402e-72	mix
BPIFB1	1.59472e-30	3.33586	0.325	0.059	4.884e-26	mix
SCGB3A1	2.36731e-56	2.8695	0.713	0.438	7.25014e-52	mix
MSMB	1.50833e-18	2.8106	0.215	0.035	4.61941e-14	mix
MUC5AC	3.2556e-18	2.7907	0.187	0.019	9.97061e-14	mix
SCGB3A2	3.60636e-77	2.67218	0.713	0.279	1.10448e-72	mix
COL1A1	3.94812e-139	2.07332	0.785	0.234	1.20915e-134	autoimmune-prone
TFF3	4.50101e-22	1.97942	0.27	0.056	1.37848e-17	mix
SLPI	9.95412e-91	1.80307	0.925	0.874	3.04855e-86	mix
BPIFA1	4.24473e-12	1.61972	0.126	0.012	1.29999e-07	mix
IFI6	7.56511e-103	1.53071	0.876	0.448	2.31689e-98	autoimmune-prone
IFI27	1.4022e-138	1.45032	0.803	0.222	4.29439e-134	autoimmune-prone
LTF	1.04662e-12	1.43805	0.224	0.08	3.20538e-08	mix
SFTPB	2.06893e-52	1.42269	0.858	0.876	6.33631e-48	mix
IGFBP7	8.60936e-184	1.41497	0.799	0.123	2.6367e-179	autoimmune-prone
LCN2	6.91483e-16	1.40008	0.354	0.199	2.11774e-11	mix
MGP	5.76872e-16	1.38396	0.495	0.358	1.76673e-11	mix
CEACAM6	2.63971e-83	1.35921	0.845	0.555	8.08436e-79	autoimmune-prone
MDM2	1.10628e-130	1.34415	0.803	0.246	3.38808e-126	autoimmune-prone
CD24	6.25084e-139	1.34037	0.874	0.275	1.91438e-134	autoimmune-prone
IL32	2.85632e-129	1.31095	0.801	0.229	8.74776e-125	autoimmune-prone
TUBB	9.37855e-117	1.29986	0.841	0.348	2.87227e-112	autoimmune-prone
MMP7	2.13225e-71	1.26471	0.747	0.33	6.53023e-67	autoimmune-prone
FABP5	8.46006e-56	1.24515	0.623	0.222	2.59098e-51	mix
CP	3.35324e-53	1.23495	0.503	0.089	1.02696e-48	mix
PIGR	3.52112e-71	1.23329	0.85	0.677	1.07838e-66	mix
SERPINB3	4.12287e-10	1.22977	0.124	0.021	1.26267e-05	mix
CXCL17	1.46067e-85	1.21166	0.868	0.754	4.47346e-81	mix
KLK11	9.03928e-59	1.1966	0.521	0.084	2.76837e-54	mix
BST2	7.20606e-125	1.15888	0.789	0.229	2.20693e-120	autoimmune-prone
STMN1	1.48436e-112	1.1316	0.792	0.256	4.546e-108	autoimmune-prone
SOX9	7.0961e-98	1.11504	0.775	0.267	2.17325e-93	autoimmune-prone
CDKN2A	1.24469e-185	1.10836	0.681	0.052	3.812e-181	autoimmune-prone
CPM	9.0849e-77	1.09014	0.859	0.43	2.78234e-72	autoimmune-prone
ENO1	4.08652e-117	1.08541	0.951	0.605	1.25154e-112	autoimmune-prone
TMEM45A	1.75874e-40	1.04713	0.365	0.035	5.38632e-36	mix
ALPL	1.06705e-94	1.04537	0.81	0.315	3.26795e-90	autoimmune-prone
HLA-A	5.80567e-108	1.04134	0.991	0.876	1.77804e-103	autoimmune-prone
HLA-B	2.4496e-99	1.03274	0.986	0.891	7.50214e-95	autoimmune-prone
KLK10	2.20091e-30	1.03083	0.429	0.15	6.74051e-26	mix
APP	1.01787e-99	1.00671	0.92	0.619	3.11733e-95	autoimmune-prone
SFN	8.96746e-92	0.999194	0.876	0.393	2.74638e-87	autoimmune-prone
CYP2F1	4.28616e-35	0.995373	0.351	0.056	1.31268e-30	mix
RARRES3	2.25699e-79	0.994398	0.794	0.352	6.91226e-75	autoimmune-prone
MAL2	2.6861e-85	0.993973	0.904	0.599	8.22646e-81	autoimmune-prone
HSPA6	8.14364e-39	0.985447	0.665	0.36	2.49407e-34	autoimmune-prone
ISG15	9.65508e-114	0.985373	0.618	0.11	2.95696e-109	autoimmune-prone
RNASE1	7.6845e-23	0.975341	0.807	0.787	2.35345e-18	mix
CLU	1.56592e-45	0.975323	0.787	0.602	4.79578e-41	mix
SERPINH1	5.37745e-61	0.952883	0.787	0.4	1.6469e-56	autoimmune-prone
DNAJB4	1.9481e-36	0.950972	0.686	0.394	5.96626e-32	autoimmune-prone
CCT2	3.26651e-100	0.947593	0.85	0.407	1.0004e-95	autoimmune-prone
MX1	2.16004e-107	0.943359	0.67	0.158	6.61534e-103	autoimmune-prone
GSTA1	1.06095e-39	0.934279	0.376	0.044	3.24927e-35	mix
KRT17	6.66214e-76	0.934096	0.585	0.147	2.04035e-71	autoimmune-prone
ABCC3	2.27868e-129	0.930786	0.724	0.146	6.97869e-125	autoimmune-prone
TPM1	8.24231e-99	0.918325	0.787	0.295	2.52429e-94	autoimmune-prone
PLA2G16	5.34164e-91	0.909379	0.749	0.279	1.63593e-86	autoimmune-prone
MUC5B	1.72937e-20	0.905968	0.191	0.009	5.29638e-16	mix
HLA-DRB5	4.52093e-26	0.90365	0.412	0.159	1.38458e-21	mix
FMO2	2.88653e-33	0.903129	0.406	0.091	8.84028e-29	mix
IFI44L	1.75096e-108	0.902132	0.625	0.123	5.36248e-104	autoimmune-prone
CTSC	4.93173e-21	0.901573	0.593	0.518	1.51039e-16	mix
OCIAD2	5.88687e-96	0.895935	0.78	0.303	1.80291e-91	autoimmune-prone
MDK	4.40948e-83	0.895328	0.766	0.325	1.35045e-78	autoimmune-prone
FBLN1	6.88216e-163	0.88845	0.667	0.072	2.10773e-158	autoimmune-prone
LPCAT1	1.14636e-78	0.885554	0.778	0.301	3.51085e-74	autoimmune-prone
ALDH1A1	4.72007e-31	0.877728	0.662	0.529	1.44557e-26	mix
RND1	6.95275e-16	0.872504	0.532	0.389	2.12935e-11	mix
SUB1	2.97304e-84	0.869793	0.85	0.464	9.10524e-80	autoimmune-prone
S100P	5.17361e-08	0.866916	0.325	0.227	0.00158447	mix
CXCL8	9.64327e-07	0.858847	0.614	0.644	0.0295335	mix
ZFAND2A	5.03531e-33	0.856988	0.515	0.264	1.54211e-28	autoimmune-prone
TRAM1	4.68718e-63	0.854823	0.85	0.548	1.4355e-58	autoimmune-prone
ITGB8	4.416e-112	0.844614	0.6	0.108	1.35244e-107	autoimmune-prone
CLPTM1L	1.48625e-88	0.834735	0.813	0.369	4.55177e-84	autoimmune-prone
KLK5	5.07159e-146	0.832865	0.496	0.024	1.55322e-141	autoimmune-prone
LY6E	2.70976e-63	0.830318	0.831	0.51	8.2989e-59	autoimmune-prone
SLC34A2	8.18987e-69	0.823321	0.899	0.589	2.50823e-64	autoimmune-prone
SPATS2L	2.16505e-96	0.819859	0.792	0.299	6.63067e-92	autoimmune-prone
CKB	6.41555e-105	0.81531	0.782	0.236	1.96482e-100	autoimmune-prone
AKR1C1	3.59112e-28	0.807383	0.394	0.131	1.09982e-23	mix
S100A10	2.41653e-78	0.803396	0.852	0.394	7.40086e-74	autoimmune-prone
HSD17B13	2.50512e-27	0.79832	0.285	0.035	7.67219e-23	mix
BCAT1	3.64164e-119	0.793976	0.536	0.064	1.11529e-114	autoimmune-prone
TALDO1	1.93136e-81	0.791234	0.792	0.366	5.91498e-77	autoimmune-prone
IGFBP2	8.20358e-119	0.787104	0.667	0.126	2.51243e-114	autoimmune-prone
HLA-C	9.65244e-80	0.785648	0.967	0.727	2.95616e-75	autoimmune-prone
FSTL1	3.15269e-90	0.78381	0.63	0.164	9.65544e-86	autoimmune-prone
NEDD4L	1.58026e-33	0.783056	0.682	0.522	4.83971e-29	mix
MUC3A	1.35381e-152	0.781587	0.548	0.035	4.14618e-148	autoimmune-prone
PPIA	3.0486e-95	0.780233	0.967	0.811	9.33664e-91	autoimmune-prone
IFIT3	7.74762e-62	0.774786	0.445	0.101	2.37278e-57	autoimmune-prone
PDLIM3	1.21081e-122	0.770969	0.578	0.075	3.70823e-118	autoimmune-prone
SPON2	7.71962e-136	0.768485	0.522	0.042	2.36421e-131	autoimmune-prone
PGC	4.18176e-07	0.766863	0.218	0.117	0.0128071	mix
IGFBP4	1.10003e-93	0.759047	0.707	0.207	3.36894e-89	autoimmune-prone
CD47	9.26571e-64	0.752453	0.892	0.583	2.83772e-59	autoimmune-prone
NDUFS6	4.21613e-92	0.752327	0.759	0.285	1.29123e-87	autoimmune-prone
RNF213	2.39576e-81	0.749774	0.738	0.27	7.33727e-77	autoimmune-prone
CSF3	5.77733e-13	0.739702	0.177	0.037	1.76936e-08	mix
IFITM3	2.88238e-62	0.736342	0.911	0.601	8.82759e-58	autoimmune-prone
TIMP2	1.78415e-91	0.735331	0.639	0.168	5.46414e-87	autoimmune-prone
C3	1.51525e-16	0.734273	0.446	0.281	4.6406e-12	mix
BASP1	1.34149e-104	0.733844	0.611	0.125	4.10843e-100	autoimmune-prone
COL17A1	1.48186e-165	0.732685	0.546	0.025	4.53836e-161	autoimmune-prone
SAA1	5.78685e-08	0.722356	0.142	0.049	0.00177228	mix
MTRNR2L8	3.72035e-54	0.720474	0.824	0.456	1.13939e-49	autoimmune-prone
CALR	1.24339e-64	0.719671	0.934	0.709	3.808e-60	autoimmune-prone
S100A2	1.47175e-39	0.719288	0.344	0.092	4.50739e-35	autoimmune-prone
SELENBP1	3.14627e-25	0.713247	0.657	0.506	9.63575e-21	mix
TMSB4X	1.38592e-71	0.712837	0.991	0.96	4.24452e-67	autoimmune-prone
PALLD	3.1544e-91	0.712665	0.66	0.183	9.66068e-87	autoimmune-prone
MAP2	6.09671e-134	0.711853	0.506	0.037	1.86718e-129	autoimmune-prone
CD55	1.90261e-28	0.711108	0.783	0.808	5.82692e-24	mix
UQCRH	1.10209e-65	0.711092	0.869	0.535	3.37526e-61	autoimmune-prone
PXDN	3.43387e-143	0.710117	0.548	0.044	1.05166e-138	autoimmune-prone
SECISBP2L	4.31698e-16	0.708644	0.451	0.288	1.32212e-11	mix
TIMP3	5.10938e-67	0.707779	0.557	0.154	1.5648e-62	autoimmune-prone
SPINT2	1.24238e-68	0.705699	0.941	0.75	3.80492e-64	autoimmune-prone
IFI44	8.39791e-105	0.705384	0.607	0.118	2.57194e-100	autoimmune-prone
EPCAM	1.1333e-64	0.704149	0.895	0.648	3.47083e-60	autoimmune-prone
ADAM8	2.20366e-116	0.703872	0.621	0.107	6.74894e-112	autoimmune-prone
PRDX1	1.38844e-68	0.69902	0.92	0.666	4.25224e-64	autoimmune-prone
LGR4	7.0719e-143	0.696958	0.593	0.064	2.16584e-138	autoimmune-prone
LAMC2	3.8509e-52	0.695195	0.41	0.103	1.17938e-47	autoimmune-prone
CLDN3	2.46022e-83	0.694466	0.672	0.211	7.53467e-79	autoimmune-prone
TM7SF3	7.87948e-82	0.693581	0.728	0.272	2.41317e-77	autoimmune-prone
LAPTM4B	8.59202e-72	0.692266	0.733	0.304	2.63139e-67	autoimmune-prone
LGALS9	2.34672e-78	0.691159	0.677	0.23	7.18706e-74	autoimmune-prone
LDLR	7.31787e-25	0.691068	0.665	0.513	2.24117e-20	mix
TCIM	2.83163e-13	0.690334	0.442	0.297	8.67216e-09	mix
COA3	2.81598e-76	0.690305	0.731	0.294	8.62422e-72	autoimmune-prone
KIF13A	3.18924e-97	0.689382	0.684	0.18	9.76737e-93	autoimmune-prone
LYZ	1.04694e-10	0.685737	0.387	0.265	3.20636e-06	mix
DCLK1	6.38378e-129	0.681249	0.536	0.054	1.9551e-124	autoimmune-prone
SFTA1P	2.60133e-29	0.680246	0.39	0.11	7.96683e-25	mix
KIAA1324	6.80729e-20	0.679214	0.513	0.349	2.0848e-15	mix
MX2	4.01306e-101	0.668488	0.557	0.097	1.22904e-96	autoimmune-prone
TENT5C	1.54283e-23	0.667807	0.546	0.337	4.72506e-19	mix
FOSB	9.42665e-31	0.659038	0.905	0.878	2.88701e-26	mix
NDUFB9	8.98521e-65	0.65845	0.778	0.395	2.75181e-60	autoimmune-prone
SDC1	8.56633e-63	0.656476	0.857	0.527	2.62352e-58	autoimmune-prone
TAGLN2	9.17892e-67	0.652975	0.96	0.711	2.81113e-62	autoimmune-prone
BTG1	1.55222e-35	0.652948	0.812	0.78	4.75382e-31	mix
DST	2.53315e-101	0.652655	0.539	0.088	7.75802e-97	autoimmune-prone
RAP1B	3.14929e-67	0.652455	0.785	0.389	9.64502e-63	autoimmune-prone
LGALS3BP	1.00169e-56	0.651828	0.897	0.609	3.06779e-52	autoimmune-prone
CLDN1	7.15154e-87	0.650783	0.74	0.212	2.19023e-82	autoimmune-prone
CRTAC1	6.2169e-23	0.649721	0.263	0.044	1.90399e-18	mix
IFIT1	2.1001e-85	0.648981	0.426	0.055	6.43177e-81	autoimmune-prone
ITPR3	2.06664e-77	0.648804	0.761	0.309	6.3293e-73	autoimmune-prone
TGM2	8.75659e-15	0.648336	0.264	0.101	2.68179e-10	mix
RAB21	1.50794e-71	0.647087	0.77	0.342	4.61822e-67	autoimmune-prone
INHBB	7.45692e-88	0.645449	0.578	0.126	2.28376e-83	autoimmune-prone
TNC	2.65509e-84	0.644556	0.452	0.07	8.13147e-80	autoimmune-prone
CTSZ	1.09515e-77	0.644398	0.724	0.27	3.354e-73	autoimmune-prone
FAM129A	1.01536e-17	0.642968	0.419	0.239	3.10964e-13	mix
TUBB2B	1.98521e-99	0.642307	0.396	0.032	6.07991e-95	autoimmune-prone
LASP1	1.98575e-71	0.639237	0.792	0.349	6.08157e-67	autoimmune-prone
NEU1	4.64177e-52	0.634095	0.728	0.347	1.42159e-47	autoimmune-prone
TAP1	2.48198e-79	0.634013	0.632	0.179	7.60132e-75	autoimmune-prone
SERPINB11	1.30068e-12	0.632212	0.113	0.002	3.98347e-08	mix
CD151	7.79478e-66	0.631494	0.874	0.517	2.38723e-61	autoimmune-prone
SLC4A4	4.70861e-18	0.626179	0.293	0.103	1.44206e-13	mix
TCEAL9	4.52104e-62	0.6228	0.81	0.407	1.38461e-57	autoimmune-prone
STOM	6.01722e-58	0.619523	0.859	0.487	1.84283e-53	autoimmune-prone
GNB1	1.01281e-64	0.616977	0.843	0.46	3.10183e-60	autoimmune-prone
SERINC2	2.19634e-77	0.615819	0.656	0.219	6.7265e-73	autoimmune-prone
SNRPG	1.78968e-67	0.612961	0.852	0.475	5.48108e-63	autoimmune-prone
NDUFS5	2.39143e-63	0.609382	0.831	0.477	7.32399e-59	autoimmune-prone
HLA-F	2.52714e-60	0.608687	0.731	0.332	7.73961e-56	autoimmune-prone
STEAP4	6.68108e-13	0.602697	0.694	0.717	2.04615e-08	mix
CNOT2	5.63727e-66	0.602296	0.719	0.313	1.72647e-61	autoimmune-prone
TXN	5.1272e-45	0.602129	0.855	0.585	1.57025e-40	autoimmune-prone
TMEM50A	1.31378e-60	0.601464	0.785	0.419	4.02359e-56	autoimmune-prone
NR4A1	1.14648e-30	0.600059	0.854	0.82	3.51122e-26	mix
RPL13A	7.72561e-45	0.597024	0.877	0.895	2.36604e-40	mix
TMEM19	1.60016e-104	0.595977	0.595	0.114	4.90064e-100	autoimmune-prone
SPARC	4.63167e-117	0.595581	0.506	0.052	1.4185e-112	autoimmune-prone
RAB3IP	1.02339e-74	0.595137	0.681	0.243	3.13424e-70	autoimmune-prone
ERGIC1	6.41062e-52	0.593716	0.756	0.401	1.96332e-47	autoimmune-prone
MT-ND6	3.01381e-36	0.592683	0.726	0.397	9.23009e-32	autoimmune-prone
MECOM	3.02033e-23	0.591876	0.405	0.162	9.25005e-19	mix
SMS	2.56102e-74	0.588784	0.749	0.293	7.84339e-70	autoimmune-prone
INSR	2.92662e-15	0.586156	0.446	0.297	8.96307e-11	mix
CIRBP	2.22582e-22	0.586142	0.701	0.644	6.81679e-18	mix
FAM84B	2.60518e-75	0.585402	0.651	0.21	7.97863e-71	autoimmune-prone
FN1	9.17979e-69	0.58524	0.536	0.14	2.8114e-64	autoimmune-prone
GOLM1	2.15458e-51	0.584096	0.745	0.371	6.59863e-47	autoimmune-prone
RCC2	3.30058e-73	0.583142	0.719	0.277	1.01084e-68	autoimmune-prone
MGLL	5.0576e-76	0.58314	0.667	0.211	1.54894e-71	autoimmune-prone
GTF2I	2.36555e-59	0.583045	0.869	0.538	7.24474e-55	autoimmune-prone
RPL5	6.76116e-37	0.58113	0.863	0.895	2.07067e-32	mix
SMPDL3B	6.13894e-98	0.579179	0.597	0.113	1.88011e-93	autoimmune-prone
PDCD6	4.19913e-60	0.578464	0.735	0.365	1.28603e-55	autoimmune-prone
PSMB2	1.44263e-64	0.577782	0.768	0.364	4.4182e-60	autoimmune-prone
PCNA	2.16337e-55	0.573884	0.6	0.227	6.62553e-51	autoimmune-prone
ATP6V0E1	1.22643e-62	0.573311	0.862	0.493	3.75606e-58	autoimmune-prone
NFIX	3.12593e-70	0.571417	0.82	0.368	9.57348e-66	autoimmune-prone
SCNN1B	4.16993e-21	0.571152	0.375	0.164	1.27708e-16	mix
DDAH2	3.89585e-86	0.570896	0.623	0.16	1.19314e-81	autoimmune-prone
MAP1B	2.01149e-98	0.569931	0.429	0.042	6.16038e-94	autoimmune-prone
TMED9	3.35469e-51	0.568666	0.843	0.536	1.02741e-46	autoimmune-prone
PMAIP1	1.2497e-25	0.567472	0.789	0.525	3.82733e-21	autoimmune-prone
ADAM9	6.6008e-65	0.567233	0.649	0.238	2.02156e-60	autoimmune-prone
XAF1	2.99839e-68	0.567148	0.63	0.197	9.18288e-64	autoimmune-prone
CD9	4.63228e-40	0.567092	0.953	0.772	1.41868e-35	autoimmune-prone
MSN	2.21238e-67	0.567068	0.761	0.298	6.77563e-63	autoimmune-prone
SH3BGRL3	3.51451e-57	0.566005	0.787	0.399	1.07636e-52	autoimmune-prone
SOX11	2.87272e-113	0.563056	0.443	0.034	8.798e-109	autoimmune-prone
RAC1	3.90939e-58	0.562808	0.93	0.707	1.19729e-53	autoimmune-prone
CCL2	1.60707e-29	0.558397	0.396	0.14	4.92181e-25	autoimmune-prone
HNMT	4.67757e-14	0.55673	0.446	0.307	1.43255e-09	mix
CEBPD	3.45316e-13	0.553594	0.756	0.794	1.05757e-08	mix
ATP11A	5.77985e-81	0.548947	0.658	0.187	1.77014e-76	autoimmune-prone
C16orf89	9.5155e-17	0.547887	0.371	0.194	2.91422e-12	mix
AHDC1	3.1479e-82	0.54597	0.639	0.173	9.64077e-78	autoimmune-prone
CLCA2	2.52777e-15	0.544964	0.146	0.007	7.74155e-11	mix
EIF6	2.20507e-58	0.54233	0.749	0.371	6.75325e-54	autoimmune-prone
GAPDH	3.41903e-43	0.541623	0.862	0.579	1.04711e-38	autoimmune-prone
PLSCR1	2.54627e-58	0.539248	0.719	0.325	7.79822e-54	autoimmune-prone
HSPB1	1.28745e-34	0.53916	0.953	0.812	3.94294e-30	autoimmune-prone
GDF15	1.36332e-24	0.538563	0.838	0.626	4.1753e-20	autoimmune-prone
IRX3	7.85753e-08	0.537663	0.528	0.489	0.00240645	mix
TMSB10	2.6456e-52	0.536889	0.932	0.701	8.10242e-48	autoimmune-prone
LLGL2	6.59832e-79	0.535282	0.681	0.219	2.0208e-74	autoimmune-prone
DHCR24	1.71933e-14	0.535051	0.688	0.66	5.26561e-10	mix
GNAS	1.47794e-59	0.533068	0.984	0.828	4.52632e-55	autoimmune-prone
KRT7	3.06823e-36	0.533046	0.836	0.586	9.39677e-32	autoimmune-prone
PRXL2A	1.39116e-85	0.532882	0.625	0.16	4.26057e-81	autoimmune-prone
PLS3	4.00612e-55	0.532549	0.74	0.328	1.22691e-50	autoimmune-prone
PERP	2.40911e-34	0.532263	0.845	0.587	7.37815e-30	autoimmune-prone
OTULIN	1.85166e-100	0.530769	0.623	0.132	5.6709e-96	autoimmune-prone
ERP27	5.46879e-12	0.530501	0.239	0.101	1.67487e-07	mix
BAX	7.76436e-64	0.529838	0.632	0.228	2.37791e-59	autoimmune-prone
ASAH1	1.39837e-17	0.52916	0.693	0.684	4.28263e-13	mix
DDIT4	6.73005e-36	0.526768	0.698	0.361	2.06114e-31	autoimmune-prone
HMGN2	4.52146e-46	0.524043	0.801	0.496	1.38474e-41	autoimmune-prone
SNRPB	1.76013e-55	0.523555	0.827	0.481	5.39056e-51	autoimmune-prone
ENY2	2.16934e-57	0.522951	0.749	0.36	6.64382e-53	autoimmune-prone
MRPL14	7.64636e-64	0.52088	0.7	0.284	2.34178e-59	autoimmune-prone
SECTM1	2.47501e-79	0.520709	0.511	0.104	7.57996e-75	autoimmune-prone
NQO1	1.82413e-64	0.520546	0.536	0.152	5.58659e-60	autoimmune-prone
SERP1	3.59688e-21	0.520545	0.739	0.773	1.10158e-16	mix
STAT1	5.72043e-57	0.519948	0.639	0.246	1.75194e-52	autoimmune-prone
CBX3	2.09793e-56	0.519872	0.782	0.399	6.42513e-52	autoimmune-prone
VSTM2L	2.14168e-64	0.517964	0.499	0.134	6.55912e-60	autoimmune-prone
MYH9	1.26584e-47	0.517283	0.82	0.468	3.87677e-43	autoimmune-prone
PPIC	1.51211e-72	0.516546	0.611	0.184	4.63098e-68	autoimmune-prone
TFAP2A	4.32319e-85	0.515153	0.6	0.144	1.32402e-80	autoimmune-prone
RPS28	4.01152e-30	0.514923	0.852	0.899	1.22857e-25	mix
CAPZB	3.36156e-50	0.513646	0.817	0.485	1.02951e-45	autoimmune-prone
SOX2	6.59702e-13	0.509495	0.323	0.162	2.0204e-08	mix
SLC39A4	2.15569e-80	0.509017	0.541	0.117	6.60202e-76	autoimmune-prone
ATP5PD	5.0991e-45	0.508628	0.759	0.463	1.56165e-40	autoimmune-prone
SERPINA1	1.96314e-17	0.506242	0.499	0.304	6.01232e-13	mix
EPAS1	8.35508e-14	0.50446	0.564	0.471	2.55883e-09	mix
CARHSP1	8.5726e-73	0.503847	0.593	0.17	2.62544e-68	autoimmune-prone
DUSP1	2.2118e-29	0.501173	0.948	0.772	6.77384e-25	autoimmune-prone
CYB5A	1.51755e-25	0.50037	0.901	0.946	4.64766e-21	mix
GLO1	3.13138e-46	0.499854	0.735	0.398	9.59016e-42	autoimmune-prone
ADAMTS1	3.22811e-35	0.499414	0.314	0.081	9.8864e-31	autoimmune-prone
SAT1	7.04892e-28	0.498073	0.895	0.96	2.1588e-23	mix
CFL1	1.03631e-58	0.496246	0.972	0.868	3.17381e-54	autoimmune-prone
TMEM51	2.72344e-88	0.4947	0.52	0.099	8.34081e-84	autoimmune-prone
RDH10	1.96234e-07	0.494286	0.475	0.417	0.00600988	mix
PCF11	9.77269e-10	0.493099	0.414	0.307	2.99298e-05	mix
CDR2L	2.51383e-111	0.492154	0.45	0.039	7.69885e-107	autoimmune-prone
ARPC5	8.46709e-60	0.49174	0.717	0.318	2.59313e-55	autoimmune-prone
PPP1R14B	6.50489e-66	0.491102	0.536	0.149	1.99219e-61	autoimmune-prone
RPS6	5.44671e-46	0.490754	0.954	0.979	1.66811e-41	mix
GNS	7.54672e-53	0.489523	0.66	0.277	2.31126e-48	autoimmune-prone
MARCKSL1	3.32502e-42	0.489509	0.785	0.432	1.01832e-37	autoimmune-prone
RPL13	1.69458e-28	0.487746	0.86	0.911	5.18983e-24	mix
RPS11	2.25581e-29	0.487334	0.836	0.89	6.90865e-25	mix
DBN1	4.64205e-108	0.487313	0.515	0.066	1.42167e-103	autoimmune-prone
ANXA5	2.2082e-37	0.484229	0.85	0.528	6.76285e-33	autoimmune-prone
CTSD	2.14598e-46	0.48419	0.841	0.517	6.57229e-42	autoimmune-prone
RBBP4	1.25808e-56	0.484112	0.749	0.358	3.85299e-52	autoimmune-prone
CAND1	4.22572e-62	0.48227	0.684	0.268	1.29417e-57	autoimmune-prone
RAD23A	1.11129e-52	0.481299	0.742	0.354	3.40345e-48	autoimmune-prone
ACTN1	4.98268e-61	0.480095	0.593	0.191	1.52599e-56	autoimmune-prone
ALYREF	2.39854e-47	0.480094	0.735	0.377	7.34575e-43	autoimmune-prone
RPL18	2.82548e-17	0.478544	0.724	0.768	8.65331e-13	mix
FOLR1	1.01647e-06	0.47821	0.626	0.681	0.0311305	mix
CDKN1C	2.21846e-43	0.477986	0.665	0.285	6.79426e-39	autoimmune-prone
PSMB8	9.36542e-64	0.477636	0.656	0.24	2.86825e-59	autoimmune-prone
CTNNBIP1	3.72315e-66	0.475904	0.609	0.201	1.14025e-61	autoimmune-prone
SYNGR2	9.48569e-45	0.475857	0.803	0.485	2.90509e-40	autoimmune-prone
GUSB	2.30394e-56	0.474862	0.639	0.246	7.05604e-52	autoimmune-prone
UCHL1	3.57249e-89	0.474269	0.342	0.023	1.09411e-84	autoimmune-prone
TRAPPC3	6.57259e-63	0.473662	0.646	0.239	2.01292e-58	autoimmune-prone
HTATIP2	8.96867e-69	0.473332	0.581	0.174	2.74675e-64	autoimmune-prone
PTGES	1.79501e-51	0.472172	0.48	0.144	5.49739e-47	autoimmune-prone
S100A16	8.28605e-47	0.471921	0.773	0.413	2.53768e-42	autoimmune-prone
SCEL	1.4336e-89	0.471098	0.415	0.047	4.39053e-85	autoimmune-prone
COLGALT1	2.46383e-75	0.47047	0.609	0.172	7.54574e-71	autoimmune-prone
RPLP1	1.40094e-36	0.469943	0.874	0.92	4.29052e-32	mix
SBK1	3.25031e-98	0.469583	0.489	0.067	9.95441e-94	autoimmune-prone
SLC29A1	4.46166e-86	0.46915	0.515	0.101	1.36643e-81	autoimmune-prone
PTGFR	5.58041e-22	0.468162	0.22	0.019	1.70906e-17	mix
NFE2L1	2.20798e-56	0.468095	0.602	0.218	6.76217e-52	autoimmune-prone
PDLIM1	6.42098e-48	0.467221	0.857	0.491	1.96649e-43	autoimmune-prone
RBPMS	3.04514e-07	0.467172	0.513	0.492	0.00932604	mix
SNU13	3.08119e-44	0.467098	0.78	0.428	9.43646e-40	autoimmune-prone
VAMP2	1.12484e-07	0.467082	0.501	0.466	0.00344492	mix
HNRNPAB	6.16503e-43	0.466225	0.813	0.481	1.8881e-38	autoimmune-prone
AGRN	5.84787e-57	0.465973	0.691	0.287	1.79097e-52	autoimmune-prone
PLAT	4.6314e-67	0.463495	0.323	0.036	1.41841e-62	autoimmune-prone
TPT1	3.7578e-55	0.462588	0.981	1	1.15086e-50	mix
MCM3	9.20535e-71	0.462124	0.487	0.108	2.81923e-66	autoimmune-prone
TMBIM6	2.88399e-30	0.462123	0.858	0.916	8.83252e-26	mix
HSPG2	3.42064e-86	0.461524	0.52	0.097	1.0476e-81	autoimmune-prone
PSMG3	6.1571e-67	0.461446	0.614	0.191	1.88567e-62	autoimmune-prone
OAS1	2.35675e-66	0.461086	0.438	0.091	7.2178e-62	autoimmune-prone
IFIT2	3.68829e-14	0.460721	0.19	0.067	1.12958e-09	autoimmune-prone
ATP5F1E	1.65627e-38	0.460629	0.944	0.752	5.07249e-34	autoimmune-prone
TKT	2.59156e-45	0.460339	0.829	0.462	7.9369e-41	autoimmune-prone
MKNK2	4.09131e-07	0.460206	0.505	0.468	0.01253	mix
SMIM14	2.95413e-34	0.45931	0.82	0.55	9.04733e-30	autoimmune-prone
TMEM63B	2.96672e-62	0.459119	0.59	0.178	9.08589e-58	autoimmune-prone
COL5A1	8.50568e-116	0.458033	0.41	0.022	2.60495e-111	autoimmune-prone
YWHAG	2.01864e-41	0.45726	0.733	0.382	6.1823e-37	autoimmune-prone
SELENOP	3.21038e-09	0.456156	0.644	0.607	9.83212e-05	mix
DNAJB1	1.20446e-11	0.455219	0.963	0.844	3.68878e-07	autoimmune-prone
NTM	3.44761e-78	0.454892	0.4	0.051	1.05587e-73	autoimmune-prone
HOPX	1.95007e-32	0.454486	0.813	0.496	5.97228e-28	autoimmune-prone
EID1	2.82314e-08	0.453526	0.612	0.639	0.000864615	mix
CSTB	3.09644e-38	0.453183	0.899	0.597	9.48315e-34	autoimmune-prone
GADD45B	1.75267e-10	0.452957	0.778	0.792	5.36773e-06	mix
FRS2	6.06829e-67	0.452321	0.574	0.165	1.85847e-62	autoimmune-prone
SDHA	3.26667e-61	0.452294	0.618	0.213	1.00045e-56	autoimmune-prone
RAI14	4.38601e-44	0.452242	0.754	0.384	1.34326e-39	autoimmune-prone
ESYT2	7.07338e-57	0.451835	0.679	0.283	2.16629e-52	autoimmune-prone
CLSTN1	2.44953e-59	0.451174	0.635	0.228	7.50194e-55	autoimmune-prone
PSMA7	4.92712e-47	0.450854	0.752	0.394	1.50898e-42	autoimmune-prone
PAIP1	6.11174e-58	0.450832	0.585	0.202	1.87178e-53	autoimmune-prone
LAMA5	7.20715e-62	0.450024	0.752	0.296	2.20726e-57	autoimmune-prone
HNRNPA3	1.64365e-44	0.449359	0.869	0.563	5.03385e-40	autoimmune-prone
ALCAM	4.37082e-09	0.449259	0.609	0.632	0.000133861	mix
KRT19	4.32039e-40	0.44862	0.918	0.604	1.32316e-35	autoimmune-prone
ARFGEF3	9.80285e-07	0.447817	0.438	0.386	0.0300222	mix
SNRPD1	1.46124e-54	0.447753	0.663	0.279	4.47519e-50	autoimmune-prone
MEAF6	5.6081e-57	0.447449	0.696	0.29	1.71754e-52	autoimmune-prone
TNFRSF12A	6.14153e-44	0.446929	0.649	0.275	1.88091e-39	autoimmune-prone
SLC43A3	6.09253e-56	0.445892	0.653	0.25	1.8659e-51	autoimmune-prone
CENPX	1.73353e-63	0.445498	0.515	0.141	5.30911e-59	autoimmune-prone
SERPINE1	4.12123e-22	0.442854	0.178	0.043	1.26217e-17	autoimmune-prone
AZIN1	7.47406e-40	0.442378	0.74	0.403	2.289e-35	autoimmune-prone
CREB5	7.40829e-84	0.44173	0.354	0.032	2.26886e-79	autoimmune-prone
ATP5MC3	2.03474e-47	0.441126	0.85	0.531	6.23158e-43	autoimmune-prone
CHCHD2	2.14145e-38	0.44051	0.871	0.62	6.5584e-34	autoimmune-prone
RGS2	1.16864e-21	0.440075	0.681	0.432	3.57909e-17	autoimmune-prone
TPM3	1.81007e-42	0.439921	0.81	0.482	5.54354e-38	autoimmune-prone
ENAH	8.61636e-51	0.439226	0.651	0.27	2.63885e-46	autoimmune-prone
SCP2	1.43491e-43	0.439188	0.77	0.415	4.39455e-39	autoimmune-prone
EPHB4	8.33423e-91	0.438439	0.529	0.093	2.55244e-86	autoimmune-prone
CALD1	1.14299e-71	0.438418	0.377	0.052	3.50053e-67	autoimmune-prone
WLS	9.99088e-61	0.43565	0.614	0.206	3.05981e-56	autoimmune-prone
CDKN1A	6.47377e-25	0.435067	0.848	0.566	1.98266e-20	autoimmune-prone
CAPG	4.10762e-62	0.434007	0.625	0.222	1.258e-57	autoimmune-prone
TXNL4A	1.59571e-57	0.433346	0.644	0.252	4.88703e-53	autoimmune-prone
RPL41	2.07364e-23	0.432487	0.866	0.939	6.35072e-19	mix
KRT15	6.60917e-13	0.432451	0.232	0.1	2.02412e-08	autoimmune-prone
TARS	2.4524e-59	0.432446	0.604	0.209	7.51073e-55	autoimmune-prone
SLC12A7	3.37927e-73	0.432335	0.508	0.113	1.03493e-68	autoimmune-prone
LAPTM4A	1.80626e-40	0.431683	0.946	0.713	5.53186e-36	autoimmune-prone
PTGES3	8.88236e-41	0.428887	0.829	0.5	2.72031e-36	autoimmune-prone
GSTA2	1.07156e-20	0.428371	0.181	0.002	3.28176e-16	mix
SCNN1G	1.11796e-16	0.427982	0.26	0.077	3.42386e-12	mix
COMT	1.1782e-40	0.427823	0.815	0.491	3.60836e-36	autoimmune-prone
PGGHG	5.30087e-72	0.427812	0.485	0.103	1.62345e-67	autoimmune-prone
MAP7D1	2.31628e-45	0.427387	0.635	0.281	7.09385e-41	autoimmune-prone
JPT1	9.26971e-46	0.426103	0.667	0.298	2.83894e-41	autoimmune-prone
ID3	7.57866e-20	0.425947	0.595	0.355	2.32104e-15	autoimmune-prone
IDS	3.15476e-43	0.425547	0.67	0.319	9.66177e-39	autoimmune-prone
CLTC	1.09207e-36	0.424708	0.801	0.462	3.34459e-32	autoimmune-prone
HELZ2	1.94863e-59	0.424677	0.499	0.136	5.96786e-55	autoimmune-prone
AADAC	1.42112e-12	0.424457	0.157	0.028	4.35231e-08	mix
DDR1	3.44432e-40	0.424274	0.864	0.543	1.05486e-35	autoimmune-prone
ATP13A4	1.79068e-50	0.4239	0.562	0.193	5.48413e-46	autoimmune-prone
METTL7A	6.7991e-13	0.423551	0.524	0.379	2.08229e-08	mix
SRSF5	5.67545e-10	0.422451	0.692	0.754	1.73816e-05	mix
ACHE	2.6972e-84	0.421713	0.358	0.032	8.26045e-80	autoimmune-prone
PHACTR4	1.44352e-46	0.420477	0.693	0.31	4.42093e-42	autoimmune-prone
DPP4	7.0759e-67	0.419947	0.466	0.103	2.16706e-62	autoimmune-prone
RASSF9	8.45597e-11	0.419117	0.33	0.197	2.58972e-06	mix
JPT2	1.25825e-50	0.418791	0.583	0.221	3.8535e-46	autoimmune-prone
RPL29	4.72339e-19	0.418709	0.811	0.874	1.44659e-14	mix
GPC3	6.24089e-94	0.418529	0.438	0.048	1.91134e-89	autoimmune-prone
PSMD11	4.38688e-43	0.417959	0.693	0.334	1.34352e-38	autoimmune-prone
SLC38A2	2.04986e-10	0.417429	0.715	0.756	6.27791e-06	mix
LAMP2	3.97819e-38	0.4174	0.693	0.379	1.21836e-33	autoimmune-prone
PSMB9	3.37716e-61	0.416718	0.504	0.138	1.03429e-56	autoimmune-prone
TRIO	1.06103e-79	0.416697	0.564	0.134	3.2495e-75	autoimmune-prone
RAD21	1.21313e-42	0.416694	0.761	0.424	3.71532e-38	autoimmune-prone
C1orf122	3.04714e-56	0.415439	0.553	0.187	9.33217e-52	autoimmune-prone
KRT10	8.11951e-43	0.41513	0.731	0.378	2.48668e-38	autoimmune-prone
ACTN4	5.07654e-35	0.414853	0.909	0.675	1.55474e-30	autoimmune-prone
MUC1	1.29582e-08	0.414831	0.656	0.698	0.000396857	mix
VAT1	1.13429e-64	0.414775	0.496	0.127	3.47387e-60	autoimmune-prone
EIF3I	4.40396e-44	0.414737	0.756	0.414	1.34876e-39	autoimmune-prone
LTBP1	2.86436e-88	0.413998	0.407	0.046	8.7724e-84	autoimmune-prone
NFKBIZ	2.53756e-10	0.413986	0.757	0.763	7.77152e-06	mix
LSM4	1.20663e-48	0.413934	0.548	0.2	3.69542e-44	autoimmune-prone
UBE2H	7.58239e-39	0.413206	0.801	0.441	2.32218e-34	autoimmune-prone
BCAP31	3.81375e-37	0.41164	0.806	0.494	1.168e-32	autoimmune-prone
RASSF3	2.70634e-56	0.411266	0.555	0.18	8.28844e-52	autoimmune-prone
USP1	5.36247e-57	0.411207	0.578	0.187	1.64231e-52	autoimmune-prone
SCARB2	9.38766e-46	0.411004	0.742	0.376	2.87507e-41	autoimmune-prone
C12orf75	1.13555e-92	0.410693	0.393	0.036	3.47774e-88	autoimmune-prone
CDH3	1.09012e-53	0.410232	0.424	0.103	3.33859e-49	autoimmune-prone
PSAP	1.71339e-37	0.410184	0.956	0.756	5.24741e-33	autoimmune-prone
TRIM47	4.86889e-76	0.410035	0.415	0.064	1.49115e-71	autoimmune-prone
APOL6	2.59985e-43	0.409966	0.553	0.213	7.96229e-39	autoimmune-prone
GPAA1	2.16434e-54	0.409741	0.698	0.303	6.62849e-50	autoimmune-prone
IRF7	2.13898e-51	0.409323	0.506	0.162	6.55085e-47	autoimmune-prone
CPE	1.70013e-62	0.408759	0.323	0.044	5.20683e-58	autoimmune-prone
HSD17B6	1.14672e-07	0.408506	0.205	0.103	0.00351195	mix
HLA-DQB1	1.16108e-26	0.408386	0.803	0.53	3.55593e-22	autoimmune-prone
SDF4	1.28032e-43	0.407672	0.59	0.242	3.92112e-39	autoimmune-prone
NEXN	1.54525e-81	0.407181	0.335	0.028	4.73249e-77	autoimmune-prone
PON2	1.01066e-40	0.407015	0.742	0.383	3.09525e-36	autoimmune-prone
NAP1L4	1.49593e-41	0.406788	0.623	0.285	4.58145e-37	autoimmune-prone
PDCD4	5.98318e-10	0.40549	0.456	0.351	1.83241e-05	mix
GOLPH3	2.76853e-44	0.405368	0.684	0.325	8.47891e-40	autoimmune-prone
PYGB	3.01636e-59	0.40494	0.478	0.123	9.2379e-55	autoimmune-prone
EMB	5.36945e-86	0.404855	0.478	0.078	1.64445e-81	autoimmune-prone
PRDX3	2.64146e-42	0.404475	0.714	0.34	8.08975e-38	autoimmune-prone
HMGN1	5.61293e-36	0.404377	0.827	0.556	1.71902e-31	autoimmune-prone
RPL6	3.91424e-19	0.404096	0.811	0.859	1.19878e-14	mix
PCSK1N	2.63628e-86	0.403634	0.417	0.051	8.07386e-82	autoimmune-prone
ROMO1	4.41181e-44	0.403476	0.721	0.355	1.35116e-39	autoimmune-prone
PARK7	2.42939e-38	0.403393	0.817	0.527	7.44024e-34	autoimmune-prone
TMCO3	1.31613e-55	0.403065	0.539	0.175	4.03079e-51	autoimmune-prone
GALNT10	4.44721e-68	0.402998	0.452	0.089	1.362e-63	autoimmune-prone
FOXJ1	6.04094e-57	0.40155	0.457	0.111	1.8501e-52	autoimmune-prone
PRR15L	1.25191e-62	0.401429	0.525	0.14	3.8341e-58	autoimmune-prone
SUMO3	4.97543e-44	0.401042	0.689	0.333	1.52377e-39	autoimmune-prone
SUMO2	7.04566e-39	0.400509	0.864	0.565	2.1578e-34	autoimmune-prone
MTHFD2	4.67991e-47	0.400123	0.553	0.202	1.43327e-42	autoimmune-prone
CDKN2B	2.5083e-47	0.399799	0.412	0.112	7.68192e-43	autoimmune-prone
RAB31	6.99714e-48	0.399481	0.562	0.201	2.14294e-43	autoimmune-prone
ANXA3	5.24802e-44	0.398415	0.639	0.274	1.60726e-39	autoimmune-prone
HSPE1	1.54597e-27	0.397768	0.679	0.393	4.73468e-23	autoimmune-prone
RPL4	3.01055e-17	0.397406	0.77	0.82	9.22011e-13	mix
GIPC1	3.57862e-53	0.396518	0.618	0.231	1.09599e-48	autoimmune-prone
NME1	8.17774e-54	0.396285	0.597	0.212	2.50451e-49	autoimmune-prone
SAMD9	5.23604e-61	0.396107	0.354	0.059	1.60359e-56	autoimmune-prone
DUOX1	1.33427e-13	0.395183	0.308	0.131	4.08632e-09	mix
CAPN1	6.76539e-45	0.394921	0.74	0.362	2.07197e-40	autoimmune-prone
SRSF11	9.27324e-36	0.394666	0.909	0.647	2.84002e-31	autoimmune-prone
ADH5	4.33377e-46	0.393903	0.621	0.256	1.32726e-41	autoimmune-prone
BCL2L1	1.6479e-38	0.393471	0.639	0.316	5.04687e-34	autoimmune-prone
PPT1	5.49096e-54	0.393315	0.6	0.211	1.68166e-49	autoimmune-prone
CD59	4.16449e-38	0.3922	0.871	0.55	1.27542e-33	autoimmune-prone
PXDC1	1.43673e-43	0.392175	0.625	0.255	4.40012e-39	autoimmune-prone
GPI	1.03499e-43	0.39217	0.7	0.349	3.16976e-39	autoimmune-prone
VDAC3	4.88152e-56	0.391492	0.581	0.199	1.49502e-51	autoimmune-prone
SLFN5	7.22342e-46	0.391216	0.614	0.25	2.21224e-41	autoimmune-prone
TSPAN13	8.46744e-32	0.391027	0.78	0.462	2.59324e-27	autoimmune-prone
NDRG2	2.14751e-10	0.390106	0.287	0.162	6.57695e-06	mix
NCF2	1.90362e-66	0.389842	0.382	0.062	5.83003e-62	autoimmune-prone
GEM	3.24882e-30	0.389296	0.431	0.168	9.94985e-26	autoimmune-prone
KCTD1	5.82567e-78	0.389037	0.438	0.07	1.78417e-73	autoimmune-prone
ITM2C	7.90489e-45	0.388921	0.546	0.205	2.42095e-40	autoimmune-prone
HDGF	6.78926e-37	0.388735	0.859	0.546	2.07928e-32	autoimmune-prone
IL1R1	1.90109e-08	0.38835	0.382	0.283	0.000582227	mix
B2M	1.09632e-31	0.387869	0.995	0.924	3.35758e-27	autoimmune-prone
SGK1	2.45515e-07	0.387808	0.525	0.45	0.00751913	mix
TAP2	8.25817e-55	0.387793	0.485	0.137	2.52915e-50	autoimmune-prone
RPL15	1.41041e-20	0.387508	0.84	0.902	4.31953e-16	mix
PMEPA1	1.7011e-41	0.387479	0.518	0.19	5.2098e-37	autoimmune-prone
CD38	1.4478e-62	0.387403	0.412	0.082	4.43402e-58	autoimmune-prone
POMP	1.13782e-38	0.386639	0.756	0.427	3.4847e-34	autoimmune-prone
APH1A	1.49902e-45	0.386516	0.763	0.401	4.59091e-41	autoimmune-prone
PSMB4	1.74417e-39	0.386409	0.735	0.407	5.34168e-35	autoimmune-prone
SEM1	1.17489e-38	0.386312	0.738	0.385	3.59823e-34	autoimmune-prone
TRMT112	2.98406e-41	0.386311	0.843	0.499	9.13899e-37	autoimmune-prone
2022-09-09	4.87272e-43	0.386225	0.792	0.456	1.49232e-38	autoimmune-prone
H2AFV	9.20469e-41	0.386072	0.719	0.379	2.81903e-36	autoimmune-prone
MMP14	9.14137e-51	0.385499	0.473	0.14	2.79963e-46	autoimmune-prone
TTYH3	2.72329e-78	0.384706	0.511	0.105	8.34036e-74	autoimmune-prone
ZSCAN31	1.61647e-54	0.384572	0.347	0.063	4.95059e-50	autoimmune-prone
HERPUD1	2.50961e-13	0.384299	0.736	0.731	7.68594e-09	mix
CD83	7.703e-10	0.384074	0.616	0.452	2.35912e-05	autoimmune-prone
NEURL1B	1.24122e-100	0.384021	0.375	0.023	3.80137e-96	autoimmune-prone
NOP53	2.16003e-07	0.383839	0.505	0.464	0.00661531	mix
MUC4	2.62644e-12	0.383822	0.274	0.117	8.04374e-08	mix
SOD1	1.69446e-33	0.383595	0.89	0.632	5.18946e-29	autoimmune-prone
HMGA1	3.38175e-40	0.383077	0.712	0.344	1.0357e-35	autoimmune-prone
IL27RA	7.54215e-87	0.38258	0.464	0.07	2.30986e-82	autoimmune-prone
SMIM7	5.42998e-47	0.382542	0.618	0.255	1.66298e-42	autoimmune-prone
BLVRB	3.84746e-57	0.382535	0.595	0.202	1.17832e-52	autoimmune-prone
CCNL1	1.78612e-09	0.381942	0.754	0.782	5.47017e-05	mix
DNAJC21	6.16836e-53	0.380737	0.712	0.305	1.88912e-48	autoimmune-prone
LDHA	4.11385e-26	0.38063	0.794	0.504	1.25991e-21	autoimmune-prone
OAS3	7.27066e-67	0.380501	0.431	0.084	2.22671e-62	autoimmune-prone
VSIG2	6.58564e-07	0.38004	0.31	0.222	0.0201692	mix
ANXA4	2.4828e-36	0.37997	0.71	0.366	7.60384e-32	autoimmune-prone
PKN1	2.5985e-74	0.37965	0.447	0.08	7.95815e-70	autoimmune-prone
BAIAP2L1	1.73696e-48	0.379646	0.585	0.222	5.31962e-44	autoimmune-prone
TMEM184B	1.92203e-59	0.379124	0.595	0.196	5.88642e-55	autoimmune-prone
MYL12A	4.34158e-27	0.378787	0.845	0.588	1.32965e-22	autoimmune-prone
SLC15A2	5.2059e-07	0.3785	0.313	0.222	0.0159436	mix
MRPS18B	3.57556e-48	0.378331	0.614	0.25	1.09505e-43	autoimmune-prone
SOD2	1.5255e-08	0.377762	0.544	0.475	0.000467201	mix
PTTG1IP	1.71397e-29	0.377596	0.81	0.532	5.2492e-25	autoimmune-prone
CENPB	6.54814e-57	0.377332	0.562	0.181	2.00543e-52	autoimmune-prone
PARP14	1.00437e-37	0.375333	0.681	0.348	3.07598e-33	autoimmune-prone
LINC01133	6.17621e-77	0.375166	0.365	0.044	1.89153e-72	autoimmune-prone
ACADSB	1.91918e-09	0.374929	0.285	0.164	5.87769e-05	mix
FTL	2.03906e-25	0.374656	0.909	0.718	6.24482e-21	autoimmune-prone
FOXC1	3.86651e-34	0.374637	0.506	0.202	1.18416e-29	autoimmune-prone
DSG2	2.43228e-38	0.37436	0.506	0.191	7.44909e-34	autoimmune-prone
MMP24	1.95109e-84	0.374037	0.33	0.025	5.97541e-80	autoimmune-prone
ICMT	2.8658e-55	0.372912	0.494	0.142	8.77681e-51	autoimmune-prone
ATP12A	5.39008e-16	0.372757	0.152	0.007	1.65076e-11	mix
VKORC1L1	7.16541e-58	0.37187	0.569	0.181	2.19448e-53	autoimmune-prone
PDIA4	4.06891e-37	0.371495	0.717	0.375	1.24615e-32	autoimmune-prone
CACYBP	4.84414e-36	0.370279	0.616	0.293	1.48357e-31	autoimmune-prone
PSMC4	7.48342e-49	0.370261	0.569	0.213	2.29187e-44	autoimmune-prone
TBC1D15	1.08969e-45	0.370023	0.618	0.258	3.33729e-41	autoimmune-prone
KLF2	2.1568e-08	0.368961	0.691	0.542	0.000660542	autoimmune-prone
MACC1	2.49932e-45	0.368913	0.621	0.25	7.65442e-41	autoimmune-prone
SLC6A14	6.23395e-12	0.368856	0.208	0.066	1.90921e-07	mix
QKI	1.46106e-37	0.368635	0.632	0.289	4.47464e-33	autoimmune-prone
SLC3A2	2.30534e-28	0.368217	0.726	0.419	7.06033e-24	autoimmune-prone
AP2B1	1.70707e-39	0.367911	0.698	0.348	5.22807e-35	autoimmune-prone
DDAH1	5.14027e-42	0.367737	0.574	0.232	1.57426e-37	autoimmune-prone
TPI1	1.155e-30	0.367612	0.871	0.623	3.53731e-26	autoimmune-prone
TM4SF1	4.81923e-21	0.36756	0.902	0.674	1.47594e-16	autoimmune-prone
NDUFAF8	2.206e-44	0.36702	0.578	0.227	6.75611e-40	autoimmune-prone
PSMA1	1.29684e-45	0.36671	0.576	0.224	3.97171e-41	autoimmune-prone
BCAS4	1.05718e-69	0.366187	0.447	0.087	3.23772e-65	autoimmune-prone
AP3S1	9.93833e-58	0.365862	0.576	0.192	3.04371e-53	autoimmune-prone
P4HB	1.54257e-29	0.365594	0.874	0.628	4.72427e-25	autoimmune-prone
EDN1	1.93936e-21	0.365441	0.588	0.307	5.93948e-17	autoimmune-prone
MACROD2	5.26706e-08	0.365111	0.204	0.094	0.00161309	mix
POLB	4.77484e-54	0.365053	0.461	0.121	1.46234e-49	autoimmune-prone
RPS25	1.43565e-10	0.36466	0.776	0.859	4.39682e-06	mix
EPS8L2	4.32102e-44	0.364436	0.63	0.258	1.32335e-39	autoimmune-prone
CCNL2	1.61969e-42	0.363871	0.763	0.397	4.96046e-38	autoimmune-prone
RHOV	5.6173e-21	0.363705	0.211	0.019	1.72035e-16	mix
CDC42EP3	1.9797e-31	0.363426	0.578	0.274	6.06304e-27	autoimmune-prone
ELOB	3.90086e-39	0.363368	0.604	0.268	1.19468e-34	autoimmune-prone
APOD	1.03886e-07	0.363115	0.211	0.101	0.0031816	mix
TMEM98	8.10544e-34	0.36308	0.696	0.373	2.48237e-29	autoimmune-prone
AMIGO2	4.35699e-72	0.362883	0.393	0.058	1.33437e-67	autoimmune-prone
ATP6V0B	5.46878e-29	0.362764	0.726	0.448	1.67487e-24	autoimmune-prone
PCGF2	2.09201e-56	0.361858	0.543	0.164	6.407e-52	autoimmune-prone
ADAM28	7.7582e-12	0.361654	0.225	0.087	2.37603e-07	mix
NEK6	4.57068e-50	0.361152	0.478	0.143	1.39982e-45	autoimmune-prone
TMEM123	1.07594e-37	0.36109	0.745	0.389	3.29518e-33	autoimmune-prone
FLNA	1.30447e-44	0.361084	0.691	0.301	3.99507e-40	autoimmune-prone
PCBP1	1.95489e-33	0.361019	0.932	0.735	5.98703e-29	autoimmune-prone
C19orf53	6.73428e-53	0.359777	0.616	0.219	2.06244e-48	autoimmune-prone
CBX1	4.40197e-62	0.359385	0.478	0.117	1.34815e-57	autoimmune-prone
RBCK1	5.19299e-46	0.359046	0.562	0.212	1.59041e-41	autoimmune-prone
SARAF	1.48246e-06	0.358517	0.535	0.541	0.0454019	mix
ITGA3	3.37265e-53	0.357842	0.511	0.148	1.03291e-48	autoimmune-prone
ATP5F1B	6.0569e-28	0.357808	0.81	0.522	1.85499e-23	autoimmune-prone
RPS12	8.24079e-21	0.357806	0.904	0.97	2.52383e-16	mix
SCRN1	7.61938e-51	0.357491	0.452	0.125	2.33351e-46	autoimmune-prone
CACNG4	2.43054e-94	0.357449	0.361	0.025	7.44378e-90	autoimmune-prone
ZC3HAV1	1.91785e-20	0.357158	0.67	0.4	5.87359e-16	autoimmune-prone
KRT23	2.59944e-51	0.356877	0.321	0.058	7.96105e-47	autoimmune-prone
CCT4	8.38353e-25	0.356523	0.761	0.466	2.56754e-20	autoimmune-prone
DLL1	3.20373e-35	0.356223	0.244	0.048	9.81174e-31	autoimmune-prone
EEF1A1	8.80949e-35	0.355322	0.978	0.998	2.69799e-30	mix
SNRPD3	8.97954e-40	0.35511	0.696	0.354	2.75007e-35	autoimmune-prone
TNFRSF21	3.04769e-34	0.354828	0.665	0.315	9.33384e-30	autoimmune-prone
C17orf58	2.62062e-72	0.354822	0.422	0.071	8.0259e-68	autoimmune-prone
RPS14	2.02259e-15	0.354334	0.87	0.937	6.19437e-11	mix
SQSTM1	5.57002e-24	0.35393	0.913	0.679	1.70587e-19	autoimmune-prone
PGRMC1	2.52901e-33	0.353671	0.728	0.409	7.74535e-29	autoimmune-prone
RRM2B	9.54449e-48	0.353495	0.45	0.13	2.9231e-43	autoimmune-prone
SRI	7.02837e-29	0.353262	0.799	0.503	2.15251e-24	autoimmune-prone
SLFN13	5.5473e-82	0.353247	0.403	0.052	1.69892e-77	autoimmune-prone
PLAU	5.59763e-30	0.353133	0.279	0.075	1.71433e-25	autoimmune-prone
PLEC	5.74039e-54	0.352973	0.564	0.182	1.75805e-49	autoimmune-prone
KRR1	4.86836e-44	0.352919	0.672	0.295	1.49099e-39	autoimmune-prone
OAS2	6.62741e-62	0.352916	0.417	0.085	2.02971e-57	autoimmune-prone
RCN1	1.48979e-51	0.35287	0.614	0.236	4.56264e-47	autoimmune-prone
RPL32	1.22112e-19	0.352816	0.914	0.97	3.7398e-15	mix
COX6B1	2.98185e-34	0.352617	0.766	0.448	9.13222e-30	autoimmune-prone
RPLP0	1.73091e-13	0.352117	0.787	0.859	5.3011e-09	mix
ACTB	3.48714e-35	0.351421	0.995	0.947	1.06797e-30	autoimmune-prone
RAB40B	4.30431e-72	0.351377	0.457	0.086	1.31824e-67	autoimmune-prone
PSMD4	1.33895e-41	0.351367	0.639	0.283	4.10067e-37	autoimmune-prone
NDUFA4	1.97146e-24	0.351206	0.824	0.601	6.03779e-20	autoimmune-prone
RUSC1	1.44744e-47	0.350993	0.518	0.172	4.43293e-43	autoimmune-prone
WDR45B	1.80893e-39	0.350799	0.684	0.337	5.54002e-35	autoimmune-prone
MEX3D	1.04033e-49	0.350422	0.48	0.148	3.1861e-45	autoimmune-prone
SPTAN1	1.85365e-40	0.350206	0.74	0.366	5.677e-36	autoimmune-prone
MSLN	5.61871e-47	0.349601	0.595	0.209	1.72079e-42	autoimmune-prone
CRYZ	7.77714e-59	0.348877	0.487	0.125	2.38183e-54	autoimmune-prone
TUBA4A	2.04173e-40	0.34861	0.628	0.275	6.253e-36	autoimmune-prone
PSMB3	1.78613e-50	0.348221	0.6	0.229	5.47019e-46	autoimmune-prone
PUF60	4.20242e-33	0.347457	0.663	0.345	1.28703e-28	autoimmune-prone
SNHG19	4.79032e-09	0.347183	0.289	0.171	0.000146708	mix
CNP	5.07961e-44	0.346896	0.569	0.215	1.55568e-39	autoimmune-prone
CHMP5	2.41593e-42	0.34674	0.717	0.348	7.39904e-38	autoimmune-prone
SLC16A7	3.93777e-61	0.346636	0.468	0.111	1.20598e-56	autoimmune-prone
RPL7	3.19078e-12	0.345896	0.807	0.869	9.77207e-08	mix
MRPL27	1.88274e-41	0.34543	0.571	0.221	5.76608e-37	autoimmune-prone
SAT2	1.02438e-08	0.345396	0.258	0.141	0.000313727	mix
SUN1	9.19236e-43	0.344839	0.649	0.28	2.81525e-38	autoimmune-prone
DROSHA	3.16028e-60	0.344824	0.452	0.105	9.67869e-56	autoimmune-prone
TMEM106C	4.80408e-77	0.344585	0.403	0.056	1.4713e-72	autoimmune-prone
TCEA1	5.35491e-32	0.343777	0.649	0.346	1.63999e-27	autoimmune-prone
CMTM3	4.71347e-83	0.343757	0.391	0.046	1.44355e-78	autoimmune-prone
C6orf48	1.29528e-33	0.34231	0.874	0.595	3.96693e-29	autoimmune-prone
MACF1	1.34317e-44	0.34164	0.696	0.328	4.1136e-40	autoimmune-prone
RPS27L	1.22879e-28	0.341097	0.665	0.368	3.76328e-24	autoimmune-prone
SPTBN1	6.5166e-37	0.341074	0.752	0.385	1.99577e-32	autoimmune-prone
CST3	5.15734e-13	0.340853	0.835	0.925	1.57949e-08	mix
CLIC1	2.3168e-32	0.340655	0.607	0.295	7.09544e-28	autoimmune-prone
ANKH	3.22957e-57	0.340599	0.494	0.13	9.89088e-53	autoimmune-prone
EPSTI1	8.52842e-65	0.34055	0.391	0.068	2.61191e-60	autoimmune-prone
NPM1	7.42675e-27	0.339045	0.953	0.784	2.27452e-22	autoimmune-prone
FKBP9	2.70856e-55	0.338443	0.553	0.172	8.29522e-51	autoimmune-prone
BTF3L4	4.65072e-41	0.33786	0.581	0.244	1.42433e-36	autoimmune-prone
IFNGR2	1.20994e-38	0.337558	0.679	0.325	3.70557e-34	autoimmune-prone
PDGFA	2.45863e-51	0.337364	0.513	0.155	7.5298e-47	autoimmune-prone
MAP4	1.55503e-45	0.337121	0.546	0.196	4.76244e-41	autoimmune-prone
CTSH	8.13445e-35	0.336993	0.85	0.499	2.49126e-30	autoimmune-prone
RPS27A	7.64843e-15	0.336965	0.862	0.916	2.34241e-10	mix
SFRP1	1.2279e-88	0.336729	0.326	0.019	3.76058e-84	autoimmune-prone
UBA1	7.84211e-33	0.336679	0.738	0.392	2.40172e-28	autoimmune-prone
WARS	9.11323e-33	0.33667	0.443	0.172	2.79102e-28	autoimmune-prone
XRCC5	2.05535e-34	0.336095	0.775	0.431	6.29471e-30	autoimmune-prone
SHISA5	9.80268e-37	0.335671	0.705	0.362	3.00217e-32	autoimmune-prone
TUBA1A	1.22339e-21	0.335605	0.616	0.344	3.74676e-17	autoimmune-prone
SKA2	1.44965e-56	0.335487	0.48	0.126	4.43969e-52	autoimmune-prone
EEF1D	1.12605e-29	0.335277	0.874	0.638	3.44864e-25	autoimmune-prone
GNG12	1.9729e-41	0.334955	0.541	0.213	6.0422e-37	autoimmune-prone
CAMK1D	1.75938e-43	0.334926	0.553	0.211	5.38828e-39	autoimmune-prone
MYO1D	1.45272e-45	0.334855	0.553	0.207	4.44909e-41	autoimmune-prone
PI3	5.84675e-08	0.334676	0.126	0.035	0.00179062	mix
FOXA2	1.3463e-30	0.334463	0.761	0.419	4.12319e-26	autoimmune-prone
TBCB	4.44284e-47	0.334269	0.532	0.187	1.36066e-42	autoimmune-prone
GCLC	9.67676e-29	0.333812	0.405	0.156	2.9636e-24	autoimmune-prone
HPGD	1.32091e-67	0.333795	0.424	0.077	4.04542e-63	autoimmune-prone
HSPD1	9.06981e-12	0.333682	0.806	0.606	2.77772e-07	autoimmune-prone
CAPN2	2.22743e-28	0.333486	0.801	0.505	6.82171e-24	autoimmune-prone
LGR5	4.53822e-51	0.333334	0.197	0.012	1.38988e-46	autoimmune-prone
GRINA	1.23201e-41	0.333028	0.653	0.289	3.77317e-37	autoimmune-prone
TMBIM4	7.43768e-52	0.332867	0.506	0.156	2.27786e-47	autoimmune-prone
DAZAP2	1.97262e-08	0.332857	0.641	0.651	0.000604136	mix
MRPL18	5.43474e-24	0.332797	0.714	0.43	1.66444e-19	autoimmune-prone
MRPS34	1.92098e-44	0.332438	0.52	0.187	5.8832e-40	autoimmune-prone
GALNT18	2.48359e-58	0.332367	0.393	0.08	7.60624e-54	autoimmune-prone
TSC22D1	1.62339e-10	0.331747	0.76	0.831	4.97181e-06	mix
IGF2BP3	6.15177e-98	0.33127	0.347	0.017	1.88404e-93	autoimmune-prone
MARCKS	2.06397e-39	0.331199	0.738	0.319	6.32111e-35	autoimmune-prone
PSMD13	4.65407e-45	0.331109	0.637	0.268	1.42536e-40	autoimmune-prone
RPL21	1.94393e-15	0.330975	0.879	0.948	5.95347e-11	mix
PSME3	2.31419e-39	0.330547	0.604	0.263	7.08744e-35	autoimmune-prone
UBE2I	4.45214e-39	0.330526	0.663	0.313	1.36351e-34	autoimmune-prone
LAMP1	1.27184e-32	0.330454	0.848	0.575	3.89513e-28	autoimmune-prone
PTPRF	1.0867e-31	0.330074	0.738	0.426	3.32812e-27	autoimmune-prone
CTBP1	6.60002e-43	0.330017	0.67	0.309	2.02132e-38	autoimmune-prone
PGK1	4.93052e-21	0.329865	0.78	0.517	1.51002e-16	autoimmune-prone
CAVIN2	3.06137e-07	0.329573	0.335	0.215	0.00937575	mix
TAPBP	1.49161e-33	0.329504	0.742	0.428	4.56821e-29	autoimmune-prone
CCNI	3.11873e-29	0.329457	0.904	0.675	9.55142e-25	autoimmune-prone
DVL1	1.49472e-52	0.329369	0.492	0.146	4.57773e-48	autoimmune-prone
VCAN	9.92114e-63	0.329266	0.347	0.05	3.03845e-58	autoimmune-prone
CD99	1.00697e-33	0.328318	0.663	0.332	3.08394e-29	autoimmune-prone
BNIPL	1.73731e-12	0.327792	0.162	0.033	5.32069e-08	mix
TMEM14B	8.93858e-39	0.327673	0.583	0.253	2.73753e-34	autoimmune-prone
DMKN	5.10261e-38	0.32702	0.494	0.177	1.56272e-33	autoimmune-prone
PFKP	1.68659e-52	0.326907	0.419	0.105	5.16536e-48	autoimmune-prone
ZMIZ2	1.06287e-49	0.326762	0.567	0.201	3.25516e-45	autoimmune-prone
TES	2.75851e-24	0.326651	0.773	0.464	8.44821e-20	autoimmune-prone
NONO	1.04914e-29	0.326373	0.822	0.521	3.2131e-25	autoimmune-prone
SFT2D2	3.5963e-56	0.326331	0.506	0.142	1.1014e-51	autoimmune-prone
RPL14	8.38664e-12	0.326227	0.774	0.843	2.56849e-07	mix
CCDC107	6.21922e-49	0.325974	0.525	0.172	1.9047e-44	autoimmune-prone
ATP5MF	3.44984e-30	0.325596	0.745	0.45	1.05655e-25	autoimmune-prone
NDUFA6	1.85183e-41	0.325323	0.59	0.244	5.67141e-37	autoimmune-prone
CSNK2B	1.64688e-40	0.325158	0.726	0.379	5.04372e-36	autoimmune-prone
ATP1A1	1.14483e-09	0.325038	0.772	0.862	3.50617e-05	mix
2022-09-07	2.37651e-33	0.325027	0.635	0.323	7.27829e-29	autoimmune-prone
EGFR	1.60819e-33	0.324622	0.546	0.228	4.92526e-29	autoimmune-prone
SVIP	8.89254e-37	0.324347	0.59	0.266	2.72343e-32	autoimmune-prone
PABPC1	7.4182e-25	0.32433	0.913	0.97	2.2719e-20	mix
SLC40A1	2.26386e-36	0.323971	0.494	0.189	6.93331e-32	autoimmune-prone
TRNAU1AP	1.04039e-52	0.323949	0.415	0.097	3.1863e-48	autoimmune-prone
CD2AP	1.26578e-38	0.323154	0.644	0.3	3.87658e-34	autoimmune-prone
ABLIM1	7.57313e-35	0.323148	0.593	0.263	2.31935e-30	autoimmune-prone
SKI	2.39583e-38	0.323142	0.597	0.256	7.33747e-34	autoimmune-prone
CANT1	8.59687e-45	0.322838	0.539	0.193	2.63288e-40	autoimmune-prone
MEA1	8.94109e-42	0.322529	0.496	0.179	2.7383e-37	autoimmune-prone
DDA1	6.03151e-40	0.322456	0.548	0.214	1.84721e-35	autoimmune-prone
RPS29	9.8762e-19	0.32219	0.932	0.977	3.02468e-14	mix
CDK4	4.42294e-48	0.321879	0.527	0.179	1.35457e-43	autoimmune-prone
PKP3	3.2621e-48	0.321338	0.501	0.162	9.99052e-44	autoimmune-prone
EEF2	1.31039e-09	0.321075	0.703	0.785	4.01319e-05	mix
G6PC3	4.2396e-33	0.320766	0.459	0.183	1.29842e-28	autoimmune-prone
FKBP1A	6.81798e-27	0.320682	0.792	0.506	2.08808e-22	autoimmune-prone
SHMT2	1.18612e-41	0.320212	0.445	0.144	3.6326e-37	autoimmune-prone
CLIC5	2.71998e-43	0.31982	0.445	0.133	8.33022e-39	autoimmune-prone
BICC1	7.43393e-100	0.31957	0.335	0.013	2.27672e-95	autoimmune-prone
PLP2	7.53695e-29	0.319511	0.52	0.23	2.30827e-24	autoimmune-prone
RPL10	2.72435e-09	0.319051	0.775	0.859	8.3436e-05	mix
KLK14	1.84158e-16	0.319023	0.151	0.005	5.64003e-12	mix
CALU	1.56883e-31	0.318951	0.7	0.388	4.80469e-27	autoimmune-prone
PCDH7	1.79592e-73	0.318907	0.368	0.047	5.50018e-69	autoimmune-prone
ITGB1	1.65697e-27	0.318833	0.761	0.456	5.07465e-23	autoimmune-prone
C5orf22	5.11338e-55	0.318358	0.403	0.088	1.56603e-50	autoimmune-prone
UQCRQ	1.53084e-22	0.318284	0.817	0.568	4.68836e-18	autoimmune-prone
RPSA	6.04632e-08	0.318126	0.739	0.834	0.00185175	mix
GUK1	2.68584e-46	0.317985	0.525	0.183	8.22565e-42	autoimmune-prone
HSPA1L	5.00338e-29	0.317379	0.272	0.073	1.53233e-24	autoimmune-prone
AP003064.2	4.62478e-18	0.316718	0.164	0.005	1.41638e-13	mix
FAM32A	9.00457e-44	0.316674	0.63	0.277	2.75774e-39	autoimmune-prone
MPC2	2.30244e-28	0.316405	0.567	0.279	7.05145e-24	autoimmune-prone
MCAM	8.59774e-72	0.316385	0.288	0.021	2.63314e-67	autoimmune-prone
NADK	1.29069e-44	0.31632	0.569	0.22	3.95288e-40	autoimmune-prone
MIR22HG	4.11969e-08	0.31628	0.33	0.211	0.0012617	mix
STAMBP	2.09086e-48	0.315872	0.492	0.155	6.40347e-44	autoimmune-prone
CNIH4	2.99485e-45	0.315705	0.618	0.25	9.17203e-41	autoimmune-prone
HP1BP3	8.36656e-35	0.315527	0.719	0.381	2.56234e-30	autoimmune-prone
TMEM14C	9.64738e-36	0.315462	0.623	0.284	2.95461e-31	autoimmune-prone
RER1	3.32769e-40	0.315296	0.67	0.315	1.01914e-35	autoimmune-prone
PDZK1IP1	1.6402e-27	0.315175	0.473	0.21	5.02328e-23	autoimmune-prone
PHC2	6.20122e-45	0.315127	0.464	0.142	1.89919e-40	autoimmune-prone
BRD9	2.11882e-57	0.314856	0.466	0.116	6.48908e-53	autoimmune-prone
MS4A8	6.80997e-11	0.314661	0.152	0.035	2.08562e-06	mix
LAMB3	1.83308e-20	0.313249	0.454	0.222	5.61399e-16	autoimmune-prone
MRPS23	2.62442e-52	0.313112	0.564	0.189	8.03756e-48	autoimmune-prone
HSPA5	1.69523e-08	0.312949	0.93	0.768	0.000519182	autoimmune-prone
NREP	2.22589e-69	0.312782	0.412	0.067	6.81701e-65	autoimmune-prone
PYCR1	8.38718e-63	0.312781	0.436	0.093	2.56866e-58	autoimmune-prone
SLC2A4RG	1.52409e-54	0.312708	0.424	0.101	4.66767e-50	autoimmune-prone
STYXL1	1.07624e-38	0.311617	0.438	0.149	3.29609e-34	autoimmune-prone
ATP5PO	5.43146e-29	0.311119	0.714	0.411	1.66344e-24	autoimmune-prone
GLIS2	2.13644e-48	0.310843	0.457	0.128	6.54307e-44	autoimmune-prone
DMRTA2	2.13309e-89	0.310755	0.34	0.022	6.53279e-85	autoimmune-prone
CHCHD10	4.30651e-37	0.310654	0.541	0.221	1.31891e-32	autoimmune-prone
ALDH3A2	9.36245e-36	0.310579	0.756	0.416	2.86735e-31	autoimmune-prone
SAMD12	1.37163e-53	0.310517	0.461	0.123	4.20076e-49	autoimmune-prone
AURKAIP1	2.95053e-40	0.310462	0.522	0.202	9.03628e-36	autoimmune-prone
GAS6	8.12388e-48	0.310038	0.464	0.134	2.48802e-43	autoimmune-prone
SET	1.38907e-27	0.309953	0.89	0.638	4.25418e-23	autoimmune-prone
TNFAIP1	1.1093e-52	0.309422	0.422	0.103	3.39735e-48	autoimmune-prone
CMPK1	1.81292e-29	0.309307	0.686	0.374	5.55226e-25	autoimmune-prone
ADAR	1.41412e-37	0.308785	0.649	0.3	4.33088e-33	autoimmune-prone
ATP5MC1	1.89281e-33	0.308561	0.642	0.324	5.79692e-29	autoimmune-prone
BECN1	8.74645e-36	0.308111	0.616	0.277	2.67869e-31	autoimmune-prone
TMEM33	2.12801e-40	0.308071	0.539	0.208	6.51726e-36	autoimmune-prone
HSPB8	7.21689e-42	0.307784	0.407	0.111	2.21025e-37	autoimmune-prone
TM2D2	2.24513e-36	0.307466	0.468	0.174	6.87594e-32	autoimmune-prone
FAM83H	2.518e-51	0.307142	0.504	0.155	7.71162e-47	autoimmune-prone
PSMC2	3.77476e-36	0.307027	0.55	0.232	1.15606e-31	autoimmune-prone
MOB1A	3.09343e-34	0.306684	0.628	0.309	9.47395e-30	autoimmune-prone
VPS25	2.17616e-39	0.306594	0.553	0.229	6.66471e-35	autoimmune-prone
RPS9	1.09128e-11	0.306215	0.791	0.876	3.34214e-07	mix
TMEM97	2.30011e-44	0.306031	0.494	0.162	7.04431e-40	autoimmune-prone
ATP5MD	2.27221e-28	0.305913	0.649	0.343	6.95887e-24	autoimmune-prone
CRNDE	1.37734e-06	0.305418	0.325	0.227	0.0421823	mix
COX6C	3.04803e-24	0.305371	0.883	0.683	9.3349e-20	autoimmune-prone
TFDP1	4.24082e-40	0.305296	0.45	0.15	1.29879e-35	autoimmune-prone
TAX1BP1	1.76455e-20	0.305257	0.78	0.553	5.40413e-16	autoimmune-prone
2022-09-11	1.98771e-53	0.304629	0.454	0.123	6.08755e-49	autoimmune-prone
WFS1	1.26289e-54	0.304436	0.405	0.09	3.86772e-50	autoimmune-prone
NFE2L3	5.99627e-93	0.304219	0.344	0.021	1.83642e-88	autoimmune-prone
FGD6	7.95272e-44	0.304102	0.429	0.123	2.4356e-39	autoimmune-prone
HIST1H2BD	2.02333e-28	0.303628	0.37	0.136	6.19665e-24	autoimmune-prone
YEATS4	4.9409e-60	0.303458	0.393	0.077	1.5132e-55	autoimmune-prone
YWHAB	4.67542e-25	0.303048	0.874	0.627	1.43189e-20	autoimmune-prone
CCDC47	4.45344e-33	0.302858	0.705	0.384	1.36391e-28	autoimmune-prone
HEXB	9.72226e-33	0.302119	0.593	0.283	2.97754e-28	autoimmune-prone
LSM2	1.01079e-54	0.302019	0.482	0.132	3.09565e-50	autoimmune-prone
NPLOC4	6.37339e-42	0.301904	0.461	0.154	1.95191e-37	autoimmune-prone
NOMO1	6.44702e-46	0.30159	0.454	0.136	1.97446e-41	autoimmune-prone
FSCN1	7.61177e-26	0.301399	0.403	0.161	2.33118e-21	autoimmune-prone
IRX2	1.68182e-27	0.301052	0.7	0.393	5.15075e-23	autoimmune-prone
ATXN7L3B	9.56034e-32	0.301025	0.574	0.268	2.92795e-27	autoimmune-prone
SDC3	2.41895e-73	0.301023	0.386	0.054	7.40827e-69	autoimmune-prone
CTTN	7.84094e-32	0.300713	0.677	0.353	2.40137e-27	autoimmune-prone
SERBP1	2.56145e-27	0.300529	0.841	0.564	7.84469e-23	autoimmune-prone
HCAR2	9.33802e-13	0.300395	0.228	0.07	2.85986e-08	mix
TYMS	4.95465e-74	0.300297	0.311	0.026	1.51741e-69	autoimmune-prone
FTH1	3.18572e-17	0.300209	0.967	0.843	9.75658e-13	autoimmune-prone
RPS19BP1	1.53892e-37	0.29992	0.466	0.166	4.71311e-33	autoimmune-prone
DEK	8.60264e-31	0.299126	0.738	0.425	2.63465e-26	autoimmune-prone
CYTH3	1.47209e-67	0.299043	0.396	0.064	4.50841e-63	autoimmune-prone
ASS1	6.61199e-28	0.298943	0.618	0.312	2.02499e-23	autoimmune-prone
PPA1	1.09938e-21	0.298862	0.778	0.494	3.36698e-17	autoimmune-prone
WDR34	2.0646e-45	0.298574	0.478	0.151	6.32305e-41	autoimmune-prone
NPEPPS	1.26776e-35	0.298387	0.6	0.267	3.88264e-31	autoimmune-prone
EREG	4.73892e-31	0.298268	0.26	0.064	1.45134e-26	autoimmune-prone
PHB	6.53361e-34	0.29757	0.546	0.239	2.00098e-29	autoimmune-prone
CGAS	7.74729e-45	0.297268	0.351	0.083	2.37269e-40	autoimmune-prone
HMGCS1	6.96888e-14	0.296843	0.593	0.374	2.13429e-09	autoimmune-prone
TPM4	3.26275e-23	0.296634	0.803	0.51	9.99249e-19	autoimmune-prone
HPN	2.45588e-52	0.296039	0.37	0.075	7.52139e-48	autoimmune-prone
AFAP1-AS1	3.4829e-70	0.295149	0.286	0.022	1.06667e-65	autoimmune-prone
SP100	1.10602e-31	0.294866	0.557	0.25	3.38729e-27	autoimmune-prone
SRD5A3	2.94991e-49	0.294494	0.452	0.132	9.03438e-45	autoimmune-prone
PNRC1	1.1348e-09	0.294325	0.691	0.717	3.47545e-05	mix
ELF3	1.16601e-10	0.294276	0.888	0.927	3.57102e-06	mix
ZFAND5	1.43498e-06	0.294001	0.718	0.834	0.0439478	mix
NASP	8.98584e-29	0.293889	0.749	0.446	2.752e-24	autoimmune-prone
ANAPC11	2.21051e-33	0.293772	0.609	0.295	6.7699e-29	autoimmune-prone
KAZN	4.41616e-55	0.293749	0.293	0.041	1.35249e-50	autoimmune-prone
ARPC1A	1.31357e-35	0.293561	0.543	0.231	4.02293e-31	autoimmune-prone
MRPL34	5.2012e-48	0.293502	0.515	0.17	1.59292e-43	autoimmune-prone
TSPAN6	2.298e-35	0.293409	0.593	0.269	7.03786e-31	autoimmune-prone
MAP4K4	1.70406e-37	0.292762	0.464	0.16	5.21885e-33	autoimmune-prone
NMT1	2.20047e-38	0.292651	0.529	0.21	6.73916e-34	autoimmune-prone
RTN3	1.84344e-26	0.292408	0.782	0.485	5.64571e-22	autoimmune-prone
NAGK	2.10252e-39	0.292188	0.485	0.176	6.43919e-35	autoimmune-prone
FAM3D	4.88031e-11	0.291891	0.157	0.037	1.49464e-06	mix
MAPK9	1.8209e-48	0.291838	0.536	0.179	5.57669e-44	autoimmune-prone
RAB23	3.81519e-71	0.291637	0.356	0.045	1.16844e-66	autoimmune-prone
UBE2L3	4.23608e-35	0.291163	0.71	0.364	1.29734e-30	autoimmune-prone
TMEM59	2.97646e-23	0.291042	0.892	0.651	9.11569e-19	autoimmune-prone
ZNHIT6	2.2663e-39	0.291006	0.4	0.123	6.94076e-35	autoimmune-prone
NFKBIE	2.62676e-24	0.290602	0.461	0.213	8.04471e-20	autoimmune-prone
MME	1.92154e-07	0.290485	0.109	0.028	0.00588492	mix
ISYNA1	1.05819e-64	0.290297	0.415	0.076	3.24083e-60	autoimmune-prone
MYL6	1.83398e-18	0.290264	0.963	0.847	5.61674e-14	autoimmune-prone
HS6ST2	8.43922e-87	0.289637	0.349	0.026	2.58459e-82	autoimmune-prone
GJA1	3.04123e-31	0.289541	0.347	0.103	9.31406e-27	autoimmune-prone
TRIM29	1.44986e-44	0.289374	0.382	0.099	4.44034e-40	autoimmune-prone
PRXL2B	1.05705e-52	0.288977	0.44	0.111	3.23733e-48	autoimmune-prone
PAICS	7.85001e-37	0.288719	0.447	0.158	2.40415e-32	autoimmune-prone
MEST	1.00078e-65	0.288677	0.377	0.06	3.065e-61	autoimmune-prone
ITGB2	2.52891e-45	0.288119	0.457	0.141	7.74505e-41	autoimmune-prone
ATP5ME	1.64915e-27	0.288017	0.74	0.446	5.05068e-23	autoimmune-prone
NSFL1C	7.60496e-31	0.287993	0.52	0.23	2.32909e-26	autoimmune-prone
PDXK	9.78446e-35	0.28772	0.597	0.269	2.99659e-30	autoimmune-prone
RPS24	9.85944e-19	0.287585	0.936	0.977	3.01955e-14	mix
RAB32	2.76829e-41	0.287493	0.431	0.136	8.47815e-37	autoimmune-prone
NDFIP2	2.11087e-30	0.287358	0.48	0.201	6.46476e-26	autoimmune-prone
P4HA2	7.89006e-45	0.28704	0.405	0.113	2.41641e-40	autoimmune-prone
RBX1	6.445e-30	0.286702	0.71	0.401	1.97384e-25	autoimmune-prone
SPSB1	1.11328e-33	0.286308	0.639	0.292	3.40953e-29	autoimmune-prone
GADD45A	7.49468e-15	0.286223	0.59	0.337	2.29532e-10	autoimmune-prone
PPARD	7.54556e-48	0.28621	0.447	0.127	2.3109e-43	autoimmune-prone
ILF2	8.50315e-28	0.286012	0.763	0.462	2.60418e-23	autoimmune-prone
TAF12	1.84549e-37	0.28556	0.377	0.114	5.652e-33	autoimmune-prone
TPP1	9.77046e-33	0.285214	0.6	0.274	2.9923e-28	autoimmune-prone
RARRES1	1.03758e-10	0.285061	0.122	0.016	3.1777e-06	mix
HDAC2	5.44736e-39	0.284895	0.569	0.231	1.66831e-34	autoimmune-prone
SLC35E1	8.85757e-36	0.284851	0.607	0.275	2.71272e-31	autoimmune-prone
IL18	8.89748e-42	0.284841	0.391	0.109	2.72494e-37	autoimmune-prone
UBAC2	7.06266e-47	0.284547	0.473	0.146	2.16301e-42	autoimmune-prone
FGFBP1	5.47278e-22	0.284427	0.262	0.085	1.67609e-17	autoimmune-prone
ANXA2	4.51584e-16	0.284384	0.958	0.821	1.38302e-11	autoimmune-prone
CCT7	4.58197e-40	0.284233	0.609	0.258	1.40327e-35	autoimmune-prone
WDR66	7.27698e-70	0.28421	0.33	0.037	2.22865e-65	autoimmune-prone
EIF2AK2	1.05303e-41	0.283992	0.527	0.195	3.22501e-37	autoimmune-prone
UBTD2	2.76627e-43	0.283898	0.398	0.112	8.47199e-39	autoimmune-prone
EXT1	1.93386e-34	0.283211	0.532	0.225	5.92265e-30	autoimmune-prone
PKD2	3.554e-53	0.282839	0.417	0.099	1.08845e-48	autoimmune-prone
MYO19	3.40835e-61	0.282437	0.382	0.067	1.04384e-56	autoimmune-prone
RPA3	1.94157e-39	0.282339	0.478	0.171	5.94627e-35	autoimmune-prone
OPN3	2.45219e-47	0.282316	0.382	0.094	7.51008e-43	autoimmune-prone
PAPSS2	1.56791e-39	0.281986	0.499	0.175	4.80189e-35	autoimmune-prone
CSNK1D	4.04346e-32	0.281892	0.728	0.406	1.23835e-27	autoimmune-prone
IL4R	1.84434e-31	0.281803	0.522	0.226	5.64848e-27	autoimmune-prone
SLC20A2	7.46155e-51	0.281481	0.426	0.111	2.28517e-46	autoimmune-prone
ZNF131	4.36098e-36	0.281406	0.475	0.174	1.33559e-31	autoimmune-prone
ZMAT3	1.71538e-41	0.281073	0.34	0.084	5.25352e-37	autoimmune-prone
SNRPC	4.55987e-30	0.280926	0.623	0.319	1.3965e-25	autoimmune-prone
HOXB7	1.41371e-76	0.280922	0.286	0.016	4.32962e-72	autoimmune-prone
DEPTOR	4.49018e-51	0.280726	0.335	0.064	1.37516e-46	autoimmune-prone
MGAT4B	3.74968e-58	0.280724	0.377	0.071	1.14838e-53	autoimmune-prone
COPS6	8.59245e-35	0.280715	0.541	0.224	2.63152e-30	autoimmune-prone
XPR1	5.01418e-39	0.280077	0.473	0.166	1.53564e-34	autoimmune-prone
CASP4	2.51027e-35	0.280027	0.539	0.231	7.68796e-31	autoimmune-prone
TGFB2	3.7695e-40	0.280013	0.382	0.107	1.15445e-35	autoimmune-prone
MAFG	2.77646e-33	0.27963	0.438	0.165	8.5032e-29	autoimmune-prone
ALDH6A1	2.45311e-07	0.27926	0.238	0.133	0.0075129	mix
TST	1.98777e-28	0.279221	0.639	0.341	6.08775e-24	autoimmune-prone
MRPL51	5.26833e-34	0.279071	0.623	0.297	1.61348e-29	autoimmune-prone
MRPL20	5.59941e-29	0.278998	0.67	0.366	1.71488e-24	autoimmune-prone
CWC15	2.26149e-33	0.278876	0.583	0.258	6.92604e-29	autoimmune-prone
PIK3CD	3.67917e-63	0.278816	0.34	0.048	1.12678e-58	autoimmune-prone
RIC8A	4.10084e-33	0.278802	0.494	0.204	1.25592e-28	autoimmune-prone
SERPINF1	6.10381e-11	0.278668	0.31	0.148	1.86935e-06	mix
WNT10A	3.64532e-69	0.27848	0.248	0.012	1.11642e-64	autoimmune-prone
MAGOH	3.5531e-36	0.278454	0.625	0.282	1.08817e-31	autoimmune-prone
ABRACL	2.07832e-50	0.277538	0.501	0.157	6.36505e-46	autoimmune-prone
ARHGEF10L	2.123e-34	0.277523	0.398	0.134	6.5019e-30	autoimmune-prone
AL136454.1	2.13771e-09	0.277415	0.85	0.925	6.54694e-05	mix
LTBR	1.94192e-31	0.277128	0.569	0.254	5.94731e-27	autoimmune-prone
TIA1	3.02005e-42	0.276993	0.618	0.248	9.2492e-38	autoimmune-prone
ADRA2A	1.5916e-06	0.276843	0.141	0.059	0.0487443	mix
LRRC58	1.33777e-31	0.276675	0.41	0.148	4.09706e-27	autoimmune-prone
HNF1B	3.03638e-53	0.276429	0.337	0.06	9.29922e-49	autoimmune-prone
IGF2R	1.15354e-41	0.276339	0.489	0.164	3.53284e-37	autoimmune-prone
PTK7	2.51709e-61	0.27617	0.492	0.119	7.70884e-57	autoimmune-prone
TBC1D16	7.27186e-50	0.276094	0.363	0.078	2.22708e-45	autoimmune-prone
SDHB	8.53435e-37	0.275845	0.593	0.261	2.61373e-32	autoimmune-prone
DDX60	6.73003e-47	0.275736	0.309	0.059	2.06114e-42	autoimmune-prone
OTULINL	6.72329e-58	0.27568	0.372	0.07	2.05908e-53	autoimmune-prone
RANBP1	9.48988e-38	0.275553	0.534	0.225	2.90637e-33	autoimmune-prone
ATP6V1E1	1.62869e-33	0.275217	0.646	0.314	4.98803e-29	autoimmune-prone
HNRNPD	6.26046e-25	0.274921	0.836	0.567	1.91733e-20	autoimmune-prone
CYC1	4.67506e-42	0.274698	0.489	0.164	1.43178e-37	autoimmune-prone
PTPRU	5.09829e-32	0.273861	0.485	0.197	1.5614e-27	autoimmune-prone
PIM1	1.02658e-27	0.273497	0.504	0.217	3.14399e-23	autoimmune-prone
CDC42EP4	1.27296e-29	0.273338	0.623	0.301	3.89857e-25	autoimmune-prone
SLC39A11	2.28484e-33	0.273188	0.45	0.173	6.99755e-29	autoimmune-prone
CHP2	3.67863e-14	0.273138	0.126	0.002	1.12662e-09	mix
CDC42EP1	8.11181e-38	0.2731	0.585	0.232	2.48432e-33	autoimmune-prone
DYNC1H1	1.50982e-30	0.272493	0.703	0.368	4.62398e-26	autoimmune-prone
POLR2K	1.23144e-38	0.272486	0.555	0.225	3.7714e-34	autoimmune-prone
AP2A2	1.77634e-46	0.272353	0.478	0.144	5.44023e-42	autoimmune-prone
TTC39A	1.91469e-40	0.272329	0.405	0.122	5.86393e-36	autoimmune-prone
HGSNAT	5.93488e-39	0.271917	0.569	0.227	1.81762e-34	autoimmune-prone
PCYOX1	1.13736e-21	0.271646	0.593	0.327	3.48329e-17	autoimmune-prone
KCNJ15	1.36832e-06	0.271528	0.19	0.094	0.0419061	mix
ANP32B	5.95557e-25	0.270899	0.817	0.538	1.82395e-20	autoimmune-prone
HLA-DRB1	4.3389e-15	0.270711	0.939	0.808	1.32883e-10	autoimmune-prone
DYNC1I2	7.04198e-33	0.270654	0.679	0.351	2.15668e-28	autoimmune-prone
RNPEP	5.3852e-34	0.270599	0.473	0.183	1.64927e-29	autoimmune-prone
YWHAH	1.7611e-30	0.270464	0.564	0.253	5.39353e-26	autoimmune-prone
MSI2	2.28641e-29	0.270074	0.642	0.324	7.00237e-25	autoimmune-prone
SLBP	1.57845e-41	0.269998	0.403	0.123	4.83416e-37	autoimmune-prone
JUP	3.52025e-21	0.269823	0.815	0.524	1.07811e-16	autoimmune-prone
FOXK1	8.29296e-52	0.269399	0.398	0.091	2.5398e-47	autoimmune-prone
CAPNS1	1.013e-25	0.268954	0.82	0.536	3.1024e-21	autoimmune-prone
DPY30	1.36669e-36	0.26879	0.578	0.253	4.18562e-32	autoimmune-prone
SLC25A39	9.75902e-38	0.268656	0.677	0.321	2.9888e-33	autoimmune-prone
PSMB7	3.86167e-37	0.26847	0.632	0.294	1.18268e-32	autoimmune-prone
ZNF503	9.38287e-22	0.268399	0.494	0.234	2.8736e-17	autoimmune-prone
CAST	1.08976e-22	0.267893	0.789	0.5	3.33751e-18	autoimmune-prone
PROCR	2.99475e-79	0.267749	0.319	0.025	9.17173e-75	autoimmune-prone
ZFP36	8.88919e-07	0.26765	0.879	0.948	0.027224	mix
CCT3	1.02766e-29	0.26746	0.602	0.305	3.14732e-25	autoimmune-prone
MT-CO2	8.13726e-24	0.267389	0.998	0.975	2.49212e-19	autoimmune-prone
RAB1A	1.32233e-17	0.267304	0.808	0.562	4.04978e-13	autoimmune-prone
MPZL1	1.17378e-38	0.267289	0.466	0.165	3.59482e-34	autoimmune-prone
PEBP4	1.49027e-08	0.26725	0.142	0.042	0.00045641	mix
RPL35A	1.42474e-14	0.267093	0.891	0.96	4.3634e-10	mix
PHLDB2	2.14046e-63	0.266958	0.319	0.04	6.55538e-59	autoimmune-prone
HCFC1R1	6.27078e-41	0.26678	0.532	0.199	1.92049e-36	autoimmune-prone
SRSF10	3.71168e-30	0.266641	0.686	0.366	1.13674e-25	autoimmune-prone
ARHGDIA	2.88593e-26	0.26657	0.7	0.399	8.83846e-22	autoimmune-prone
HERC6	5.70209e-57	0.266524	0.34	0.057	1.74632e-52	autoimmune-prone
MDH2	4.63921e-29	0.266504	0.567	0.279	1.4208e-24	autoimmune-prone
MIB1	2.27688e-44	0.266067	0.457	0.14	6.97317e-40	autoimmune-prone
BUB3	2.00668e-35	0.265864	0.56	0.24	6.14566e-31	autoimmune-prone
COL8A2	3.70409e-54	0.26584	0.239	0.023	1.13442e-49	autoimmune-prone
SELENOW	1.99654e-26	0.265373	0.836	0.56	6.11461e-22	autoimmune-prone
PSMB1	1.02846e-22	0.265305	0.787	0.514	3.14977e-18	autoimmune-prone
OSTC	3.10823e-26	0.265173	0.679	0.393	9.51927e-22	autoimmune-prone
ARL4C	1.79749e-29	0.265158	0.585	0.272	5.50499e-25	autoimmune-prone
ZNF711	3.58375e-44	0.26508	0.265	0.043	1.09756e-39	autoimmune-prone
DGCR2	3.69048e-36	0.26472	0.532	0.213	1.13025e-31	autoimmune-prone
FN3KRP	6.1414e-45	0.264584	0.433	0.126	1.88087e-40	autoimmune-prone
MFAP2	5.37712e-81	0.264481	0.335	0.027	1.6468e-76	autoimmune-prone
TMEM14A	1.63025e-35	0.264184	0.489	0.188	4.99281e-31	autoimmune-prone
KHDRBS1	3.4727e-27	0.264031	0.82	0.499	1.06355e-22	autoimmune-prone
HMOX2	6.57655e-46	0.263726	0.457	0.139	2.01414e-41	autoimmune-prone
CA8	1.81394e-11	0.263541	0.152	0.03	5.55536e-07	mix
EIF3H	3.41928e-22	0.26351	0.754	0.482	1.04719e-17	autoimmune-prone
CXCL16	2.44688e-25	0.26325	0.74	0.443	7.49382e-21	autoimmune-prone
ST14	1.22373e-29	0.263174	0.534	0.243	3.74779e-25	autoimmune-prone
RAB5C	3.4731e-32	0.263083	0.63	0.313	1.06367e-27	autoimmune-prone
ADD1	1.99283e-27	0.263025	0.653	0.342	6.10324e-23	autoimmune-prone
MPZL2	3.59877e-21	0.26296	0.768	0.487	1.10216e-16	autoimmune-prone
STARD7	8.34094e-29	0.262825	0.672	0.355	2.5545e-24	autoimmune-prone
FKBP4	3.91103e-18	0.262693	0.548	0.303	1.19779e-13	autoimmune-prone
IFNGR1	5.54063e-28	0.26259	0.576	0.274	1.69687e-23	autoimmune-prone
SSBP1	2.95035e-23	0.262556	0.653	0.387	9.03575e-19	autoimmune-prone
ATP6AP2	8.56469e-30	0.262236	0.656	0.344	2.62302e-25	autoimmune-prone
APOBEC3C	4.37122e-34	0.262056	0.424	0.148	1.33873e-29	autoimmune-prone
CASK	6.62478e-41	0.26196	0.438	0.134	2.02891e-36	autoimmune-prone
A4GALT	5.61085e-38	0.261912	0.457	0.16	1.71838e-33	autoimmune-prone
NDUFAB1	4.68006e-28	0.261904	0.649	0.356	1.43331e-23	autoimmune-prone
ERH	5.4632e-25	0.261898	0.829	0.538	1.67316e-20	autoimmune-prone
HOXD1	1.11095e-34	0.261823	0.349	0.098	3.40239e-30	autoimmune-prone
UBE2L6	4.10739e-40	0.261805	0.468	0.164	1.25793e-35	autoimmune-prone
MRPS7	3.36025e-32	0.26179	0.482	0.195	1.02911e-27	autoimmune-prone
NNT-AS1	7.58527e-47	0.261657	0.351	0.076	2.32307e-42	autoimmune-prone
CFTR	7.58082e-14	0.261604	0.203	0.049	2.3217e-09	mix
RRAGC	4.86376e-34	0.261504	0.471	0.18	1.48957e-29	autoimmune-prone
PAQR7	4.56126e-55	0.261496	0.328	0.053	1.39693e-50	autoimmune-prone
TRIM22	1.30897e-27	0.261257	0.684	0.378	4.00884e-23	autoimmune-prone
RNF187	1.32014e-33	0.261207	0.593	0.268	4.04307e-29	autoimmune-prone
ABCA4	1.87847e-50	0.26119	0.237	0.026	5.753e-46	autoimmune-prone
ALDH7A1	3.54131e-31	0.261114	0.546	0.24	1.08456e-26	autoimmune-prone
DLGAP4	6.37532e-32	0.260791	0.433	0.162	1.95251e-27	autoimmune-prone
AIDA	6.72329e-30	0.260738	0.447	0.181	2.05907e-25	autoimmune-prone
MAB21L4	1.86559e-37	0.260667	0.464	0.162	5.71355e-33	autoimmune-prone
RPS6KA1	5.50523e-42	0.260578	0.44	0.136	1.68603e-37	autoimmune-prone
IER5	1.17276e-06	0.260375	0.778	0.634	0.035917	autoimmune-prone
GRB2	1.67526e-30	0.260234	0.635	0.315	5.13066e-26	autoimmune-prone
LRAT	5.59037e-26	0.25992	0.241	0.064	1.71211e-21	autoimmune-prone
TMBIM1	4.63306e-21	0.259449	0.672	0.402	1.41892e-16	autoimmune-prone
SYTL4	1.52258e-33	0.259275	0.283	0.07	4.66306e-29	autoimmune-prone
MLX	7.01122e-39	0.259119	0.541	0.208	2.14726e-34	autoimmune-prone
CDCA7	2.35352e-67	0.259037	0.26	0.017	7.20789e-63	autoimmune-prone
H3F3A	8.95065e-23	0.25888	0.977	0.869	2.74123e-18	autoimmune-prone
EIF2AK1	1.84467e-25	0.258699	0.651	0.356	5.64948e-21	autoimmune-prone
EXOC3	1.1017e-33	0.25864	0.546	0.225	3.37406e-29	autoimmune-prone
ASAP1	1.84172e-52	0.258551	0.384	0.086	5.64046e-48	autoimmune-prone
SOD3	4.58566e-33	0.258495	0.494	0.185	1.4044e-28	autoimmune-prone
AIF1L	8.11754e-66	0.258117	0.337	0.044	2.48608e-61	autoimmune-prone
PLEKHG4B	5.53954e-60	0.25768	0.309	0.04	1.69654e-55	autoimmune-prone
MSR1	4.13312e-10	0.257427	0.144	0.033	1.26581e-05	mix
LDLRAP1	1.11863e-33	0.257376	0.426	0.154	3.42593e-29	autoimmune-prone
ORMDL3	5.88362e-25	0.257257	0.604	0.324	1.80192e-20	autoimmune-prone
C2	1.19259e-10	0.256911	0.183	0.056	3.65242e-06	mix
COL6A2	9.08223e-45	0.256436	0.19	0.016	2.78153e-40	autoimmune-prone
GTPBP2	7.67253e-47	0.256406	0.485	0.15	2.34979e-42	autoimmune-prone
FOXK2	1.63859e-41	0.256267	0.468	0.158	5.01835e-37	autoimmune-prone
RPS19	6.64702e-22	0.256254	0.984	0.865	2.03572e-17	autoimmune-prone
PSMC3	1.17985e-31	0.256074	0.478	0.193	3.6134e-27	autoimmune-prone
TRIR	2.09002e-23	0.256069	0.799	0.545	6.4009e-19	autoimmune-prone
RPL7L1	1.11888e-29	0.256	0.635	0.316	3.42668e-25	autoimmune-prone
DNAJC8	4.1103e-34	0.255703	0.6	0.273	1.25882e-29	autoimmune-prone
CBX6	5.79829e-41	0.255699	0.532	0.199	1.77578e-36	autoimmune-prone
AC015971.1	8.52655e-69	0.255636	0.265	0.017	2.61134e-64	autoimmune-prone
SIN3B	1.44405e-41	0.255514	0.475	0.158	4.42256e-37	autoimmune-prone
MRPS10	7.61433e-34	0.25491	0.407	0.139	2.33196e-29	autoimmune-prone
OLA1	1.27865e-32	0.254773	0.496	0.206	3.91599e-28	autoimmune-prone
FHL2	8.11235e-26	0.254742	0.403	0.16	2.48449e-21	autoimmune-prone
NEAT1	4.26561e-15	0.254565	0.82	0.611	1.30638e-10	autoimmune-prone
RETREG3	8.29698e-36	0.254413	0.56	0.233	2.54103e-31	autoimmune-prone
ATP5PF	8.47803e-21	0.254314	0.693	0.431	2.59648e-16	autoimmune-prone
SH3BP2	1.05372e-44	0.25425	0.302	0.058	3.22712e-40	autoimmune-prone
LAMC1	1.11104e-41	0.254162	0.405	0.117	3.40268e-37	autoimmune-prone
DFFA	2.4067e-40	0.253867	0.464	0.156	7.37075e-36	autoimmune-prone
BMP3	1.71272e-08	0.253516	0.156	0.054	0.000524536	mix
HNRNPA0	3.39241e-21	0.253514	0.855	0.548	1.03896e-16	autoimmune-prone
CLDN10	1.08322e-08	0.25328	0.11	0.021	0.000331748	mix
SCX	1.51208e-50	0.253008	0.276	0.039	4.6309e-46	autoimmune-prone
SVIL	3.9019e-38	0.252923	0.501	0.181	1.195e-33	autoimmune-prone
BPGM	2.55266e-41	0.252835	0.438	0.136	7.81779e-37	autoimmune-prone
FLOT1	1.38251e-31	0.25278	0.571	0.266	4.23406e-27	autoimmune-prone
SMIM31	1.372e-07	0.252726	0.175	0.077	0.00420188	mix
RNF19A	3.35383e-30	0.252493	0.564	0.264	1.02714e-25	autoimmune-prone
RNPS1	3.24979e-37	0.252114	0.581	0.252	9.95281e-33	autoimmune-prone
TNFAIP8	1.44788e-43	0.251462	0.478	0.154	4.43429e-39	autoimmune-prone
KNOP1	1.01406e-50	0.251438	0.326	0.059	3.10566e-46	autoimmune-prone
PHLDA1	1.81199e-15	0.251143	0.333	0.16	5.54939e-11	autoimmune-prone
LMAN2	6.4974e-26	0.251046	0.738	0.444	1.98989e-21	autoimmune-prone
RTN4	1.03806e-19	0.250918	0.775	0.475	3.17917e-15	autoimmune-prone
ZNF593	2.29685e-29	0.250796	0.412	0.159	7.03432e-25	autoimmune-prone
NNT	2.73895e-37	0.250717	0.415	0.133	8.38829e-33	autoimmune-prone
SLC39A7	1.7209e-21	0.250516	0.656	0.385	5.27042e-17	autoimmune-prone
CALCOCO2	5.72956e-32	0.250499	0.6	0.281	1.75474e-27	autoimmune-prone
PDLIM7	1.41511e-42	0.250262	0.248	0.039	4.33391e-38	autoimmune-prone
EFNA5	1.28149e-36	0.250207	0.398	0.126	3.92469e-32	autoimmune-prone
