# Supplementary material for: Single-cell transcriptomics highlights immunological dysregulations of monocytes in the pathobiology of COPD
Source: Respir Res. 2022 Dec 20;23:367. doi: 10.1186/s12931-022-02293-2 (PMC9764587; doi:10.1186/s12931-022-02293-2)
Supplement: Supplementary file 2 — Additional file 2: Figures S1–S6. [file 12931_2022_2293_MOESM2_ESM.xlsx]

## Sheet: club differentiation
differentiation direction	gene	waldStat_2	pvalue
club cell-to-AT1	EMP2	1619.14	0
club cell-to-AT1	AGER	1479.28	0
club cell-to-AT1	CLDN18	1040.48	0
club cell-to-AT1	AHNAK	1001.62	0
club cell-to-AT1	S100A4	814.384	0
club cell-to-AT1	CAV1	800.137	0
club cell-to-AT1	ELF3	778.27	0
club cell-to-AT1	SLPI	720.655	0
club cell-to-AT1	WFDC2	648.117	0
club cell-to-AT1	PIGR	628.694	0
club cell-to-AT1	CXCL17	604.168	0
club cell-to-AT1	AGR2	570.437	0
club cell-to-AT1	RTKN2	555.685	0
club cell-to-AT1	SPOCK2	546.592	0
club cell-to-AT1	CLIC5	439.685	0
club cell-to-AT1	NCOA7	430.598	0
club cell-to-AT1	PCYOX1	428.507	0
club cell-to-AT1	CAV2	414.911	0
club cell-to-AT1	SCGB3A2	411.513	0
club cell-to-AT1	LAPTM5	409.443	0
club cell-to-AT1	TSPAN1	390.321	0
club cell-to-AT1	TYROBP	387.465	0
club cell-to-AT1	CD24	386.31	0
club cell-to-AT1	FCER1G	382.954	0
club cell-to-AT1	CXCL2	371.618	0
club cell-to-AT1	CD52	370.401	0
club cell-to-AT1	LMO7	369.95	0
club cell-to-AT1	TSPAN13	365.519	0
club cell-to-AT1	TNS1	357.281	0
club cell-to-AT1	CADM1	355.616	0
club cell-to-AT1	C1QB	353.501	0
club cell-to-AT1	LCP1	352.738	0
club cell-to-AT1	CXCL1	350.374	0
club cell-to-AT1	CTSS	345.92	0
club cell-to-AT1	ANXA2	345.834	0
club cell-to-AT1	APOC1	341.764	0
club cell-to-AT1	CLU	341.169	0
club cell-to-AT1	C1QA	340.248	0
club cell-to-AT1	CLDN4	334.318	0
club cell-to-AT1	CAVIN1	331.138	0
club cell-to-AT1	SLC39A8	329.161	0
club cell-to-AT1	STEAP4	327.903	0
club cell-to-AT1	C1QC	324.624	0
club cell-to-AT1	LIMCH1	324.427	0
club cell-to-AT1	GDF15	322.754	0
club cell-to-AT1	CYB5A	321.712	0
club cell-to-AT1	TIMP2	314.361	0
club cell-to-AT1	ACP5	306.136	0
club cell-to-AT1	SRGN	305.405	0
club cell-to-AT1	FCGR3A	304.057	0
club cell-to-AT1	MYL9	303.821	0
club cell-to-AT1	RGCC	303.03	0
club cell-to-AT1	ALOX5AP	302.039	0
club cell-to-AT1	PSAP	302.038	0
club cell-to-AT1	WWC2	301.064	0
club cell-to-AT1	WFS1	299.639	0
club cell-to-AT1	MGST1	299.554	0
club cell-to-AT1	GRN	296.827	0
club cell-to-AT1	MGLL	292.909	0
club cell-to-AT1	RAB11FIP1	292.701	0
club cell-to-AT1	FABP4	291.682	0
club cell-to-AT1	LYZ	291.111	0
club cell-to-AT1	EFEMP1	289.898	0
club cell-to-AT1	SPTBN1	287.248	0
club cell-to-AT1	MSR1	284.306	0
club cell-to-AT1	PLIN2	280.972	0
club cell-to-AT1	RAC2	279.057	0
club cell-to-AT1	TSC22D1	276.598	0
club cell-to-AT1	NDNF	276.4	0
club cell-to-AT1	PTPRC	276.307	0
club cell-to-AT1	CXCL8	272.708	0
club cell-to-AT1	MRC1	270.409	0
club cell-to-AT1	MCEMP1	270.295	0
club cell-to-AT1	COL1A1	270.287	0
club cell-to-AT1	MS4A7	268.457	0
club cell-to-AT1	SEMA5A	267.861	0
club cell-to-AT1	SFTPB	266.386	0
club cell-to-AT1	TMC5	265.85	0
club cell-to-AT1	SERPING1	265.499	0
club cell-to-AT1	HLA-DPB1	265.37	0
club cell-to-AT1	SH3BGRL3	264.936	0
club cell-to-AT1	TXNIP	262.439	0
club cell-to-AT1	ALPL	260.384	0
club cell-to-AT1	PERP	257.976	0
club cell-to-AT1	MARCO	256.864	0
club cell-to-AT1	AIF1	252.463	0
club cell-to-AT1	AQP4	252.451	0
club cell-to-AT1	CAPG	246.654	0
club cell-to-AT1	RND1	244.838	0
club cell-to-AT1	CGN	243.559	0
club cell-to-AT1	OLR1	241.381	0
club cell-to-AT1	HLA-E	241.061	0
club cell-to-AT1	CD68	240.463	0
club cell-to-AT1	TIMP3	240.208	0
club cell-to-AT1	MMP7	239.548	0
club cell-to-AT1	EMP3	238.497	0
club cell-to-AT1	SLA	235.476	0
club cell-to-AT1	SNX10	233.97	0
club cell-to-AT1	SPN	233.913	0
club cell-to-AT1	KLF5	231.809	0
club cell-to-AT1	COTL1	230.302	0
club cell-to-AT1	HSPA1A	228.166	0
club cell-to-AT1	S100A14	227.583	0
club cell-to-AT1	RPS18	226.625	0
club cell-to-AT1	VSIG4	223.032	0
club cell-to-AT1	ZFP36L1	220.638	0
club cell-to-AT1	MYRF	220.612	0
club cell-to-AT1	PLEK	220.335	0
club cell-to-AT1	IL1B	220.308	0
club cell-to-AT1	SOX9	218.144	0
club cell-to-AT1	ITGB2	214.505	0
club cell-to-AT1	GPNMB	214.214	0
club cell-to-AT1	SPARC	213.772	0
club cell-to-AT1	SCEL	212.669	0
club cell-to-AT1	NDST1	210.306	0
club cell-to-AT1	HES1	209.861	0
club cell-to-AT1	HLA-DQA1	209.171	0
club cell-to-AT1	RDX	208.9	0
club cell-to-AT1	EPHX1	208.099	0
club cell-to-AT1	COL4A2	207.442	0
club cell-to-AT1	RPS6	207.401	0
club cell-to-AT1	RHOB	207.202	0
club cell-to-AT1	FBP1	207.162	0
club cell-to-AT1	CEBPD	207.111	0
club cell-to-AT1	TREM1	206.343	0
club cell-to-AT1	SOX4	205.349	0
club cell-to-AT1	ABCA1	205.198	0
club cell-to-AT1	S100A16	204.591	0
club cell-to-AT1	CYBB	203.323	0
club cell-to-AT1	MS4A4A	203.13	0
club cell-to-AT1	CLIC6	202.188	0
club cell-to-AT1	MARCKS	202.116	0
club cell-to-AT1	PDPN	201.629	0
club cell-to-AT1	FGR	200.688	0
club cell-to-AT1	NAV2	199.336	0
club cell-to-AT1	HLA-DPA1	198.985	0
club cell-to-AT1	HLA-DQA2	198.171	0
club cell-to-AT1	HSPA1B	197.015	0
club cell-to-AT1	FBLN5	197.006	0
club cell-to-AT1	SFTPD	196.914	0
club cell-to-AT1	RETN	196.585	0
club cell-to-AT1	ALCAM	196.19	0
club cell-to-AT1	EPHA2	195.722	0
club cell-to-AT1	CCDC88A	195.172	0
club cell-to-AT1	NUCB2	194.566	0
club cell-to-AT1	PECAM1	193.949	0
club cell-to-AT1	LPL	193.357	0
club cell-to-AT1	CELF2	190.855	0
club cell-to-AT1	SERPINH1	189.377	0
club cell-to-AT1	SUSD2	188.897	0
club cell-to-AT1	CXCL16	188.552	0
club cell-to-AT1	LAMC2	188.525	0
club cell-to-AT1	CTSD	188.241	0
club cell-to-AT1	DNAJB4	188.238	0
club cell-to-AT1	SERPINA1	186.688	0
club cell-to-AT1	DAB2	186.076	0
club cell-to-AT1	FTL	185.925	0
club cell-to-AT1	TCIM	185.905	0
club cell-to-AT1	PLLP	185.591	0
club cell-to-AT1	MARCKSL1	184.857	0
club cell-to-AT1	ST6GALNAC1	184.38	0
club cell-to-AT1	FAM107B	183.64	0
club cell-to-AT1	XBP1	182.972	0
club cell-to-AT1	GAS6	181.313	0
club cell-to-AT1	TFF3	180.767	0
club cell-to-AT1	MET	178.454	0
club cell-to-AT1	ALDH3B1	176.684	0
club cell-to-AT1	MAL2	176.521	0
club cell-to-AT1	ARFGEF3	175.106	0
club cell-to-AT1	CP	175.023	0
club cell-to-AT1	TSPAN8	174.225	0
club cell-to-AT1	INHBA	173.468	0
club cell-to-AT1	ADGRE5	173.349	0
club cell-to-AT1	VIM	173.217	0
club cell-to-AT1	TGFBI	171.878	0
club cell-to-AT1	LGALS3	171.47	0
club cell-to-AT1	WEE1	170.572	0
club cell-to-AT1	CTSB	170.17	0
club cell-to-AT1	TNF	170.084	0
club cell-to-AT1	ATP1B3	169.631	0
club cell-to-AT1	SAMHD1	169.306	0
club cell-to-AT1	TRAF4	168.652	0
club cell-to-AT1	HMGB3	168.473	0
club cell-to-AT1	CD4	167.707	0
club cell-to-AT1	DUSP5	167.435	0
club cell-to-AT1	AGR3	167.361	0
club cell-to-AT1	DOCK4	167.21	0
club cell-to-AT1	DSTN	166.982	0
club cell-to-AT1	NFIA	166.716	0
club cell-to-AT1	CTSL	165.983	0
club cell-to-AT1	BHLHE40	165.621	0
club cell-to-AT1	IRX3	165.474	0
club cell-to-AT1	TUBA1A	165.117	0
club cell-to-AT1	CD55	164.26	0
club cell-to-AT1	C4BPA	163.166	0
club cell-to-AT1	PHLDA2	163.095	0
club cell-to-AT1	HLA-DRA	162.25	0
club cell-to-AT1	AQP1	162.134	0
club cell-to-AT1	EFNB2	161.877	0
club cell-to-AT1	NR4A1	161.64	0
club cell-to-AT1	JUN	160.221	0
club cell-to-AT1	MTRNR2L8	159.847	0
club cell-to-AT1	CLDN3	159.583	0
club cell-to-AT1	C5AR1	159.582	0
club cell-to-AT1	MYADM	159.077	0
club cell-to-AT1	PRSS23	158.282	0
club cell-to-AT1	TNFSF10	156.647	0
club cell-to-AT1	LAMA3	155.822	0
club cell-to-AT1	HEG1	155.24	0
club cell-to-AT1	ALDH1A1	153.798	0
club cell-to-AT1	SLC1A1	153.387	0
club cell-to-AT1	SLC11A1	152.919	0
club cell-to-AT1	TACC1	152.467	0
club cell-to-AT1	DENND3	152.046	0
club cell-to-AT1	COL12A1	151.504	0
club cell-to-AT1	ARHGEF26	150.766	0
club cell-to-AT1	HSPB1	149.8	0
club cell-to-AT1	RND3	149.629	0
club cell-to-AT1	PAPSS2	149.479	0
club cell-to-AT1	RASD1	148.984	0
club cell-to-AT1	CEACAM6	148.09	0
club cell-to-AT1	SCGB3A1	148.081	0
club cell-to-AT1	LCN2	148.044	0
club cell-to-AT1	HSPA6	147.931	0
club cell-to-AT1	CGNL1	147.498	0
club cell-to-AT1	FAM189A2	145.936	0
club cell-to-AT1	TFRC	145.788	0
club cell-to-AT1	TENT5A	145.245	0
club cell-to-AT1	GSTA1	144.957	0
club cell-to-AT1	MGP	144.814	0
club cell-to-AT1	ZFAND2A	144.395	0
club cell-to-AT1	CCL18	143.69	0
club cell-to-AT1	C3	143.093	0
club cell-to-AT1	FOXQ1	142.646	0
club cell-to-AT1	HOPX	141.982	0
club cell-to-AT1	MT2A	141.237	0
club cell-to-AT1	KCTD12	140.983	0
club cell-to-AT1	AREG	140.416	0
club cell-to-AT1	FOXA1	139.914	0
club cell-to-AT1	GRK5	139.851	0
club cell-to-AT1	VMP1	139.609	0
club cell-to-AT1	CD163	139.343	0
club cell-to-AT1	COL4A4	139.158	0
club cell-to-AT1	JUNB	138.632	0
club cell-to-AT1	SCGB1A1	138.306	0
club cell-to-AT1	NPC2	138.153	0
club cell-to-AT1	IL2RG	137.949	0
club cell-to-AT1	ARHGDIB	137.223	0
club cell-to-AT1	COL8A1	136.794	0
club cell-to-AT1	FHL1	136.747	0
club cell-to-AT1	MYO1B	135.987	0
club cell-to-AT1	HLA-DMB	135.508	0
club cell-to-AT1	ENAH	135.283	0
club cell-to-AT1	TPM1	135.26	0
club cell-to-AT1	SLC44A4	134.962	0
club cell-to-AT1	GKN2	134.51	0
club cell-to-AT1	UTRN	134.168	0
club cell-to-AT1	ABI3BP	133.795	0
club cell-to-AT1	SPSB1	133.457	0
club cell-to-AT1	SLC40A1	133.444	0
club cell-to-AT1	RPS3A	132.855	0
club cell-to-AT1	ERRFI1	132.749	0
club cell-to-AT1	PLS3	132.74	0
club cell-to-AT1	S100A8	132.721	0
club cell-to-AT1	PKDCC	132.227	0
club cell-to-AT1	OCIAD2	131.851	0
club cell-to-AT1	AUTS2	131.646	0
club cell-to-AT1	TSPAN6	131.272	0
club cell-to-AT1	TENT5C	130.897	0
club cell-to-AT1	DHCR24	130.201	0
club cell-to-AT1	MUC1	129.597	0
club cell-to-AT1	FTH1	129.39	0
club cell-to-AT1	CRIM1	129.283	0
club cell-to-AT1	JUND	129.13	0
club cell-to-AT1	FOS	129.036	0
club cell-to-AT1	IGFBP2	128.879	0
club cell-to-AT1	HLA-DRB1	128.751	0
club cell-to-AT1	STMN1	128.515	0
club cell-to-AT1	PTPN21	128.046	0
club cell-to-AT1	ATP2B4	127.79	0
club cell-to-AT1	SFN	127.681	0
club cell-to-AT1	CFLAR	126.723	0
club cell-to-AT1	INHBB	126.619	0
club cell-to-AT1	AKAP13	126.523	0
club cell-to-AT1	IGFBP4	126.146	0
club cell-to-AT1	EHD2	126.022	0
club cell-to-AT1	SFTPA2	125.969	0
club cell-to-AT1	MYH14	125.593	0
club cell-to-AT1	TNFRSF21	125.139	0
club cell-to-AT1	COL4A1	125.063	0
club cell-to-AT1	NEBL	124.91	0
club cell-to-AT1	SLC4A4	124.699	0
club cell-to-AT1	GRAMD2B	123.815	0
club cell-to-AT1	SERPINF1	123.755	0
club cell-to-AT1	TRIB1	123.749	0
club cell-to-AT1	AKR1C1	123.482	0
club cell-to-AT1	TGFBR2	123.455	0
club cell-to-AT1	S100P	123.418	0
club cell-to-AT1	HLA-DRB5	123.38	0
club cell-to-AT1	SOCS3	123.057	0
club cell-to-AT1	DLC1	122.887	0
club cell-to-AT1	HLA-DQB1	122.68	0
club cell-to-AT1	IER3	122.414	0
club cell-to-AT1	KIAA1324	122.392	0
club cell-to-AT1	TNNC1	121.973	0
club cell-to-AT1	RAI14	121.278	0
club cell-to-AT1	UPK3B	120.142	0
club cell-to-AT1	F3	119.667	0
club cell-to-AT1	BCL2A1	119.579	0
club cell-to-AT1	KRT19	119.522	0
club cell-to-AT1	ODF2L	119.518	0
club cell-to-AT1	HMOX1	118.748	0
club cell-to-AT1	CES1	118.438	0
club cell-to-AT1	MAGI1	118.43	0
club cell-to-AT1	MAFF	118.197	0
club cell-to-AT1	H2AFX	117.317	0
club cell-to-AT1	FAM84A	117.29	0
club cell-to-AT1	CFH	117.274	0
club cell-to-AT1	MSI2	117.274	0
club cell-to-AT1	CLDN1	117.174	0
club cell-to-AT1	SLCO2B1	116.835	0
club cell-to-AT1	CYBRD1	116.779	0
club cell-to-AT1	NAPSA	116.572	0
club cell-to-AT1	LSR	116.459	0
club cell-to-AT1	TMEM246	116.326	0
club cell-to-AT1	CD82	116.225	0
club cell-to-AT1	SPTAN1	116.167	0
club cell-to-AT1	PLK2	115.969	0
club cell-to-AT1	FOXJ1	115.898	0
club cell-to-AT1	DDIT4	114.796	0
club cell-to-AT1	DNAJB1	114.757	0
club cell-to-AT1	BAG3	114.614	0
club cell-to-AT1	RBMS3	113.979	0
club cell-to-AT1	SCD	113.94	0
club cell-to-AT1	MALAT1	113.412	0
club cell-to-AT1	C11orf96	112.918	0
club cell-to-AT1	ABLIM1	112.217	0
club cell-to-AT1	C1orf198	111.934	0
club cell-to-AT1	NASP	109.725	0
club cell-to-AT1	DAPK2	109.723	0
club cell-to-AT1	VAMP2	109.691	0
club cell-to-AT1	FOSB	109.533	0
club cell-to-AT1	EGR1	109.281	0
club cell-to-AT1	ITPKC	108.928	0
club cell-to-AT1	ANKRD37	108.807	0
club cell-to-AT1	CXCL3	107.863	0
club cell-to-AT1	TACSTD2	107.837	0
club cell-to-AT1	ALDH2	107.217	0
club cell-to-AT1	CD9	107.051	0
club cell-to-AT1	CD74	106.79	0
club cell-to-AT1	FAM13A	105.517	0
club cell-to-AT1	PFN2	105.146	0
club cell-to-AT1	ABCA8	104.748	0
club cell-to-AT1	NCKAP5	104.188	0
club cell-to-AT1	IFITM2	104.082	0
club cell-to-AT1	C5orf38	103.651	0
club cell-to-AT1	SOX2	103.584	0
club cell-to-AT1	CREB3L1	103.185	0
club cell-to-AT1	KANK2	102.319	0
club cell-to-AT1	SESN1	101.537	0
club cell-to-AT1	GADD45A	101.144	0
club cell-to-AT1	KLK11	100.928	0
club cell-to-AT1	CRYAB	100.57	0
club cell-to-AT1	TMEM45A	100.416	0
club cell-to-AT1	SYNPO	100.019	0
club cell-to-AT1	RPS29	100.017	0
club cell-to-AT1	BCAS1	99.3833	0
club cell-to-AT1	AC027288.3	99.3031	0
club cell-to-AT1	ATF3	98.7961	0
club cell-to-AT1	PLEKHA1	98.6482	0
club cell-to-AT1	IGFBP7	98.3488	0
club cell-to-AT1	CD37	98.3383	0
club cell-to-AT1	TRIL	98.0603	0
club cell-to-AT1	RARRES2	97.7185	0
club cell-to-AT1	LTF	97.5685	0
club cell-to-AT1	ST6GALNAC5	97.4312	0
club cell-to-AT1	MINDY2	97.096	0
club cell-to-AT1	SGCE	97.0292	0
club cell-to-AT1	HMGCS1	96.6746	0
club cell-to-AT1	DUSP14	96.3172	0
club cell-to-AT1	TEAD1	96.2303	0
club cell-to-AT1	MAGI3	95.7982	0
club cell-to-AT1	PCNA	95.795	0
club cell-to-AT1	IL7R	95.7599	0
club cell-to-AT1	NTM	95.4529	0
club cell-to-AT1	JUP	94.7259	0
club cell-to-AT1	TSC22D3	94.5292	0
club cell-to-AT1	S100A9	94.3976	0
club cell-to-AT1	ARL4D	93.5987	0
club cell-to-AT1	MS4A8	92.5679	0
club cell-to-AT1	PHACTR1	92.5462	0
club cell-to-AT1	CSTB	92.3826	0
club cell-to-AT1	CCDC88C	92.2248	0
club cell-to-AT1	C16orf89	92.0231	0
club cell-to-AT1	ABI2	91.9284	0
club cell-to-AT1	SMIM22	91.784	0
club cell-to-AT1	COL4A5	91.4572	0
club cell-to-AT1	DAB2IP	91.3882	0
club cell-to-AT1	CXCL6	91.1543	0
club cell-to-AT1	PDLIM3	90.9284	0
club cell-to-AT1	TRIM2	90.7365	0
club cell-to-AT1	GLUL	90.4232	0
club cell-to-AT1	NDRG1	90.3697	0
club cell-to-AT1	TFAP2C	90.0069	0
club cell-to-AT1	LDLR	89.9929	0
club cell-to-AT1	SELENOP	89.9841	0
club cell-to-AT1	ADH1C	89.765	0
club cell-to-AT1	FBXO32	89.3008	0
club cell-to-AT1	PLEKHS1	88.9529	0
club cell-to-AT1	SH3BGRL2	88.6982	0
club cell-to-AT1	ITGA3	88.5319	0
club cell-to-AT1	PPFIBP1	88.2229	0
club cell-to-AT1	FN1	88.1073	0
club cell-to-AT1	ANXA3	87.8266	0
club cell-to-AT1	TM4SF1	87.7931	0
club cell-to-AT1	ETS2	87.3831	0
club cell-to-AT1	CST6	87.3222	0
club cell-to-AT1	TSPYL2	87.2565	0
club cell-to-AT1	IL1R1	87.0872	0
club cell-to-AT1	SIX1	87.0028	0
club cell-to-AT1	SH3BP5	86.713	0
club cell-to-AT1	RRAD	86.6124	0
club cell-to-AT1	DSP	86.563	0
club cell-to-AT1	COL4A3	86.3493	0
club cell-to-AT1	TCF7L1	86.3244	0
club cell-to-AT1	PARVA	86.2211	0
club cell-to-AT1	SFTPA1	86.0368	0
club cell-to-AT1	GJA1	86.02	0
club cell-to-AT1	ZFP36	85.8819	0
club cell-to-AT1	PHLDB2	85.7536	0
club cell-to-AT1	DNAJA4	85.1558	0
club cell-to-AT1	AJUBA	85.0504	0
club cell-to-AT1	SEMA3B	84.4792	0
club cell-to-AT1	NRARP	84.3539	0
club cell-to-AT1	LTA4H	84.1534	0
club cell-to-AT1	RPL3	84.0966	0
club cell-to-AT1	IL6R	83.8521	0
club cell-to-AT1	PGM2L1	83.8097	0
club cell-to-AT1	MAST4	83.7701	0
club cell-to-AT1	CRYM	82.7448	0
club cell-to-AT1	HSD17B13	82.4392	0
club cell-to-AT1	PDGFA	81.9081	1.11022e-16
club cell-to-AT1	ID2	81.9027	1.11022e-16
club cell-to-AT1	CST3	81.7157	1.11022e-16
club cell-to-AT1	FGFR2	81.2823	1.11022e-16
club cell-to-AT1	ALDH1A3	80.6008	1.11022e-16
club cell-to-AT1	FNIP2	80.4745	1.11022e-16
club cell-to-AT1	PELI1	80.4554	1.11022e-16
club cell-to-AT1	MYC	80.3537	1.11022e-16
club cell-to-AT1	AHDC1	80.3529	1.11022e-16
club cell-to-AT1	CD59	80.0459	2.22045e-16
club cell-to-AT1	PPP1R10	79.8093	2.22045e-16
club cell-to-AT1	ELL2	79.7543	2.22045e-16
club cell-to-AT1	VSTM2L	79.6801	2.22045e-16
club cell-to-AT1	C14orf132	79.563	2.22045e-16
club cell-to-AT1	OVOL1	79.4576	2.22045e-16
club cell-to-AT1	CHST9	79.1452	2.22045e-16
club cell-to-AT1	HCST	78.7715	3.33067e-16
club cell-to-AT1	CDC42EP3	78.5554	3.33067e-16
club cell-to-AT1	SPON2	78.5337	3.33067e-16
club cell-to-AT1	TC2N	78.1744	4.44089e-16
club cell-to-AT1	CX3CL1	78.0524	4.44089e-16
club cell-to-AT1	TMEM245	78.0216	4.44089e-16
club cell-to-AT1	DCLK1	77.7913	5.55112e-16
club cell-to-AT1	KITLG	77.3155	6.66134e-16
club cell-to-AT1	EPS8	77.2909	6.66134e-16
club cell-to-AT1	SYTL2	77.1812	6.66134e-16
club cell-to-AT1	MUC4	76.9023	7.77156e-16
club cell-to-AT1	CXCR4	76.7843	8.88178e-16
club cell-to-AT1	ICAM4	76.5968	8.88178e-16
club cell-to-AT1	GEM	76.3504	9.99201e-16
club cell-to-AT1	MIDN	76.3381	9.99201e-16
club cell-to-AT1	BCL6	76.0261	1.22125e-15
club cell-to-AT1	ADAM8	75.932	1.22125e-15
club cell-to-AT1	FOXC1	75.7544	1.33227e-15
club cell-to-AT1	LST1	75.6294	1.44329e-15
club cell-to-AT1	TRIM29	75.4718	1.55431e-15
club cell-to-AT1	KDM5B	75.1912	1.77636e-15
club cell-to-AT1	TCF4	75.1909	1.77636e-15
club cell-to-AT1	LRG1	75.0675	1.88738e-15
club cell-to-AT1	CMTM4	75.06	1.88738e-15
club cell-to-AT1	PTPN13	74.9753	1.9984e-15
club cell-to-AT1	DRAM1	74.696	2.33147e-15
club cell-to-AT1	IER5L	74.4246	2.66454e-15
club cell-to-AT1	KLK10	74.3001	2.77556e-15
club cell-to-AT1	RPS12	74.2817	2.77556e-15
club cell-to-AT1	AQP3	73.941	3.33067e-15
club cell-to-AT1	DYRK2	73.813	3.55271e-15
club cell-to-AT1	SLC2A3	73.3359	4.44089e-15
club cell-to-AT1	NT5E	73.2933	4.55191e-15
club cell-to-AT1	RNASE1	73.0635	5.10703e-15
club cell-to-AT1	SLC34A2	72.7456	5.9952e-15
club cell-to-AT1	MNDA	72.4874	6.77236e-15
club cell-to-AT1	PTGFR	72.4736	6.77236e-15
club cell-to-AT1	ZNF704	72.4283	6.99441e-15
club cell-to-AT1	LIPA	72.1024	8.21565e-15
club cell-to-AT1	TMEM98	72.0768	8.21565e-15
club cell-to-AT1	GADD45G	71.7826	9.54792e-15
club cell-to-AT1	DMTN	71.3877	1.15463e-14
club cell-to-AT1	ECE1	71.3512	1.17684e-14
club cell-to-AT1	NDRG2	71.3121	1.19904e-14
club cell-to-AT1	TMEM47	70.8991	1.46549e-14
club cell-to-AT1	PGC	70.7928	1.54321e-14
club cell-to-AT1	SNX22	70.694	1.62093e-14
club cell-to-AT1	CYP1B1	70.4029	1.86517e-14
club cell-to-AT1	AHR	70.3579	1.90958e-14
club cell-to-AT1	NFKBIZ	70.2687	1.9873e-14
club cell-to-AT1	FBLN1	70.2136	2.04281e-14
club cell-to-AT1	NR2F2	70.1181	2.14273e-14
club cell-to-AT1	ITM2C	70.0912	2.17604e-14
club cell-to-AT1	SYBU	69.6939	2.63123e-14
club cell-to-AT1	ZNF395	69.6883	2.64233e-14
club cell-to-AT1	NPNT	69.6703	2.66454e-14
club cell-to-AT1	PTPRE	69.6691	2.66454e-14
club cell-to-AT1	HSD17B6	69.4358	2.9865e-14
club cell-to-AT1	METTL7A	69.3708	3.08642e-14
club cell-to-AT1	ARHGAP45	69.1727	3.39728e-14
club cell-to-AT1	SMAD3	69.1687	3.39728e-14
club cell-to-AT1	LRRC4	68.7303	4.20775e-14
club cell-to-AT1	LTBP1	68.646	4.38538e-14
club cell-to-AT1	SEMA6D	68.542	4.60743e-14
club cell-to-AT1	SLC20A1	68.5371	4.61853e-14
club cell-to-AT1	ATOH8	68.4262	4.87388e-14
club cell-to-AT1	PLAUR	68.342	5.08482e-14
club cell-to-AT1	GPC3	68.0572	5.83977e-14
club cell-to-AT1	SORBS2	67.9627	6.10623e-14
club cell-to-AT1	ANGPTL2	67.7145	6.89448e-14
club cell-to-AT1	DDR1	67.5947	7.30527e-14
club cell-to-AT1	PFKFB3	67.5177	7.58282e-14
club cell-to-AT1	C6orf132	67.456	7.81597e-14
club cell-to-AT1	MTURN	67.2069	8.81517e-14
club cell-to-AT1	SORBS1	67.1808	8.92619e-14
club cell-to-AT1	FOLR1	66.6307	1.16684e-13
club cell-to-AT1	CACNA2D2	66.4428	1.27787e-13
club cell-to-AT1	GLCCI1	66.3828	1.31561e-13
club cell-to-AT1	SFTPC	66.307	1.36446e-13
club cell-to-AT1	SHANK2	66.2927	1.37446e-13
club cell-to-AT1	PMAIP1	66.0649	1.53544e-13
club cell-to-AT1	LITAF	65.9818	1.59761e-13
club cell-to-AT1	KRT8	65.6263	1.89848e-13
club cell-to-AT1	ANKRD36C	65.5842	1.93845e-13
club cell-to-AT1	PCDH1	65.4811	2.03726e-13
club cell-to-AT1	SLC6A14	65.1592	2.38143e-13
club cell-to-AT1	CKAP4	64.6154	3.10085e-13
club cell-to-AT1	EFNA5	64.4895	3.29625e-13
club cell-to-AT1	HMGB2	64.431	3.39062e-13
club cell-to-AT1	THBS1	64.1929	3.80584e-13
club cell-to-AT1	PHACTR2	63.9557	4.26992e-13
club cell-to-AT1	ST6GAL1	63.8039	4.59632e-13
club cell-to-AT1	ALDH3A1	63.5345	5.23692e-13
club cell-to-AT1	PXN	63.3549	5.71321e-13
club cell-to-AT1	DUSP4	63.3063	5.84977e-13
club cell-to-AT1	FSTL1	63.2789	5.92748e-13
club cell-to-AT1	SOCS1	63.2183	6.10512e-13
club cell-to-AT1	FHL2	63.1279	6.37823e-13
club cell-to-AT1	FABP5	63.0842	6.51479e-13
club cell-to-AT1	APP	62.936	6.99996e-13
club cell-to-AT1	ENC1	62.9012	7.11875e-13
club cell-to-AT1	IRX5	62.8533	7.28528e-13
club cell-to-AT1	PLEKHG1	62.7483	7.66609e-13
club cell-to-AT1	BCL3	62.3913	9.11382e-13
club cell-to-AT1	CYP4B1	62.3113	9.47464e-13
club cell-to-AT1	RAP1GAP2	62.3033	9.51017e-13
club cell-to-AT1	SCUBE1	62.1276	1.03562e-12
club cell-to-AT1	DPYSL3	62.088	1.0556e-12
club cell-to-AT1	GALNT18	61.8362	1.19249e-12
club cell-to-AT1	TNC	61.8	1.2137e-12
club cell-to-AT1	IL6	61.7997	1.21381e-12
club cell-to-AT1	EZR	61.6981	1.27509e-12
club cell-to-AT1	CTSC	61.2066	1.61759e-12
club cell-to-AT1	CDKN1C	61.0264	1.76514e-12
club cell-to-AT1	ARAP2	61.0232	1.76792e-12
club cell-to-AT1	TRA2B	60.8698	1.90414e-12
club cell-to-AT1	CHST15	60.8399	1.9319e-12
club cell-to-AT1	MSRB3	60.7388	2.02882e-12
club cell-to-AT1	TUSC3	60.6043	2.16538e-12
club cell-to-AT1	CYR61	60.4205	2.36677e-12
club cell-to-AT1	NFKBIA	60.3904	2.40141e-12
club cell-to-AT1	TGFBR3	60.0799	2.79088e-12
club cell-to-AT1	COL27A1	59.9561	2.96307e-12
club cell-to-AT1	BEX3	59.9482	2.97451e-12
club cell-to-AT1	TSPAN12	59.7988	3.19755e-12
club cell-to-AT1	IGSF6	59.4921	3.70903e-12
club cell-to-AT1	MAP1B	59.3365	3.99891e-12
club cell-to-AT1	JADE1	59.2158	4.23928e-12
club cell-to-AT1	TAGLN	59.1884	4.29567e-12
club cell-to-AT1	APOD	58.9958	4.71501e-12
club cell-to-AT1	ADAM28	58.9943	4.71867e-12
club cell-to-AT1	ZBTB10	58.6028	5.70188e-12
club cell-to-AT1	PODXL	58.3299	6.50602e-12
club cell-to-AT1	FSCN1	58.1391	7.13485e-12
club cell-to-AT1	SLC7A2	58.1196	7.20246e-12
club cell-to-AT1	NECTIN3	58.0895	7.30782e-12
club cell-to-AT1	CYP4X1	57.938	7.86327e-12
club cell-to-AT1	IFI44L	57.9368	7.8676e-12
club cell-to-AT1	DEPP1	57.9293	7.89635e-12
club cell-to-AT1	PALLD	57.8812	8.08209e-12
club cell-to-AT1	RARRES3	57.7406	8.65019e-12
club cell-to-AT1	C12orf75	57.6407	9.07829e-12
club cell-to-AT1	SORL1	57.5228	9.61053e-12
club cell-to-AT1	MYO5C	57.224	1.11028e-11
club cell-to-AT1	ANK3	57.0577	1.20315e-11
club cell-to-AT1	C12orf57	56.6886	1.43801e-11
club cell-to-AT1	NFIB	56.5953	1.50424e-11
club cell-to-AT1	CMTM8	56.567	1.52495e-11
club cell-to-AT1	TRNP1	56.2548	1.77305e-11
club cell-to-AT1	WASF3	56.2336	1.79136e-11
club cell-to-AT1	METRNL	56.1218	1.8907e-11
club cell-to-AT1	RAB3IP	55.9824	2.02228e-11
club cell-to-AT1	HLA-F	55.9109	2.09334e-11
club cell-to-AT1	PXDN	55.6302	2.39708e-11
club cell-to-AT1	PRSS12	55.6198	2.40912e-11
club cell-to-AT1	SLC5A9	55.27	2.85212e-11
club cell-to-AT1	SLC6A4	55.2014	2.94808e-11
club cell-to-AT1	IFI16	55.1051	3.08833e-11
club cell-to-AT1	EDIL3	55.0096	3.23389e-11
club cell-to-AT1	GPRC5A	54.8758	3.44952e-11
club cell-to-AT1	DAAM2	54.8496	3.49348e-11
club cell-to-AT1	KLF4	54.8119	3.55764e-11
club cell-to-AT1	TNFSF9	54.7928	3.59059e-11
club cell-to-AT1	DEGS2	54.7169	3.7245e-11
club cell-to-AT1	PPM1K	54.6083	3.92475e-11
club cell-to-AT1	TFPI2	54.6079	3.92555e-11
club cell-to-AT1	RPS27	54.5596	4.01795e-11
club cell-to-AT1	IGSF3	54.5228	4.09001e-11
club cell-to-AT1	IRF7	54.5121	4.11103e-11
club cell-to-AT1	SFTA2	54.1612	4.86903e-11
club cell-to-AT1	CCBE1	54.1477	4.90086e-11
club cell-to-AT1	SMAD7	54.0762	5.07276e-11
club cell-to-AT1	S100A2	54.0746	5.07686e-11
club cell-to-AT1	EGR3	54.0013	5.25937e-11
club cell-to-AT1	TOB1	53.8345	5.69992e-11
club cell-to-AT1	FILIP1	53.7446	5.95213e-11
club cell-to-AT1	VEPH1	53.5211	6.62943e-11
club cell-to-AT1	SELENBP1	53.4871	6.73893e-11
club cell-to-AT1	IGFBP3	53.3622	7.15707e-11
club cell-to-AT1	MALL	53.3019	7.36793e-11
club cell-to-AT1	COBL	53.2601	7.51801e-11
club cell-to-AT1	ARL5B	52.9448	8.75131e-11
club cell-to-AT1	OCLN	52.9134	8.88493e-11
club cell-to-AT1	LMCD1	52.9021	8.93324e-11
club cell-to-AT1	VEGFA	52.7432	9.64424e-11
club cell-to-AT1	SAT1	52.6694	9.99292e-11
club cell-to-AT1	S100A11	52.4803	1.09462e-10
club cell-to-AT1	RADIL	52.3289	1.17741e-10
club cell-to-AT1	FGD3	51.993	1.38414e-10
club cell-to-AT1	OGA	51.981	1.39213e-10
club cell-to-AT1	SLFN13	51.9341	1.42392e-10
club cell-to-AT1	EGR2	51.8043	1.51577e-10
club cell-to-AT1	IFFO2	51.7856	1.52949e-10
club cell-to-AT1	LGALSL	51.7726	1.53903e-10
club cell-to-AT1	TIMP1	51.7566	1.55097e-10
club cell-to-AT1	TP53INP1	51.7246	1.57499e-10
club cell-to-AT1	SBK1	51.5408	1.7207e-10
club cell-to-AT1	HSP90AA1	51.455	1.79331e-10
club cell-to-AT1	PLEKHG3	51.4405	1.80585e-10
club cell-to-AT1	EPHB4	51.4364	1.80941e-10
club cell-to-AT1	SLFN5	51.3936	1.84702e-10
club cell-to-AT1	SLC16A7	51.39	1.85025e-10
club cell-to-AT1	AADAC	51.3249	1.90917e-10
club cell-to-AT1	LAPTM4B	51.2971	1.93489e-10
club cell-to-AT1	MCF2L	51.0962	2.13128e-10
club cell-to-AT1	PNP	50.8638	2.38334e-10
club cell-to-AT1	FCGR2A	50.8536	2.39517e-10
club cell-to-AT1	PDE7A	50.8368	2.4145e-10
club cell-to-AT1	DBN1	50.3283	3.08364e-10
club cell-to-AT1	ROR1	50.2326	3.22881e-10
club cell-to-AT1	FSTL3	50.0735	3.48548e-10
club cell-to-AT1	CRTAC1	50.0078	3.59734e-10
club cell-to-AT1	SNAI1	49.9489	3.70059e-10
club cell-to-AT1	HSPA2	49.7045	4.16204e-10
club cell-to-AT1	FAM117A	49.6955	4.18004e-10
club cell-to-AT1	ZC3H12A	49.633	4.30755e-10
club cell-to-AT1	EYA4	49.4676	4.66389e-10
club cell-to-AT1	CCDC85A	49.3204	5.00582e-10
club cell-to-AT1	C20orf85	49.3129	5.02375e-10
club cell-to-AT1	TTLL7	49.1554	5.41875e-10
club cell-to-AT1	TUBB	49.0628	5.66542e-10
club cell-to-AT1	BRD2	49.0149	5.79719e-10
club cell-to-AT1	IER5	48.933	6.02979e-10
club cell-to-AT1	ASF1B	48.8487	6.27885e-10
club cell-to-AT1	PRCP	48.8392	6.30765e-10
club cell-to-AT1	SHROOM3	48.7549	6.56844e-10
club cell-to-AT1	BCL2L11	48.6405	6.93934e-10
club cell-to-AT1	ZNF703	48.515	7.37059e-10
club cell-to-AT1	MT-ND6	48.4639	7.55333e-10
club cell-to-AT1	CYS1	48.4468	7.61578e-10
club cell-to-AT1	LAMB3	48.4402	7.64006e-10
club cell-to-AT1	FOXO1	48.3405	8.01473e-10
club cell-to-AT1	CDHR3	48.2044	8.55596e-10
club cell-to-AT1	MTUS1	48.1575	8.7504e-10
club cell-to-AT1	CETN2	48.1571	8.75208e-10
club cell-to-AT1	PLAT	48.0466	9.22929e-10
club cell-to-AT1	RBP1	47.9453	9.6888e-10
club cell-to-AT1	FKBP9	47.888	9.95916e-10
club cell-to-AT1	FAXDC2	47.7651	1.05644e-09
club cell-to-AT1	DNAAF1	47.6622	1.10988e-09
club cell-to-AT1	CLIC3	47.6375	1.1231e-09
club cell-to-AT1	EPCAM	47.5587	1.16643e-09
club cell-to-AT1	HBEGF	47.5404	1.17671e-09
club cell-to-AT1	GSN	47.5292	1.18306e-09
club cell-to-AT1	ADAMTS1	47.4169	1.24851e-09
club cell-to-AT1	ID4	47.3153	1.31087e-09
club cell-to-AT1	NFIC	47.3127	1.31253e-09
club cell-to-AT1	PIK3IP1	47.2594	1.3465e-09
club cell-to-AT1	SDC4	47.1771	1.40073e-09
club cell-to-AT1	KDR	47.0858	1.46343e-09
club cell-to-AT1	SLC2A1	46.7931	1.68396e-09
club cell-to-AT1	EVA1A	46.7891	1.68723e-09
club cell-to-AT1	SHISA2	46.771	1.70188e-09
club cell-to-AT1	PTPRF	46.6745	1.78247e-09
club cell-to-AT1	OTUD1	46.5437	1.8979e-09
club cell-to-AT1	SERPINB2	46.4779	1.9587e-09
club cell-to-AT1	PRR29	46.3622	2.07041e-09
club cell-to-AT1	ANXA6	46.2916	2.1416e-09
club cell-to-AT1	SRGAP3	46.1264	2.31813e-09
club cell-to-AT1	NPDC1	46.1205	2.32461e-09
club cell-to-AT1	TNFAIP8L1	46.1002	2.34737e-09
club cell-to-AT1	HOXD1	46.0507	2.40378e-09
club cell-to-AT1	CCND1	46.0254	2.43306e-09
club cell-to-AT1	CRNDE	45.9515	2.52081e-09
club cell-to-AT1	TMEM176A	45.9031	2.57991e-09
club cell-to-AT1	TNFAIP8	45.8077	2.70061e-09
club cell-to-AT1	GBP1	45.7876	2.72666e-09
club cell-to-AT1	HSPH1	45.7492	2.77726e-09
club cell-to-AT1	PEG10	45.677	2.87506e-09
club cell-to-AT1	PRSS8	45.5994	2.98398e-09
club cell-to-AT1	ANKRD11	45.4505	3.20451e-09
club cell-to-AT1	KL	45.4286	3.23822e-09
club cell-to-AT1	CCDC80	45.4114	3.2651e-09
club cell-to-AT1	SLC24A3	45.3271	3.3995e-09
club cell-to-AT1	SPRY4	45.2882	3.46353e-09
club cell-to-AT1	CD83	45.2137	3.58925e-09
club cell-to-AT1	CAPS	45.1749	3.65654e-09
club cell-to-AT1	MSX1	45.1293	3.7373e-09
club cell-to-AT1	SFTA1P	45.0382	3.90393e-09
club cell-to-AT1	ADGRG1	45.0346	3.91069e-09
club cell-to-AT1	BMPR2	45.006	3.96461e-09
club cell-to-AT1	PEBP4	44.9241	4.12314e-09
club cell-to-AT1	HS3ST1	44.8825	4.20595e-09
club cell-to-AT1	NOTCH3	44.663	4.67199e-09
club cell-to-AT1	COL6A1	44.4135	5.26444e-09
club cell-to-AT1	HTRA1	44.4044	5.2874e-09
club cell-to-AT1	ERN1	44.2647	5.65281e-09
club cell-to-AT1	SPINT2	44.1097	6.08779e-09
club cell-to-AT1	PPP1R15A	44.0117	6.37995e-09
club cell-to-AT1	CCNL1	43.8948	6.7467e-09
club cell-to-AT1	KCNJ15	43.8168	7.0032e-09
club cell-to-AT1	TGFB2	43.649	7.58809e-09
club cell-to-AT1	RNF144B	43.5925	7.79591e-09
club cell-to-AT1	YPEL3	43.3846	8.61048e-09
club cell-to-AT1	RCAN1	43.3506	8.75148e-09
club cell-to-AT1	YAP1	43.3332	8.82472e-09
club cell-to-AT1	SYNE1	43.3201	8.88014e-09
club cell-to-AT1	SLC4A7	43.3072	8.93517e-09
club cell-to-AT1	CCDC186	43.141	9.67356e-09
club cell-to-AT1	ST8SIA4	43.0824	9.9482e-09
club cell-to-AT1	MXD1	43.0495	1.0106e-08
club cell-to-AT1	RUNX1T1	42.8727	1.09969e-08
club cell-to-AT1	HSP90AB1	42.8624	1.10509e-08
club cell-to-AT1	SPAG16	42.6159	1.24318e-08
club cell-to-AT1	LURAP1L	42.598	1.25388e-08
club cell-to-AT1	PLAC8	42.5782	1.26579e-08
club cell-to-AT1	CCDC65	42.5465	1.28508e-08
club cell-to-AT1	ADIRF	42.5285	1.29617e-08
club cell-to-AT1	AC008268.1	42.3426	1.41652e-08
club cell-to-AT1	CFTR	42.3421	1.41685e-08
club cell-to-AT1	DDAH1	42.2845	1.45632e-08
club cell-to-AT1	IER2	42.1837	1.5281e-08
club cell-to-AT1	C9orf24	42.1576	1.54728e-08
club cell-to-AT1	TSPAN7	41.9242	1.72957e-08
club cell-to-AT1	MFAP2	41.9118	1.73987e-08
club cell-to-AT1	RBPMS	41.7193	1.9073e-08
club cell-to-AT1	ITGB6	41.6811	1.94238e-08
club cell-to-AT1	TMEM176B	41.6146	2.00497e-08
club cell-to-AT1	HIST1H2BG	41.409	2.21159e-08
club cell-to-AT1	MYLIP	41.375	2.24768e-08
club cell-to-AT1	FCGBP	41.362	2.2617e-08
club cell-to-AT1	CPVL	41.3513	2.27327e-08
club cell-to-AT1	MAP2	41.3381	2.28759e-08
club cell-to-AT1	ENKUR	41.3112	2.31717e-08
club cell-to-AT1	GADD45B	41.2055	2.43695e-08
club cell-to-AT1	CCL4	41.1174	2.5415e-08
club cell-to-AT1	MTSS1L	41.0592	2.61297e-08
club cell-to-AT1	HPGD	40.868	2.86241e-08
club cell-to-AT1	WDR66	40.8014	2.95478e-08
club cell-to-AT1	CCDC170	40.5627	3.3107e-08
club cell-to-AT1	CRIP2	40.4234	3.53794e-08
club cell-to-AT1	TUBB2B	40.3994	3.57863e-08
club cell-to-AT1	LRP1	40.2998	3.75239e-08
club cell-to-AT1	IFI27	40.1391	4.05104e-08
club cell-to-AT1	ELK3	40.1042	4.1189e-08
club cell-to-AT1	PLAU	40.0142	4.29935e-08
club cell-to-AT1	HYAL1	39.7512	4.87269e-08
club cell-to-AT1	KRT4	39.716	4.95505e-08
club cell-to-AT1	VIPR1	39.6809	5.0385e-08
club cell-to-AT1	IRS1	39.6126	5.20513e-08
club cell-to-AT1	SH3KBP1	39.5995	5.23761e-08
club cell-to-AT1	SMAD6	39.446	5.63457e-08
club cell-to-AT1	SPAG17	39.2785	6.10215e-08
club cell-to-AT1	KRT7	39.1453	6.50128e-08
club cell-to-AT1	THSD4	39.116	6.59248e-08
club cell-to-AT1	BTG1	39.0101	6.93316e-08
club cell-to-AT1	ANKRD12	38.9856	7.01423e-08
club cell-to-AT1	SSBP3	38.9464	7.14646e-08
club cell-to-AT1	VSIR	38.8932	7.32931e-08
club cell-to-AT1	PPL	38.888	7.34759e-08
club cell-to-AT1	SYNE2	38.8383	7.52322e-08
club cell-to-AT1	TNFAIP3	38.7696	7.77295e-08
club cell-to-AT1	TJP1	38.7628	7.79828e-08
club cell-to-AT1	FNBP1L	38.7518	7.83924e-08
club cell-to-AT1	IVNS1ABP	38.6678	8.15853e-08
club cell-to-AT1	LIF	38.6469	8.24016e-08
club cell-to-AT1	EDN1	38.6385	8.27318e-08
club cell-to-AT1	EMP1	38.5198	8.75311e-08
club cell-to-AT1	CELSR1	38.4967	8.85009e-08
club cell-to-AT1	NR1D1	38.4313	9.12913e-08
club cell-to-AT1	FPR1	38.394	9.29237e-08
club cell-to-AT1	PATJ	38.2909	9.75922e-08
club cell-to-AT1	AC007906.2	38.2744	9.83613e-08
club cell-to-AT1	MYZAP	38.2573	9.91612e-08
club cell-to-AT1	BASP1	38.2197	1.0095e-07
club cell-to-AT1	IGSF10	38.2078	1.01523e-07
club cell-to-AT1	DNAH12	38.1746	1.03135e-07
club cell-to-AT1	ADRB1	38.1639	1.0366e-07
club cell-to-AT1	CTTN	38.1069	1.06505e-07
club cell-to-AT1	DNAH5	38.0377	1.10067e-07
club cell-to-AT1	TMC4	37.969	1.13717e-07
club cell-to-AT1	SESN3	37.8717	1.19098e-07
club cell-to-AT1	CFAP45	37.8203	1.22041e-07
club cell-to-AT1	AL136454.1	37.7064	1.28823e-07
club cell-to-AT1	CSRP1	37.6825	1.30291e-07
club cell-to-AT1	TNFAIP2	37.6083	1.34961e-07
club cell-to-AT1	C1R	37.5451	1.39077e-07
club cell-to-AT1	ATP2A3	37.4733	1.439e-07
club cell-to-AT1	ZNF503	37.4064	1.48541e-07
club cell-to-AT1	PTP4A3	37.3299	1.54029e-07
club cell-to-AT1	GCH1	37.1854	1.6496e-07
club cell-to-AT1	P3H2	37.1814	1.65275e-07
club cell-to-AT1	ARRDC3	37.1645	1.66608e-07
club cell-to-AT1	IGFBP5	37.1273	1.69574e-07
club cell-to-AT1	TSTD1	37.0438	1.76428e-07
club cell-to-AT1	ARID5B	37.042	1.76574e-07
club cell-to-AT1	RARRES1	37.0394	1.76793e-07
club cell-to-AT1	RNF145	37.0152	1.78834e-07
club cell-to-AT1	CKS2	36.9823	1.81647e-07
club cell-to-AT1	NFATC3	36.885	1.90226e-07
club cell-to-AT1	MAN1A2	36.8678	1.91784e-07
club cell-to-AT1	MAP4K4	36.8601	1.92489e-07
club cell-to-AT1	DNALI1	36.8299	1.95262e-07
club cell-to-AT1	TRAF5	36.8285	1.95395e-07
club cell-to-AT1	ACKR4	36.8154	1.96611e-07
club cell-to-AT1	CBLB	36.7765	2.00277e-07
club cell-to-AT1	PALMD	36.7563	2.02205e-07
club cell-to-AT1	PCDH17	36.6191	2.15788e-07
club cell-to-AT1	PDK4	36.3588	2.44133e-07
club cell-to-AT1	CD200	36.351	2.4503e-07
club cell-to-AT1	LAD1	36.2553	2.56409e-07
club cell-to-AT1	MXRA7	36.2458	2.57555e-07
club cell-to-AT1	ARHGEF12	36.1618	2.68015e-07
club cell-to-AT1	MTSS1	36.0874	2.7763e-07
club cell-to-AT1	DST	36.0036	2.8888e-07
club cell-to-AT1	ANKRD44	35.9682	2.93761e-07
club cell-to-AT1	GRB10	35.9483	2.96545e-07
club cell-to-AT1	INSIG1	35.9357	2.9832e-07
club cell-to-AT1	STK38	35.9185	3.00759e-07
club cell-to-AT1	CYB561	35.9124	3.01628e-07
club cell-to-AT1	ZNF608	35.7999	3.18127e-07
club cell-to-AT1	AIF1L	35.692	3.3481e-07
club cell-to-AT1	AMOTL2	35.62	3.46413e-07
club cell-to-AT1	TMC7	35.5894	3.51468e-07
club cell-to-AT1	KCNN3	35.4972	3.67158e-07
club cell-to-AT1	NNMT	35.4482	3.75768e-07
club cell-to-AT1	VCAN	35.4174	3.81288e-07
club cell-to-AT1	CDK6	35.3688	3.90155e-07
club cell-to-AT1	INPP4B	35.3547	3.92763e-07
club cell-to-AT1	TNFRSF10D	35.3515	3.93361e-07
club cell-to-AT1	PMEPA1	35.1123	4.40494e-07
club cell-to-AT1	SFTA3	35.0466	4.54417e-07
club cell-to-AT1	SDC1	35.0127	4.61761e-07
club cell-to-AT1	GUCY1A1	34.9922	4.66244e-07
club cell-to-AT1	C11orf88	34.9676	4.7171e-07
club cell-to-AT1	DNAI2	34.9281	4.806e-07
club cell-to-AT1	GABRB3	34.9059	4.85679e-07
club cell-to-AT1	PSIP1	34.8957	4.88029e-07
club cell-to-AT1	DSG2	34.8716	4.93626e-07
club cell-to-AT1	NEURL1B	34.8563	4.97192e-07
club cell-to-AT1	FBLN2	34.8419	5.0059e-07
club cell-to-AT1	IRX2	34.8232	5.05044e-07
club cell-to-AT1	IRF1	34.794	5.12058e-07
club cell-to-AT1	SYTL1	34.7306	5.27643e-07
club cell-to-AT1	PCLAF	34.5136	5.84646e-07
club cell-to-AT1	TSPOAP1	34.4729	5.96007e-07
club cell-to-AT1	TRIM56	34.3917	6.19308e-07
club cell-to-AT1	UCHL1	34.3841	6.21543e-07
club cell-to-AT1	IGF2	34.3829	6.21896e-07
club cell-to-AT1	RALA	34.3438	6.33476e-07
club cell-to-AT1	TLR2	34.1514	6.93766e-07
club cell-to-AT1	RHOBTB3	34.1448	6.95923e-07
club cell-to-AT1	IL6ST	34.1423	6.96761e-07
club cell-to-AT1	TNFRSF19	34.0911	7.13817e-07
club cell-to-AT1	IFI6	34.0292	7.34976e-07
club cell-to-AT1	TANC1	33.9969	7.46286e-07
club cell-to-AT1	SYNJ2	33.9386	7.67109e-07
club cell-to-AT1	RGS16	33.9244	7.72271e-07
club cell-to-AT1	CNN3	33.739	8.42904e-07
club cell-to-AT1	SRSF7	33.7313	8.45989e-07
club cell-to-AT1	HIPK1	33.7116	8.53886e-07
club cell-to-AT1	SGK1	33.7053	8.56431e-07
club cell-to-AT1	SAA1	33.6783	8.67423e-07
club cell-to-AT1	PXDC1	33.5781	9.0941e-07
club cell-to-AT1	FAM129A	33.4389	9.71155e-07
club cell-to-AT1	RB1CC1	33.4379	9.71621e-07
club cell-to-AT1	CH25H	33.2645	1.05442e-06
club cell-to-AT1	CCDC114	33.2521	1.0606e-06
club cell-to-AT1	CIT	33.24	1.06669e-06
club cell-to-AT1	HDAC7	33.2288	1.07233e-06
club cell-to-AT1	COL5A1	33.2261	1.07367e-06
club cell-to-AT1	BCAM	33.0668	1.15744e-06
club cell-to-AT1	FAM83D	33.0605	1.16089e-06
club cell-to-AT1	TPPP3	32.9956	1.19698e-06
club cell-to-AT1	CDC14A	32.9936	1.1981e-06
club cell-to-AT1	FAM198B	32.9474	1.2245e-06
club cell-to-AT1	OASL	32.8853	1.26087e-06
club cell-to-AT1	COL18A1	32.8679	1.2712e-06
club cell-to-AT1	BICC1	32.5816	1.45484e-06
club cell-to-AT1	ANKRD65	32.5807	1.45542e-06
club cell-to-AT1	WWC1	32.5246	1.49441e-06
club cell-to-AT1	CLDN10	32.4965	1.5143e-06
club cell-to-AT1	MACROD2	32.486	1.52182e-06
club cell-to-AT1	DAAM1	32.3998	1.58487e-06
club cell-to-AT1	SPATA18	32.352	1.62095e-06
club cell-to-AT1	MCAM	32.2999	1.6612e-06
club cell-to-AT1	RAB27B	32.2788	1.67784e-06
club cell-to-AT1	SOD3	32.2064	1.73603e-06
club cell-to-AT1	SDR16C5	32.1963	1.74424e-06
club cell-to-AT1	CCNO	32.0769	1.84514e-06
club cell-to-AT1	SPINK5	32.0112	1.90308e-06
club cell-to-AT1	GATA6	31.9882	1.92379e-06
club cell-to-AT1	DLL1	31.9776	1.93333e-06
club cell-to-AT1	HCAR2	31.9669	1.94311e-06
club cell-to-AT1	ZNF827	31.8889	2.01574e-06
club cell-to-AT1	RBM38	31.793	2.10881e-06
club cell-to-AT1	MUC15	31.5936	2.31611e-06
club cell-to-AT1	MORN2	31.4789	2.4445e-06
club cell-to-AT1	MAFB	31.4454	2.48326e-06
club cell-to-AT1	MDGA1	31.3747	2.56722e-06
club cell-to-AT1	TFPI	31.3182	2.63625e-06
club cell-to-AT1	DUSP1	31.1995	2.78754e-06
club cell-to-AT1	STMN3	31.1955	2.7927e-06
club cell-to-AT1	TESC	31.1824	2.81e-06
club cell-to-AT1	TRIB2	31.1654	2.8325e-06
club cell-to-AT1	ADD3	31.0915	2.93258e-06
club cell-to-AT1	BMP4	31.0505	2.9896e-06
club cell-to-AT1	BDKRB2	30.9147	3.18658e-06
club cell-to-AT1	SMIM6	30.8606	3.2686e-06
club cell-to-AT1	SLC15A2	30.8462	3.29065e-06
club cell-to-AT1	WNT5A	30.6817	3.55499e-06
club cell-to-AT1	LPCAT1	30.4962	3.87822e-06
club cell-to-AT1	SPARCL1	30.3153	4.2217e-06
club cell-to-AT1	PRR15L	30.1949	4.46694e-06
club cell-to-AT1	ZMYND10	30.1291	4.60698e-06
club cell-to-AT1	ARHGAP29	29.9072	5.11212e-06
club cell-to-AT1	SEMA3A	29.8921	5.14821e-06
club cell-to-AT1	ITPR3	29.7125	5.60039e-06
club cell-to-AT1	RPS27A	29.5628	6.00709e-06
club cell-to-AT1	MID1IP1	29.494	6.20381e-06
club cell-to-AT1	ANXA1	29.4114	6.44844e-06
club cell-to-AT1	C1orf194	29.3784	6.54892e-06
club cell-to-AT1	SAXO2	29.3535	6.62569e-06
club cell-to-AT1	FERMT2	29.2108	7.08326e-06
club cell-to-AT1	PBX1	29.1859	7.16633e-06
club cell-to-AT1	INSR	29.1651	7.23642e-06
club cell-to-AT1	MT-ND2	29.1437	7.3091e-06
club cell-to-AT1	PTPN14	29.1126	7.41631e-06
club cell-to-AT1	MAP3K8	29.1058	7.43986e-06
club cell-to-AT1	SCARA3	29.0347	7.69169e-06
club cell-to-AT1	SPNS2	29.0246	7.72793e-06
club cell-to-AT1	COL6A2	29.0047	7.8003e-06
club cell-to-AT1	TES	28.9354	8.05707e-06
club cell-to-AT1	DUSP6	28.8166	8.51735e-06
club cell-to-AT1	HEXIM1	28.7391	8.83191e-06
club cell-to-AT1	CNKSR3	28.6858	9.05453e-06
club cell-to-AT1	SLC9A3R2	28.6844	9.0604e-06
club cell-to-AT1	EPB41L4B	28.6712	9.11663e-06
club cell-to-AT1	BTN3A2	28.6187	9.34301e-06
club cell-to-AT1	PLEKHA5	28.5878	9.47905e-06
club cell-to-AT1	CREB5	28.4332	1.0189e-05
club cell-to-AT1	MAP9	28.3108	1.07885e-05
club cell-to-AT1	SASH1	28.3086	1.07996e-05
club cell-to-AT1	AZGP1	28.2305	1.12008e-05
club cell-to-AT1	SCNN1A	28.1329	1.17225e-05
club cell-to-AT1	MIB1	28.1209	1.17886e-05
club cell-to-AT1	MKNK2	28.0715	1.20635e-05
club cell-to-AT1	ERICH3	27.8367	1.34605e-05
club cell-to-AT1	KRT18	27.8142	1.36022e-05
club cell-to-AT1	RUNX2	27.8023	1.36783e-05
club cell-to-AT1	RGMA	27.7045	1.43163e-05
club cell-to-AT1	FLNB	27.6142	1.4932e-05
club cell-to-AT1	GUCY1B1	27.5932	1.50789e-05
club cell-to-AT1	LPIN1	27.5698	1.52441e-05
club cell-to-AT1	EFHD1	27.5544	1.53544e-05
club cell-to-AT1	PCDH7	27.5492	1.53914e-05
club cell-to-AT1	RSPH1	27.5396	1.54606e-05
club cell-to-AT1	FBLIM1	27.4792	1.59017e-05
club cell-to-AT1	TGM2	27.4772	1.59167e-05
club cell-to-AT1	RAPGEF4	27.4486	1.61301e-05
club cell-to-AT1	PLCB1	27.4418	1.61815e-05
club cell-to-AT1	NCKAP1	27.4042	1.64676e-05
club cell-to-AT1	DUSP10	27.401	1.64925e-05
club cell-to-AT1	TACC2	27.3159	1.71593e-05
club cell-to-AT1	FYN	27.2797	1.74515e-05
club cell-to-AT1	TK1	27.2261	1.7892e-05
club cell-to-AT1	SERTAD1	27.2159	1.79774e-05
club cell-to-AT1	TNKS1BP1	27.1118	1.88708e-05
club cell-to-AT1	CRLF1	27.0642	1.92935e-05
club cell-to-AT1	EFNA1	27.0525	1.93987e-05
club cell-to-AT1	FOXO3	27.0323	1.95826e-05
club cell-to-AT1	IFT57	27.0169	1.97234e-05
club cell-to-AT1	MT1G	26.9888	1.9983e-05
club cell-to-AT1	DTX3	26.9836	2.00312e-05
club cell-to-AT1	LINC01133	26.9372	2.04684e-05
club cell-to-AT1	ZNF385B	26.9185	2.06478e-05
club cell-to-AT1	RBFOX2	26.9062	2.07662e-05
club cell-to-AT1	PRDX5	26.8837	2.09843e-05
club cell-to-AT1	EPHA4	26.8318	2.14978e-05
club cell-to-AT1	LAMC1	26.8235	2.15804e-05
club cell-to-AT1	KDM6B	26.7953	2.18659e-05
club cell-to-AT1	MX1	26.7783	2.20394e-05
club cell-to-AT1	KMT2A	26.7122	2.27278e-05
club cell-to-AT1	SYCP2	26.6075	2.38621e-05
club cell-to-AT1	TYMS	26.5594	2.44018e-05
club cell-to-AT1	ENPP2	26.4983	2.51052e-05
club cell-to-AT1	SERPINE1	26.4678	2.54635e-05
club cell-to-AT1	CHD2	26.3379	2.70485e-05
club cell-to-AT1	SCNN1G	26.3193	2.72829e-05
club cell-to-AT1	KIF3A	26.2158	2.86265e-05
club cell-to-AT1	C9orf116	26.1849	2.90413e-05
club cell-to-AT1	ADRA2A	26.1475	2.95497e-05
club cell-to-AT1	RBM39	26.1071	3.01096e-05
club cell-to-AT1	ADM	26.1061	3.01233e-05
club cell-to-AT1	KLF6	26.0315	3.11845e-05
club cell-to-AT1	SLC25A4	25.9356	3.26056e-05
club cell-to-AT1	SPRY2	25.9314	3.26685e-05
club cell-to-AT1	SRGAP1	25.8912	3.32845e-05
club cell-to-AT1	NR4A2	25.8811	3.34401e-05
club cell-to-AT1	CAPSL	25.8786	3.34788e-05
club cell-to-AT1	SFRP1	25.7382	3.57338e-05
club cell-to-AT1	CTSE	25.7158	3.61064e-05
club cell-to-AT1	PNRC1	25.6327	3.75244e-05
club cell-to-AT1	SMAD9	25.5454	3.90761e-05
club cell-to-AT1	TCTN1	25.4962	3.99776e-05
club cell-to-AT1	PIM3	25.3047	4.36885e-05
club cell-to-AT1	PKIB	25.287	4.40475e-05
club cell-to-AT1	MAP6	25.2674	4.44487e-05
club cell-to-AT1	OLFM1	25.0454	4.92631e-05
club cell-to-AT1	LAG3	24.9372	5.17949e-05
club cell-to-AT1	ISG15	24.9261	5.20613e-05
club cell-to-AT1	SHROOM4	24.9017	5.26516e-05
club cell-to-AT1	SLC43A1	24.8921	5.28854e-05
club cell-to-AT1	SLC38A1	24.8705	5.34175e-05
club cell-to-AT1	PARM1	24.8083	5.49782e-05
club cell-to-AT1	ZNF281	24.7755	5.58177e-05
club cell-to-AT1	CITED2	24.7678	5.60185e-05
club cell-to-AT1	CASKIN2	24.7268	5.70914e-05
club cell-to-AT1	RORA	24.6083	6.03072e-05
club cell-to-AT1	CCDC146	24.6002	6.05325e-05
club cell-to-AT1	SQLE	24.5884	6.08651e-05
club cell-to-AT1	PAWR	24.5461	6.20648e-05
club cell-to-AT1	DGKA	24.5413	6.22033e-05
club cell-to-AT1	PIFO	24.4117	6.60455e-05
club cell-to-AT1	LGMN	24.3632	6.75415e-05
club cell-to-AT1	CKB	24.3606	6.76212e-05
club cell-to-AT1	PIK3R1	24.3588	6.76784e-05
club cell-to-AT1	MBOAT2	24.3307	6.85621e-05
club cell-to-AT1	NFKB1	24.3232	6.8802e-05
club cell-to-AT1	AL357093.2	24.2853	7.00159e-05
club cell-to-AT1	DUSP2	24.273	7.04143e-05
club cell-to-AT1	FMO3	24.2452	7.13263e-05
club cell-to-AT1	STXBP6	24.224	7.20268e-05
club cell-to-AT1	H1F0	24.1835	7.33851e-05
club cell-to-AT1	ACHE	24.1392	7.49036e-05
club cell-to-AT1	CPE	24.1119	7.58525e-05
club cell-to-AT1	DMKN	24.0931	7.65146e-05
club cell-to-AT1	CDCA7	23.9518	8.16711e-05
club cell-to-AT1	PPP1R1B	23.9305	8.24777e-05
club cell-to-AT1	MCTP2	23.855	8.54023e-05
club cell-to-AT1	RANBP2	23.8526	8.54979e-05
club cell-to-AT1	NFATC2	23.8077	8.72846e-05
club cell-to-AT1	SLC44A1	23.7978	8.76852e-05
club cell-to-AT1	SCD5	23.637	9.44361e-05
club cell-to-AT1	TNFSF15	23.5733	9.72498e-05
club cell-to-AT1	LRIG1	23.5009	0.000100547
club cell-to-AT1	VCL	23.354	0.000107588
club cell-to-AT1	CSRP2	23.3534	0.000107616
club cell-to-AT1	CTSH	23.3313	0.00010872
club cell-to-AT1	PLEKHG7	23.3253	0.000109019
club cell-to-AT1	DUOX1	23.3165	0.000109463
club cell-to-AT1	SYTL3	23.3152	0.000109525
club cell-to-AT1	CBX6	23.1972	0.000115642
club cell-to-AT1	SLC7A5	23.1944	0.000115788
club cell-to-AT1	C11orf97	23.1057	0.000120618
club cell-to-AT1	FST	23.058	0.000123293
club cell-to-AT1	HHLA2	23.0549	0.000123471
club cell-to-AT1	SLCO4C1	23.0452	0.00012402
club cell-to-AT1	MMP23B	23.0217	0.000125368
club cell-to-AT1	AC026369.3	22.9821	0.000127671
club cell-to-AT1	CHORDC1	22.979	0.000127853
club cell-to-AT1	MLLT6	22.8938	0.000132966
club cell-to-AT1	BANK1	22.8428	0.000136118
club cell-to-AT1	AGAP1	22.808	0.000138316
club cell-to-AT1	SIGIRR	22.8004	0.000138799
club cell-to-AT1	SLA2	22.6543	0.000148438
club cell-to-AT1	SMIM3	22.6051	0.000151832
club cell-to-AT1	LRP5	22.6027	0.000152001
club cell-to-AT1	HLF	22.5866	0.000153128
club cell-to-AT1	SMOC1	22.5751	0.000153936
club cell-to-AT1	OLFML2A	22.5441	0.000156143
club cell-to-AT1	C1orf21	22.5209	0.000157817
club cell-to-AT1	CAPN12	22.5031	0.000159113
club cell-to-AT1	FMOD	22.4545	0.000162702
club cell-to-AT1	TMEM108	22.4455	0.000163379
club cell-to-AT1	ATP9A	22.4431	0.000163558
club cell-to-AT1	AKNA	22.4349	0.000164175
club cell-to-AT1	JAM3	22.43	0.000164541
club cell-to-AT1	EMB	22.3611	0.000169833
club cell-to-AT1	RSF1	22.344	0.000171172
club cell-to-AT1	LMO3	22.3268	0.000172522
club cell-to-AT1	AKR1C3	22.3132	0.000173608
club cell-to-AT1	SRSF11	22.312	0.000173697
club cell-to-AT1	KLF9	22.1995	0.000182901
club cell-to-AT1	CLSPN	22.1864	0.000184007
club cell-to-AT1	NEGR1	22.171	0.000185303
club cell-to-AT1	ARX	22.1166	0.000189984
club cell-to-AT1	FAM184A	22.094	0.00019197
club cell-to-AT1	ARHGAP23	22.0121	0.000199316
club cell-to-AT1	HEY1	21.9791	0.000202351
club cell-to-AT1	HBB	21.9455	0.000205488
club cell-to-AT1	TOP2A	21.8851	0.00021126
club cell-to-AT1	PTPRD	21.8377	0.000215889
club cell-to-AT1	MYH10	21.8311	0.000216545
club cell-to-AT1	SLITRK6	21.7264	0.000227183
club cell-to-AT1	ZBTB16	21.6847	0.000231564
club cell-to-AT1	MXRA5	21.6425	0.00023608
club cell-to-AT1	BTG2	21.6242	0.000238067
club cell-to-AT1	EXPH5	21.5257	0.000249037
club cell-to-AT1	PRDM8	21.5039	0.00025153
club cell-to-AT1	LIFR	21.4788	0.000254442
club cell-to-AT1	THSD7A	21.4662	0.000255904
club cell-to-AT1	AP003498.2	21.4659	0.000255945
club cell-to-AT1	LYPD3	21.4227	0.000261053
club cell-to-AT1	CEBPB	21.4038	0.000263323
club cell-to-AT1	RAB27A	21.3892	0.000265077
club cell-to-AT1	SATB1	21.3657	0.000267948
club cell-to-AT1	IL33	21.3135	0.000274422
club cell-to-AT1	OSR2	21.2171	0.000286772
club cell-to-AT1	CHL1	21.2058	0.000288267
club cell-to-AT1	CREBRF	21.1948	0.000289708
club cell-to-AT1	CDK1	21.1693	0.000293107
club cell-to-AT1	CTNNAL1	21.1243	0.000299194
club cell-to-AT1	FAM111B	21.102	0.000302264
club cell-to-AT1	TNIP3	21.0703	0.000306673
club cell-to-AT1	LBH	21.0554	0.000308765
club cell-to-AT1	ZFP36L2	21.0162	0.000314342
club cell-to-AT1	DLEC1	20.986	0.000318699
club cell-to-AT1	LAMB1	20.9087	0.000330138
club cell-to-AT1	TRGC2	20.8971	0.000331899
club cell-to-AT1	ARHGEF3	20.8971	0.000331899
club cell-to-AT1	PTPRN2	20.8192	0.000343908
club cell-to-AT1	MT1E	20.7917	0.000348249
club cell-to-AT1	SEC14L6	20.7561	0.00035394
club cell-to-AT1	NEDD4L	20.7151	0.00036062
club cell-to-AT1	FKBP10	20.6726	0.000367689
club cell-to-AT1	MFGE8	20.6388	0.000373385
club cell-to-AT1	MS4A6A	20.5775	0.000383979
club cell-to-AT1	MPDZ	20.5646	0.000386241
club cell-to-AT1	ITGA2	20.5567	0.000387626
club cell-to-AT1	SYDE1	20.5431	0.000390029
club cell-to-AT1	PARD3	20.5402	0.000390558
club cell-to-AT1	ACKR3	20.5106	0.00039586
club cell-to-AT1	FMO2	20.51	0.000395966
club cell-to-AT1	HSPA8	20.4941	0.000398842
club cell-to-AT1	MSLN	20.4294	0.000410765
club cell-to-AT1	CEP126	20.407	0.000414982
club cell-to-AT1	FGGY	20.4024	0.000415858
club cell-to-AT1	TPM2	20.3884	0.000418514
club cell-to-AT1	HSPB8	20.3507	0.00042576
club cell-to-AT1	PLEKHF1	20.3288	0.000430034
club cell-to-AT1	OFD1	20.2764	0.00044041
club cell-to-AT1	PLCH2	20.2603	0.000443635
club cell-to-AT1	LTBP4	20.2575	0.000444202
club cell-to-AT1	EREG	20.2144	0.00045301
club cell-to-AT1	SAMD9	20.1425	0.000468063
club cell-to-AT1	LRRK2	20.1301	0.000470704
club cell-to-AT1	RNF125	20.1297	0.000470799
club cell-to-AT1	AL035661.1	20.0969	0.000477874
club cell-to-AT1	DDX17	20.0714	0.000483443
club cell-to-AT1	IRF8	20.0678	0.000484243
club cell-to-AT1	CCL2	20.0602	0.000485914
club cell-to-AT1	LMNA	19.9556	0.00050959
club cell-to-AT1	ASPA	19.9067	0.000521025
club cell-to-AT1	KCNQ1OT1	19.8941	0.000524012
club cell-to-AT1	DIP2A	19.8902	0.000524952
club cell-to-AT1	FYB2	19.8551	0.000533399
club cell-to-AT1	IKZF2	19.8442	0.000536026
club cell-to-AT1	DDX3Y	19.7859	0.000550424
club cell-to-AT1	BMP2	19.7354	0.000563172
club cell-to-AT1	ZFPM2	19.7208	0.000566933
club cell-to-AT1	RYBP	19.6814	0.000577171
club cell-to-AT1	PTN	19.6772	0.00057826
club cell-to-AT1	WHRN	19.6758	0.000578628
club cell-to-AT1	GLIS2	19.6746	0.000578946
club cell-to-AT1	LHFPL6	19.6441	0.000587013
club cell-to-AT1	PRDM1	19.6289	0.000591087
club cell-to-AT1	LIPH	19.6265	0.000591729
club cell-to-AT1	CXCL14	19.6087	0.000596525
club cell-to-AT1	NKX2-1	19.5553	0.000611136
club cell-to-AT1	TNRC6B	19.5546	0.000611349
club cell-to-AT1	HSPD1	19.5311	0.000617878
club cell-to-AT1	SMPD3	19.522	0.000620439
club cell-to-AT1	SH3D19	19.5144	0.000622589
club cell-to-AT1	EPAS1	19.5144	0.000622594
club cell-to-AT1	WRB	19.4888	0.000629867
club cell-to-AT1	CAMK2N1	19.4867	0.000630447
club cell-to-AT1	MERTK	19.4593	0.000638349
club cell-to-AT1	C1orf115	19.382	0.000661109
club cell-to-AT1	MID1	19.342	0.000673208
club cell-to-AT1	DDX3X	19.3225	0.000679167
club cell-to-AT1	EPC1	19.3134	0.000681995
club cell-to-AT1	SLC16A10	19.2996	0.000686259
club cell-to-AT1	KAT6B	19.2715	0.000695043
club cell-to-AT1	BCL2	19.2282	0.000708809
club cell-to-AT1	PTCH1	19.2073	0.000715571
club cell-to-AT1	MT-ND4L	19.1877	0.00072192
club cell-to-AT1	FTO	19.1458	0.000735773
club cell-to-AT1	G0S2	19.0783	0.000758579
club cell-to-AT1	CDKN1A	18.94	0.000807557
club cell-to-AT1	AL137003.2	18.8581	0.000838029
club cell-to-AT1	CNOT6L	18.7615	0.000875416
club cell-to-AT1	C20orf96	18.716	0.000893596
club cell-to-AT1	IQCA1	18.6708	0.000912054
club cell-to-AT1	HSPG2	18.6671	0.000913572
club cell-to-AT1	LIMS2	18.6497	0.00092077
club cell-to-AT1	PITPNC1	18.6443	0.000923034
club cell-to-AT1	CFAP300	18.6288	0.000929492
club cell-to-AT1	EIF4A3	18.624	0.000931526
club cell-to-AT1	FGF2	18.619	0.00093363
club cell-to-AT1	MECOM	18.5786	0.000950794
club cell-to-AT1	SLC7A11	18.5332	0.00097051
club cell-to-AT1	TOGARAM2	18.4792	0.000994441
club cell-to-AT1	TMPRSS2	18.4479	0.00100856
club cell-to-AT1	ARMC3	18.4214	0.00102069
club cell-to-AT1	PDZK1IP1	18.4197	0.00102147
club cell-to-AT1	AFF3	18.3563	0.00105113
club cell-to-AT1	MAOA	18.3411	0.00105836
club cell-to-AT1	FAM229B	18.3277	0.00106474
club cell-to-AT1	CALD1	18.3258	0.00106567
club cell-to-AT1	CCDC39	18.3246	0.00106623
club cell-to-AT1	FCMR	18.2843	0.00108577
club cell-to-AT1	PRR5L	18.2348	0.00111029
club cell-to-AT1	C2orf88	18.0978	0.00118095
club cell-to-AT1	NMT2	18.0625	0.00119988
club cell-to-AT1	EGFR	18.0502	0.00120653
club cell-to-AT1	EFCAB10	17.9277	0.00127489
club cell-to-AT1	FBN1	17.9272	0.0012752
club cell-to-AT1	HMGCS2	17.9249	0.00127651
club cell-to-AT1	SCGB2A1	17.92	0.00127934
club cell-to-AT1	FLRT3	17.8933	0.00129477
club cell-to-AT1	AP006284.1	17.8121	0.00134291
club cell-to-AT1	B3GNT5	17.8022	0.00134893
club cell-to-AT1	PCOLCE	17.8	0.00135024
club cell-to-AT1	TMEM213	17.7726	0.00136699
club cell-to-AT1	CDKN1B	17.7638	0.00137242
club cell-to-AT1	NFIX	17.7622	0.00137341
club cell-to-AT1	NFIL3	17.6918	0.00141752
club cell-to-AT1	TMEM30B	17.6231	0.00146196
club cell-to-AT1	FASN	17.5873	0.00148566
club cell-to-AT1	VPS37B	17.5129	0.00153605
club cell-to-AT1	TMEM71	17.4727	0.00156402
club cell-to-AT1	NOV	17.4725	0.00156416
club cell-to-AT1	IL17D	17.3516	0.00165136
club cell-to-AT1	SNHG12	17.2916	0.00169638
club cell-to-AT1	ITGA9	17.2447	0.00173236
club cell-to-AT1	BTN3A1	17.2143	0.00175617
club cell-to-AT1	COL21A1	17.2066	0.00176223
club cell-to-AT1	PHLDA1	17.1894	0.00177582
club cell-to-AT1	CRISPLD2	17.1761	0.00178647
club cell-to-AT1	VWA3B	17.1585	0.00180053
club cell-to-AT1	KLB	17.1336	0.00182078
club cell-to-AT1	ADRB2	17.1258	0.00182714
club cell-to-AT1	OAF	17.1249	0.00182785
club cell-to-AT1	STEAP2	17.0753	0.00186891
club cell-to-AT1	LCA5	17.0485	0.00189142
club cell-to-AT1	AK4	17.0477	0.00189209
club cell-to-AT1	EHD1	17.0335	0.00190419
club cell-to-AT1	IQCG	17.0281	0.00190876
club cell-to-AT1	CCL20	16.9077	0.00201445
club cell-to-AT1	HYAL2	16.8949	0.00202594
club cell-to-AT1	NR3C1	16.8655	0.00205279
club cell-to-AT1	FOXP1	16.811	0.0021034
club cell-to-AT1	IL20RA	16.7544	0.00215726
club cell-to-AT1	TOX2	16.7237	0.00218701
club cell-to-AT1	SOCS2	16.7145	0.00219603
club cell-to-AT1	PLCB4	16.7017	0.00220862
club cell-to-AT1	AC007952.4	16.6859	0.00222428
club cell-to-AT1	MAFA	16.6844	0.00222577
club cell-to-AT1	OSMR	16.6283	0.0022822
club cell-to-AT1	SCNN1B	16.6197	0.00229097
club cell-to-AT1	GOLGA8B	16.6131	0.00229778
club cell-to-AT1	ESAM	16.5883	0.00232329
club cell-to-AT1	NEDD9	16.5776	0.00233446
club cell-to-AT1	FAM171A1	16.5383	0.00237573
club cell-to-AT1	ISG20	16.5211	0.00239402
club cell-to-AT1	ITPRIPL1	16.5148	0.00240069
club cell-to-AT1	C1orf116	16.4156	0.00250928
club cell-to-AT1	ITGB2-AS1	16.3985	0.00252851
club cell-to-AT1	SLC26A2	16.334	0.00260225
club cell-to-AT1	VAMP5	16.3086	0.00263185
club cell-to-AT1	APOL3	16.2858	0.00265865
club cell-to-AT1	SETBP1	16.2647	0.00268377
club cell-to-AT1	PLPP1	16.2412	0.00271196
club cell-to-AT1	C4orf47	16.2364	0.00271786
club cell-to-AT1	UBXN10	16.176	0.00279191
club cell-to-AT1	PDE4D	16.168	0.00280177
club cell-to-AT1	ZBTB38	16.1609	0.00281069
club cell-to-AT1	FOXA2	16.1207	0.00286145
club cell-to-AT1	TEAD2	16.0871	0.00290448
club cell-to-AT1	TSPAN5	16.0106	0.00300503
club cell-to-AT1	GLIPR1	15.9732	0.00305532
club cell-to-AT1	PADI2	15.8943	0.00316432
club cell-to-AT1	SIDT1	15.894	0.0031647
club cell-to-AT1	NPTXR	15.8932	0.00316587
club cell-to-AT1	TMEM154	15.8753	0.00319112
club cell-to-AT1	NGFR	15.8452	0.00323406
club cell-to-AT1	CSPP1	15.8448	0.00323461
club cell-to-AT1	WDR54	15.7917	0.00331185
club cell-to-AT1	MEF2C	15.7908	0.00331309
club cell-to-AT1	CDS1	15.7587	0.00336066
club cell-to-AT1	IL23A	15.7327	0.0033997
club cell-to-AT1	ANO9	15.6497	0.00352717
club cell-to-AT1	CHMP1B	15.6367	0.00354755
club cell-to-AT1	LOX	15.6233	0.00356869
club cell-to-AT1	VEGFC	15.6141	0.00358321
club cell-to-AT1	EPDR1	15.5999	0.00360584
club cell-to-AT1	TAF7	15.4925	0.00378154
club cell-to-AT1	CSGALNACT1	15.4369	0.00387585
club cell-to-AT1	MOK	15.3839	0.00396774
club cell-to-AT1	GPM6B	15.3569	0.00401539
club cell-to-AT1	ATF7IP	15.3358	0.0040531
club cell-to-AT1	NECAB1	15.2543	0.00420176
club cell-to-AT1	PARP8	15.2479	0.00421375
club cell-to-AT1	PAG1	15.2394	0.00422956
club cell-to-AT1	RABL2A	15.1997	0.00430453
club cell-to-AT1	DNAJA1	15.1869	0.00432887
club cell-to-AT1	DKK3	15.1868	0.00432912
club cell-to-AT1	EFCAB1	15.1522	0.0043957
club cell-to-AT1	KLF2	15.1439	0.00441196
club cell-to-AT1	EGLN3	15.0938	0.00451064
club cell-to-AT1	VWA5A	15.0883	0.00452163
club cell-to-AT1	C2orf40	15.0544	0.00458971
club cell-to-AT1	SNX25	15.0381	0.00462285
club cell-to-AT1	MEIS2	15.0109	0.0046786
club cell-to-AT1	MCL1	15.0082	0.00468423
club cell-to-AT1	NBL1	14.9955	0.00471048
club cell-to-AT1	SPRY1	14.9695	0.00476499
club cell-to-AT1	FAM183A	14.9134	0.00488418
club cell-to-AT1	CHD1	14.9014	0.00491025
club cell-to-AT1	FAM92B	14.8505	0.00502165
club cell-to-AT1	ZC3HAV1	14.7773	0.00518611
club cell-to-AT1	WIPF1	14.7411	0.00526939
club cell-to-AT1	UBE2C	14.7054	0.00535282
club cell-to-AT1	SYAP1	14.6034	0.00559871
club cell-to-AT1	NINJ1	14.595	0.00561919
club cell-to-AT1	DUOXA1	14.5909	0.00562941
club cell-to-AT1	MELTF	14.5032	0.00585066
club cell-to-AT1	TEX9	14.4693	0.00593847
club cell-to-AT1	RAB37	14.4578	0.00596846
club cell-to-AT1	TNRC6C	14.4518	0.00598432
club cell-to-AT1	IK	14.4365	0.00602468
club cell-to-AT1	BCL9L	14.4063	0.00610497
club cell-to-AT1	PRICKLE2	14.3999	0.00612239
club cell-to-AT1	CFAP43	14.393	0.00614085
club cell-to-AT1	CBX4	14.377	0.00618413
club cell-to-AT1	CFAP46	14.347	0.00626601
club cell-to-AT1	FGF7	14.3446	0.00627262
club cell-to-AT1	PAM	14.2319	0.00659067
club cell-to-AT1	UACA	14.2271	0.00660439
club cell-to-AT1	RNF152	14.2217	0.00662
club cell-to-AT1	KMT2E	14.2212	0.00662158
club cell-to-AT1	CDC42SE2	14.1864	0.00672345
club cell-to-AT1	ICAM1	14.1507	0.00682931
club cell-to-AT1	TNFRSF25	14.0862	0.00702482
club cell-to-AT1	GPRC5B	14.0005	0.00729359
club cell-to-AT1	ETV3	13.9652	0.00740706
club cell-to-AT1	CLK1	13.965	0.00740769
club cell-to-AT1	ROS1	13.9479	0.0074632
club cell-to-AT1	RSRP1	13.9296	0.00752316
club cell-to-AT1	SHE	13.9244	0.0075402
club cell-to-AT1	F2R	13.9226	0.00754609
club cell-to-AT1	PLXDC1	13.9188	0.00755867
club cell-to-AT1	CLDN8	13.9103	0.00758675
club cell-to-AT1	RALGPS2	13.8856	0.00766915
club cell-to-AT1	ODC1	13.8639	0.00774246
club cell-to-AT1	VSIG2	13.8433	0.0078122
club cell-to-AT1	CNTNAP3B	13.806	0.00794072
club cell-to-AT1	WDR60	13.7897	0.00799745
club cell-to-AT1	CHN1	13.7876	0.00800462
club cell-to-AT1	AXIN2	13.7766	0.00804328
club cell-to-AT1	RBBP6	13.6876	0.00836189
club cell-to-AT1	CA12	13.6807	0.00838718
club cell-to-AT1	ZBBX	13.6765	0.00840233
club cell-to-AT1	BPTF	13.6718	0.00841971
club cell-to-AT1	IPCEF1	13.6596	0.00846472
club cell-to-AT1	PLTP	13.6303	0.00857345
club cell-to-AT1	STEAP1	13.594	0.00871036
club cell-to-AT1	PBXIP1	13.5843	0.00874715
club cell-to-AT1	JAG2	13.5695	0.00880384
club cell-to-AT1	PCDH9	13.5567	0.00885309
club cell-to-AT1	CENPF	13.5343	0.00893986
club cell-to-AT1	KIF21A	13.5173	0.00900613
club cell-to-AT1	FBXL16	13.5006	0.00907175
club cell-to-AT1	VNN2	13.4996	0.00907589
club cell-to-AT1	IL1R2	13.4671	0.00920516
club cell-to-AT1	ID3	13.3791	0.0095645
club cell-to-AT1	CTGF	13.3707	0.00959947
club cell-to-AT1	SULF1	13.3396	0.00973014
club cell-to-AT1	ATP8B2	13.3329	0.00975882
club cell-to-AT1	MORN5	13.3237	0.00979761
club cell-to-AT1	PLPP3	13.3025	0.00988859
club cell-to-AT1	ERBB4	13.2969	0.00991248
club cell-to-AT1	LGR6	13.2616	0.0100658
club cell-to-AT1	C5orf49	13.1929	0.0103708
club cell-to-AT1	SLC22A23	13.1716	0.0104669
club cell-to-AT1	PRKX	13.1533	0.0105505
club cell-to-AT1	SHC2	13.1388	0.010617
club cell-to-AT1	RBL2	13.1377	0.010622
club cell-to-AT1	SLC38A2	13.097	0.0108114
club cell-to-AT1	C1S	13.0908	0.0108405
club cell-to-AT1	HS3ST3B1	13.0902	0.0108435
club cell-to-AT1	CDH11	13.07	0.0109386
club cell-to-AT1	GPX3	13.0468	0.0110493
club cell-to-AT1	FGF18	13.0101	0.0112264
club cell-to-AT1	ILF3-DT	12.9969	0.0112909
club cell-to-AT1	PPP1R16B	12.9583	0.0114813
club cell-to-AT1	PCOLCE2	12.9372	0.0115866
club cell-to-AT1	STMND1	12.9327	0.0116092
club cell-to-AT1	SPAG6	12.8694	0.0119317
club cell-to-AT1	SEMA7A	12.834	0.012116
club cell-to-AT1	MSMO1	12.7835	0.0123837
club cell-to-AT1	PAPPA	12.7717	0.0124467
club cell-to-AT1	PTPRG	12.7495	0.0125668
club cell-to-AT1	NEK11	12.7382	0.0126284
club cell-to-AT1	NUAK1	12.7264	0.012693
club cell-to-AT1	MAPRE2	12.7224	0.0127148
club cell-to-AT1	TCTN2	12.7119	0.0127725
club cell-to-AT1	LPP	12.6828	0.0129343
club cell-to-AT1	OSBPL6	12.6687	0.0130135
club cell-to-AT1	CEP290	12.6621	0.0130504
club cell-to-AT1	PLXNC1	12.6611	0.013056
club cell-to-AT1	YPEL5	12.6571	0.0130789
club cell-to-AT1	PIP4K2A	12.6243	0.0132652
club cell-to-AT1	HHIP	12.6222	0.0132769
club cell-to-AT1	SECISBP2L	12.5808	0.0135167
club cell-to-AT1	RIPOR2	12.5678	0.0135924
club cell-to-AT1	SMARCA1	12.566	0.0136031
club cell-to-AT1	ZC3H6	12.5566	0.0136583
club cell-to-AT1	APCDD1	12.5004	0.0139933
club cell-to-AT1	NR4A3	12.4856	0.0140831
club cell-to-AT1	FANK1	12.4701	0.0141775
club cell-to-AT1	LRRC23	12.4532	0.0142808
club cell-to-AT1	B3GAT1	12.4225	0.0144711
club cell-to-AT1	HAGLR	12.4117	0.0145383
club cell-to-AT1	CFAP69	12.4062	0.0145727
club cell-to-AT1	MXRA8	12.3917	0.0146645
club cell-to-AT1	ATRX	12.3777	0.0147526
club cell-to-AT1	PPP1R9A	12.3753	0.014768
club cell-to-AT1	ZEB2	12.3635	0.0148431
club cell-to-AT1	TMEM125	12.3236	0.0151005
club cell-to-AT1	PTGER4	12.3203	0.0151218
club cell-to-AT1	FAM174A	12.3055	0.0152181
club cell-to-AT1	ITGAX	12.2851	0.0153528
club cell-to-AT1	CCNT1	12.2631	0.0154981
club cell-to-AT1	PSENEN	12.2471	0.0156055
club cell-to-AT1	ARGLU1	12.2403	0.015651
club cell-to-AT1	GSTA4	12.2128	0.0158371
club cell-to-AT1	ZFAND5	12.1856	0.0160229
club cell-to-AT1	TINAGL1	12.1628	0.0161809
club cell-to-AT1	CCDC17	12.1626	0.0161819
club cell-to-AT1	SSPN	12.1605	0.0161967
club cell-to-AT1	YPEL1	12.132	0.0163962
club cell-to-AT1	HAPLN3	12.1307	0.0164056
club cell-to-AT1	IGFBP6	12.0338	0.0171017
club cell-to-AT1	LRIF1	12.016	0.017233
club cell-to-AT1	KCNH2	11.9696	0.0175784
club cell-to-AT1	PCSK7	11.9681	0.0175898
club cell-to-AT1	AC013264.1	11.8903	0.0181857
club cell-to-AT1	ADM2	11.8782	0.0182807
club cell-to-AT1	NPTX2	11.875	0.0183054
club cell-to-AT1	NEAT1	11.8706	0.0183396
club cell-to-AT1	DOCK9	11.8326	0.0186406
club cell-to-AT1	IGHM	11.7765	0.0190927
club cell-to-AT1	PRX	11.7741	0.019113
club cell-to-AT1	FAM107A	11.7659	0.0191798
club cell-to-AT1	CFAP53	11.7016	0.0197136
club cell-to-AT1	CFAP70	11.6875	0.0198332
club cell-to-AT1	ITPRIP	11.6828	0.0198725
club cell-to-AT1	NPR3	11.6742	0.0199461
club cell-to-AT1	PARD6G	11.6577	0.0200867
club cell-to-AT1	CCDC68	11.6227	0.0203891
club cell-to-AT1	HERPUD1	11.5287	0.0212229
club cell-to-AT1	POU2AF1	11.5189	0.0213113
club cell-to-AT1	ETV5	11.5161	0.0213372
club cell-to-AT1	TSHZ2	11.4568	0.0218825
club cell-to-AT1	RASGRF1	11.4541	0.0219074
club cell-to-AT1	ARL4C	11.4338	0.0220979
club cell-to-AT1	RSPH9	11.4112	0.0223118
club cell-to-AT1	RASGEF1B	11.3877	0.0225356
club cell-to-AT1	MNS1	11.373	0.0226773
club cell-to-AT1	RNF122	11.3716	0.0226908
club cell-to-AT1	C21orf91	11.356	0.0228418
club cell-to-AT1	AC016831.4	11.3525	0.0228758
club cell-to-AT1	ATP8A1	11.3274	0.0231206
club cell-to-AT1	SEC14L1	11.3091	0.0233011
club cell-to-AT1	ZDHHC14	11.2987	0.0234049
club cell-to-AT1	ZBTB20	11.2986	0.0234051
club cell-to-AT1	DLL4	11.2534	0.0238589
club cell-to-AT1	ANTXR1	11.1932	0.0244762
club cell-to-AT1	FAM81B	11.1912	0.0244977
club cell-to-AT1	SHANK3	11.1837	0.024575
club cell-to-AT1	RASSF5	11.1822	0.0245912
club cell-to-AT1	C9orf135	11.1438	0.0249949
club cell-to-AT1	SMC4	11.1147	0.0253052
club cell-to-AT1	KLHL23	11.0763	0.0257202
club cell-to-AT1	CHST2	11.0756	0.0257271
club cell-to-AT1	SNTN	11.073	0.0257561
club cell-to-AT1	PRTFDC1	11.0554	0.0259487
club cell-to-AT1	TUBB4B	11.0504	0.0260038
club cell-to-AT1	SLAMF7	11.0281	0.0262502
club cell-to-AT1	IFIT1	11.0107	0.0264437
club cell-to-AT1	HDAC9	11.0075	0.0264803
club cell-to-AT1	FAM43A	10.9976	0.0265915
club cell-to-AT1	PRKG1	10.9849	0.0267342
club cell-to-AT1	DMBT1	10.9593	0.0270251
club cell-to-AT1	ITGAL	10.959	0.0270285
club cell-to-AT1	FRY	10.9526	0.0271019
club cell-to-AT1	FAM102A	10.9218	0.0274567
club cell-to-AT1	GPC6	10.9154	0.0275318
club cell-to-AT1	ZDBF2	10.878	0.0279694
club cell-to-AT1	CCDC173	10.8201	0.0286622
club cell-to-AT1	ADGB	10.7669	0.029313
club cell-to-AT1	KCNJ2	10.7567	0.0294383
club cell-to-AT1	ZNF618	10.7525	0.029491
club cell-to-AT1	PTHLH	10.7464	0.0295673
club cell-to-AT1	ALOX15	10.7415	0.0296286
club cell-to-AT1	FGFR1	10.7411	0.0296332
club cell-to-AT1	TUBA4A	10.7362	0.0296941
club cell-to-AT1	S1PR5	10.7111	0.0300095
club cell-to-AT1	SEMA3F	10.6531	0.0307526
club cell-to-AT1	NR2F1	10.6439	0.0308718
club cell-to-AT1	CXCL10	10.643	0.0308837
club cell-to-AT1	CCL13	10.638	0.0309483
club cell-to-AT1	ELN	10.6253	0.0311144
club cell-to-AT1	LINC01934	10.6207	0.0311749
club cell-to-AT1	PRKCH	10.6174	0.0312171
club cell-to-AT1	MTRNR2L12	10.5826	0.0316775
club cell-to-AT1	TAP1	10.5736	0.0317975
club cell-to-AT1	DERL3	10.5715	0.0318261
club cell-to-AT1	LRRC2	10.5609	0.0319681
club cell-to-AT1	CXCL9	10.5403	0.0322469
club cell-to-AT1	ETS1	10.5146	0.0325971
club cell-to-AT1	NSG1	10.4809	0.0330608
club cell-to-AT1	JARID2	10.4607	0.033342
club cell-to-AT1	RHOH	10.4372	0.033673
club cell-to-AT1	RAB29	10.4269	0.0338183
club cell-to-AT1	FZD4	10.4078	0.0340908
club cell-to-AT1	TPSB2	10.3939	0.0342902
club cell-to-AT1	NEXN	10.376	0.0345489
club cell-to-AT1	KIAA1551	10.3571	0.0348232
club cell-to-AT1	CHD3	10.3518	0.0349015
club cell-to-AT1	TSGA10	10.3463	0.0349819
club cell-to-AT1	LINC00685	10.329	0.0352351
club cell-to-AT1	LRRIQ1	10.2966	0.0357169
club cell-to-AT1	MOXD1	10.2909	0.0358024
club cell-to-AT1	LINC00632	10.269	0.0361314
club cell-to-AT1	MEIS1	10.2453	0.0364926
club cell-to-AT1	EPB41	10.1983	0.0372164
club cell-to-AT1	TCTEX1D2	10.1414	0.0381114
club cell-to-AT1	FAM166B	10.1365	0.0381896
club cell-to-AT1	HCAR3	10.1347	0.0382182
club cell-to-AT1	PTPRB	10.1204	0.038447
club cell-to-AT1	DTHD1	10.0586	0.0394525
club cell-to-AT1	SKI	10.0083	0.0402873
club cell-to-AT1	MACF1	10.0036	0.0403665
club cell-to-AT1	EPS8L2	9.97881	0.0407862
club cell-to-AT1	NEK5	9.9443	0.0413765
club cell-to-AT1	PIM1	9.94369	0.0413869
club cell-to-AT1	EGR4	9.89806	0.0421802
club cell-to-AT1	EPB41L2	9.88119	0.0424773
club cell-to-AT1	FNBP1	9.83574	0.0432875
club cell-to-AT1	TRPV3	9.83525	0.0432962
club cell-to-AT1	EDNRB	9.81605	0.0436429
club cell-to-AT1	BIRC5	9.81319	0.0436949
club cell-to-AT1	LDLRAD1	9.79361	0.0440515
club cell-to-AT1	STYK1	9.78845	0.0441461
club cell-to-AT1	APBA2	9.76681	0.0445443
club cell-to-AT1	PMP22	9.73988	0.0450449
club cell-to-AT1	PENK	9.72681	0.0452897
club cell-to-AT1	CDH24	9.70033	0.0457897
club cell-to-AT1	TWISTNB	9.69234	0.0459417
club cell-to-AT1	AL034417.3	9.68577	0.046067
club cell-to-AT1	KCNMB4	9.67436	0.0462851
club cell-to-AT1	COBLL1	9.66274	0.0465086
club cell-to-AT1	LINC02154	9.66034	0.0465549
club cell-to-AT1	TCF7	9.62205	0.0472989
club cell-to-AT1	KLF12	9.60103	0.0477122
club cell-to-AT1	WDR63	9.53637	0.0490052
club cell-to-AT1	CFAP221	9.53517	0.0490296
club cell-to-AT1	DOC2A	9.53492	0.0490347
club cell-to-AT2	NAPSA	4601.8	0
club cell-to-AT2	SFTPD	4362.03	0
club cell-to-AT2	SCGB1A1	3633.1	0
club cell-to-AT2	NPC2	3591.74	0
club cell-to-AT2	PGC	2956.17	0
club cell-to-AT2	LAMP3	2729.04	0
club cell-to-AT2	SFTPA1	2723.25	0
club cell-to-AT2	C11orf96	2674.91	0
club cell-to-AT2	CEACAM6	2674.27	0
club cell-to-AT2	SFTPC	2065.57	0
club cell-to-AT2	CTSH	2057.72	0
club cell-to-AT2	ANXA2	1936.93	0
club cell-to-AT2	SFTPA2	1878.92	0
club cell-to-AT2	CLDN18	1788.35	0
club cell-to-AT2	IFI6	1770.18	0
club cell-to-AT2	GSN	1572.81	0
club cell-to-AT2	LYZ	1562.25	0
club cell-to-AT2	CD24	1537.85	0
club cell-to-AT2	SDR16C5	1535.74	0
club cell-to-AT2	SOX4	1470.52	0
club cell-to-AT2	SFTA2	1370.23	0
club cell-to-AT2	CXCL2	1354.02	0
club cell-to-AT2	DHCR24	1353.98	0
club cell-to-AT2	SRGN	1303.84	0
club cell-to-AT2	HHIP	1292.68	0
club cell-to-AT2	NNMT	1292.54	0
club cell-to-AT2	SDC4	1285.34	0
club cell-to-AT2	MALL	1274.72	0
club cell-to-AT2	SCGB3A1	1262.19	0
club cell-to-AT2	TSPAN1	1258.42	0
club cell-to-AT2	ALDH1A1	1250.8	0
club cell-to-AT2	MGP	1230.54	0
club cell-to-AT2	APP	1229.47	0
club cell-to-AT2	BMP2	1222.45	0
club cell-to-AT2	SELENBP1	1214.09	0
club cell-to-AT2	SFTA3	1191.1	0
club cell-to-AT2	NFKBIA	1172.91	0
club cell-to-AT2	FCER1G	1172.51	0
club cell-to-AT2	DRAM1	1167.21	0
club cell-to-AT2	IGFBP7	1145.67	0
club cell-to-AT2	CTSD	1145.4	0
club cell-to-AT2	TYROBP	1144.75	0
club cell-to-AT2	C1QB	1140.57	0
club cell-to-AT2	LAPTM5	1137.85	0
club cell-to-AT2	LRRK2	1124.05	0
club cell-to-AT2	MALAT1	1122.18	0
club cell-to-AT2	SAMHD1	1104.49	0
club cell-to-AT2	CHI3L2	1101.29	0
club cell-to-AT2	LCP1	1089.67	0
club cell-to-AT2	GADD45B	1079.36	0
club cell-to-AT2	LITAF	1075.15	0
club cell-to-AT2	MID1IP1	1070.47	0
club cell-to-AT2	ETV5	1059.04	0
club cell-to-AT2	WIF1	1053.61	0
club cell-to-AT2	DNAJA4	1027.94	0
club cell-to-AT2	AHNAK	1021.72	0
club cell-to-AT2	COTL1	1021.16	0
club cell-to-AT2	S100A4	1018.98	0
club cell-to-AT2	C1QC	1018.86	0
club cell-to-AT2	SH3BGRL3	1013.79	0
club cell-to-AT2	ABCA3	1012.31	0
club cell-to-AT2	CLIC6	1004.49	0
club cell-to-AT2	WFDC2	1000.94	0
club cell-to-AT2	PSAP	999.712	0
club cell-to-AT2	SAT1	997.793	0
club cell-to-AT2	KLK11	984.975	0
club cell-to-AT2	CP	983.385	0
club cell-to-AT2	COL1A1	982.704	0
club cell-to-AT2	C1QA	982.127	0
club cell-to-AT2	ALOX5AP	974.349	0
club cell-to-AT2	MSR1	969.881	0
club cell-to-AT2	MS4A7	955.129	0
club cell-to-AT2	CACNA2D2	955.107	0
club cell-to-AT2	FABP4	953.923	0
club cell-to-AT2	GRN	950.132	0
club cell-to-AT2	RND3	948.794	0
club cell-to-AT2	FMO2	945.238	0
club cell-to-AT2	FN1	943.057	0
club cell-to-AT2	LPCAT1	931.918	0
club cell-to-AT2	MRC1	931.151	0
club cell-to-AT2	CD52	926.268	0
club cell-to-AT2	TCIM	925.684	0
club cell-to-AT2	LGALSL	918.806	0
club cell-to-AT2	MCEMP1	911.623	0
club cell-to-AT2	MARCO	903.674	0
club cell-to-AT2	SPRY4	901.97	0
club cell-to-AT2	FCGR3A	899.169	0
club cell-to-AT2	ITGB2	879.723	0
club cell-to-AT2	OLR1	877.625	0
club cell-to-AT2	GADD45G	863.173	0
club cell-to-AT2	KLK10	859.703	0
club cell-to-AT2	SECISBP2L	857.45	0
club cell-to-AT2	C4BPA	854.412	0
club cell-to-AT2	SFTPB	853.704	0
club cell-to-AT2	RAC2	849.597	0
club cell-to-AT2	KRT7	834.082	0
club cell-to-AT2	SELENOP	830.2	0
club cell-to-AT2	ARHGDIB	826.582	0
club cell-to-AT2	FASN	817.193	0
club cell-to-AT2	KIAA1324	815.509	0
club cell-to-AT2	CXCL16	814.663	0
club cell-to-AT2	CYBB	806.555	0
club cell-to-AT2	TFF3	802.349	0
club cell-to-AT2	ODC1	790.445	0
club cell-to-AT2	CITED2	790.279	0
club cell-to-AT2	IL20RA	789.599	0
club cell-to-AT2	VSIG4	775.22	0
club cell-to-AT2	PTPRC	773.145	0
club cell-to-AT2	TIMP2	767.08	0
club cell-to-AT2	LDLR	765.988	0
club cell-to-AT2	SOD2	764.7	0
club cell-to-AT2	RRAD	763.603	0
club cell-to-AT2	CD68	762.02	0
club cell-to-AT2	TUBB	761.046	0
club cell-to-AT2	TSPAN8	752.354	0
club cell-to-AT2	ZNF385B	751.998	0
club cell-to-AT2	PNRC1	747.175	0
club cell-to-AT2	DUSP6	745.757	0
club cell-to-AT2	GPNMB	744.752	0
club cell-to-AT2	PLA2G4F	743.188	0
club cell-to-AT2	ANXA3	739.19	0
club cell-to-AT2	DMBT1	738.704	0
club cell-to-AT2	IER3	732.51	0
club cell-to-AT2	F3	731.494	0
club cell-to-AT2	MSMO1	729.749	0
club cell-to-AT2	SPN	727.191	0
club cell-to-AT2	RND1	719.191	0
club cell-to-AT2	CTSC	717.712	0
club cell-to-AT2	AREG	717.44	0
club cell-to-AT2	P3H2	713.536	0
club cell-to-AT2	NEAT1	712.927	0
club cell-to-AT2	IFI27	705.352	0
club cell-to-AT2	AIF1	703.208	0
club cell-to-AT2	CEBPD	703.205	0
club cell-to-AT2	PLA2G1B	692.18	0
club cell-to-AT2	TIMP3	689.61	0
club cell-to-AT2	GSTA1	688.44	0
club cell-to-AT2	PEBP4	686.411	0
club cell-to-AT2	SPOCK2	675.882	0
club cell-to-AT2	PPP1R1B	675.199	0
club cell-to-AT2	TSC22D1	673.478	0
club cell-to-AT2	ST6GALNAC1	657.988	0
club cell-to-AT2	SCGB3A2	653.045	0
club cell-to-AT2	FGF23	652.804	0
club cell-to-AT2	C5AR1	644.526	0
club cell-to-AT2	DUOX1	643.609	0
club cell-to-AT2	DUOXA1	641.225	0
club cell-to-AT2	STEAP4	639.078	0
club cell-to-AT2	RGCC	636.01	0
club cell-to-AT2	CAV1	630.038	0
club cell-to-AT2	PARM1	624.388	0
club cell-to-AT2	RTKN2	623.255	0
club cell-to-AT2	MARCKS	619.791	0
club cell-to-AT2	HSD17B13	617.402	0
club cell-to-AT2	ALPL	616.523	0
club cell-to-AT2	CD36	614.989	0
club cell-to-AT2	MAOA	610.215	0
club cell-to-AT2	SOCS2	606.145	0
club cell-to-AT2	SLA	604.038	0
club cell-to-AT2	MYLK	603.815	0
club cell-to-AT2	ID2	603.24	0
club cell-to-AT2	PRSS23	603.022	0
club cell-to-AT2	CLIC5	602.663	0
club cell-to-AT2	TMEM45A	593.831	0
club cell-to-AT2	TPPP3	593.337	0
club cell-to-AT2	TNFAIP2	592.797	0
club cell-to-AT2	LRRC36	587.454	0
club cell-to-AT2	STMN1	580.36	0
club cell-to-AT2	KCNJ15	575.994	0
club cell-to-AT2	CA2	571.192	0
club cell-to-AT2	FSTL1	567.784	0
club cell-to-AT2	VIM	566.754	0
club cell-to-AT2	CD163	566.363	0
club cell-to-AT2	APOC1	563.256	0
club cell-to-AT2	HLA-DQA1	562.894	0
club cell-to-AT2	FAM129A	561.887	0
club cell-to-AT2	NECAB1	558.808	0
club cell-to-AT2	SLC39A8	557.191	0
club cell-to-AT2	SOX2	554.054	0
club cell-to-AT2	SLC6A14	551.787	0
club cell-to-AT2	INHBB	551.44	0
club cell-to-AT2	MUC1	550.157	0
club cell-to-AT2	S100P	548.334	0
club cell-to-AT2	SNAI1	548.207	0
club cell-to-AT2	SNX10	547.956	0
club cell-to-AT2	MS4A4A	547.848	0
club cell-to-AT2	MTUS1	547.76	0
club cell-to-AT2	CCL18	545.559	0
club cell-to-AT2	PLEK	544.13	0
club cell-to-AT2	DSP	540.527	0
club cell-to-AT2	S100A11	540.435	0
club cell-to-AT2	CRIP2	540.354	0
club cell-to-AT2	RNF145	539.867	0
club cell-to-AT2	AGER	538.497	0
club cell-to-AT2	NFKBIZ	538.382	0
club cell-to-AT2	TFPI	537.431	0
club cell-to-AT2	TNF	536.936	0
club cell-to-AT2	SLC34A2	533.978	0
club cell-to-AT2	PALLD	528.91	0
club cell-to-AT2	KRT19	528.722	0
club cell-to-AT2	RAB27A	521.024	0
club cell-to-AT2	GSTA4	514.56	0
club cell-to-AT2	CSF3R	514.187	0
club cell-to-AT2	CAPG	514.087	0
club cell-to-AT2	SERPINF1	512.934	0
club cell-to-AT2	INHBA	510.227	0
club cell-to-AT2	MMP7	508.895	0
club cell-to-AT2	CD37	504.523	0
club cell-to-AT2	TGM2	504.247	0
club cell-to-AT2	FLRT3	503.717	0
club cell-to-AT2	CD82	503.312	0
club cell-to-AT2	FGR	502.594	0
club cell-to-AT2	SLC11A1	502.469	0
club cell-to-AT2	TRIB1	501.994	0
club cell-to-AT2	CAPS	501.9	0
club cell-to-AT2	IGFBP2	500.105	0
club cell-to-AT2	ANK3	499.655	0
club cell-to-AT2	MYADM	496.262	0
club cell-to-AT2	KIAA1324L	491.263	0
club cell-to-AT2	FGGY	490.841	0
club cell-to-AT2	ITGB6	490.587	0
club cell-to-AT2	CRTAC1	489.737	0
club cell-to-AT2	AQP1	488.201	0
club cell-to-AT2	FABP5	485.083	0
club cell-to-AT2	DLC1	482.542	0
club cell-to-AT2	CTSB	482.323	0
club cell-to-AT2	SIX1	480.357	0
club cell-to-AT2	GRAMD2B	480.352	0
club cell-to-AT2	RGS16	478.139	0
club cell-to-AT2	ACP5	473.351	0
club cell-to-AT2	IL2RG	472.935	0
club cell-to-AT2	SPARC	471.697	0
club cell-to-AT2	ZFP36L2	470.361	0
club cell-to-AT2	SERPINA1	468.216	0
club cell-to-AT2	SNX25	467.956	0
club cell-to-AT2	ECE1	463.707	0
club cell-to-AT2	HBEGF	461.196	0
club cell-to-AT2	CCDC88A	460.143	0
club cell-to-AT2	ZFP36	459.075	0
club cell-to-AT2	GKN2	457.486	0
club cell-to-AT2	ETV1	456.705	0
club cell-to-AT2	IL32	449.526	0
club cell-to-AT2	HEXIM1	449.387	0
club cell-to-AT2	ICAM1	446.556	0
club cell-to-AT2	SCD5	440.472	0
club cell-to-AT2	SHISA2	439.285	0
club cell-to-AT2	AKAP13	434.384	0
club cell-to-AT2	IER2	434.361	0
club cell-to-AT2	RPS12	433.502	0
club cell-to-AT2	ADRB2	431.354	0
club cell-to-AT2	ALOX15B	428.769	0
club cell-to-AT2	TREM1	426.312	0
club cell-to-AT2	SGK1	425.052	0
club cell-to-AT2	ADGRF5	422.567	0
club cell-to-AT2	PXMP4	422.536	0
club cell-to-AT2	SCD	417.792	0
club cell-to-AT2	CD83	417.505	0
club cell-to-AT2	TMEM245	416.912	0
club cell-to-AT2	S100A8	416.143	0
club cell-to-AT2	PRDX5	415.949	0
club cell-to-AT2	IL1B	413.809	0
club cell-to-AT2	MBIP	412.879	0
club cell-to-AT2	ISG15	412.74	0
club cell-to-AT2	CD4	410.966	0
club cell-to-AT2	CLU	410.203	0
club cell-to-AT2	RAB11FIP1	407.474	0
club cell-to-AT2	SOX9	406.95	0
club cell-to-AT2	RASGRF1	405.003	0
club cell-to-AT2	TACSTD2	403.815	0
club cell-to-AT2	HMGCS1	402.673	0
club cell-to-AT2	FBLN1	399.076	0
club cell-to-AT2	MAP2	398.931	0
club cell-to-AT2	SLCO2B1	398.337	0
club cell-to-AT2	MGST1	398.226	0
club cell-to-AT2	BASP1	397.073	0
club cell-to-AT2	FAM177B	396.9	0
club cell-to-AT2	LRP1	396.047	0
club cell-to-AT2	SLC46A2	394.54	0
club cell-to-AT2	ACADL	393.503	0
club cell-to-AT2	FAM184A	393.131	0
club cell-to-AT2	AP003498.2	389.853	0
club cell-to-AT2	AKR1C1	388.486	0
club cell-to-AT2	HCAR2	384.533	0
club cell-to-AT2	WEE1	383.697	0
club cell-to-AT2	LST1	381.838	0
club cell-to-AT2	XAF1	381.502	0
club cell-to-AT2	RPS18	381.481	0
club cell-to-AT2	IGSF6	379.802	0
club cell-to-AT2	JUP	378.986	0
club cell-to-AT2	TIMP1	376.757	0
club cell-to-AT2	HMGB3	376.147	0
club cell-to-AT2	SCEL	375.968	0
club cell-to-AT2	TACC2	374.604	0
club cell-to-AT2	DDR1	374.363	0
club cell-to-AT2	MT-ATP8	373.815	0
club cell-to-AT2	TGFBI	373.665	0
club cell-to-AT2	OASL	371.941	0
club cell-to-AT2	AC079630.1	371.627	0
club cell-to-AT2	ERN1	369.687	0
club cell-to-AT2	LGMN	369.685	0
club cell-to-AT2	LCN2	368.551	0
club cell-to-AT2	CXCL3	368.301	0
club cell-to-AT2	MX1	367.638	0
club cell-to-AT2	HSPD1	367.382	0
club cell-to-AT2	NAMPT	367.309	0
club cell-to-AT2	CYP4B1	364.075	0
club cell-to-AT2	MARCKSL1	363.138	0
club cell-to-AT2	NTN4	362.628	0
club cell-to-AT2	CXCL1	359.3	0
club cell-to-AT2	HIF1A	356.4	0
club cell-to-AT2	VSTM2L	354.334	0
club cell-to-AT2	AL035661.1	352.363	0
club cell-to-AT2	CD59	350.804	0
club cell-to-AT2	TTN	350.604	0
club cell-to-AT2	NCOA7	350.381	0
club cell-to-AT2	MT1E	350.058	0
club cell-to-AT2	MME	349.774	0
club cell-to-AT2	TMEM125	349.702	0
club cell-to-AT2	CTSL	349.541	0
club cell-to-AT2	LGI3	349.53	0
club cell-to-AT2	ITGA6	349.343	0
club cell-to-AT2	C1orf21	347.905	0
club cell-to-AT2	NTM	346.612	0
club cell-to-AT2	HAGLR	344.65	0
club cell-to-AT2	ABLIM1	344.199	0
club cell-to-AT2	ARRDC3	343.807	0
club cell-to-AT2	EPHX1	341.996	0
club cell-to-AT2	APOD	339.689	0
club cell-to-AT2	DUSP2	339.514	0
club cell-to-AT2	HSD17B6	339.186	0
club cell-to-AT2	GDF15	336.579	0
club cell-to-AT2	LAMC2	335.556	0
club cell-to-AT2	ITPKC	331.787	0
club cell-to-AT2	ZC3H12A	331.087	0
club cell-to-AT2	BCL6	330.731	0
club cell-to-AT2	PID1	330.73	0
club cell-to-AT2	ANKRD36C	330.285	0
club cell-to-AT2	SPON2	329.74	0
club cell-to-AT2	LGALS3	328.015	0
club cell-to-AT2	GAS6	327.746	0
club cell-to-AT2	CAV2	327.481	0
club cell-to-AT2	DNAJB4	324.323	0
club cell-to-AT2	PXDC1	323.651	0
club cell-to-AT2	ELL2	320.012	0
club cell-to-AT2	NCKAP5	318.865	0
club cell-to-AT2	PRSS12	318.688	0
club cell-to-AT2	XBP1	318.205	0
club cell-to-AT2	LPL	316.685	0
club cell-to-AT2	CBX4	316.351	0
club cell-to-AT2	PECAM1	315.299	0
club cell-to-AT2	GLUL	315.111	0
club cell-to-AT2	EMP3	314.695	0
club cell-to-AT2	CPVL	312.778	0
club cell-to-AT2	CFH	310.116	0
club cell-to-AT2	PLAC8	306.18	0
club cell-to-AT2	VEGFA	304.805	0
club cell-to-AT2	GEM	304.387	0
club cell-to-AT2	FAM84A	304.052	0
club cell-to-AT2	TSPAN6	303.575	0
club cell-to-AT2	SCNN1B	302.416	0
club cell-to-AT2	HLA-E	300.617	0
club cell-to-AT2	ELF3	300.555	0
club cell-to-AT2	TENT5C	300.429	0
club cell-to-AT2	CXCL8	300.415	0
club cell-to-AT2	FILIP1	299.815	0
club cell-to-AT2	CTSE	299.166	0
club cell-to-AT2	ATP2B4	296.397	0
club cell-to-AT2	C9orf24	295.723	0
club cell-to-AT2	ALDH1A3	295.254	0
club cell-to-AT2	BCL2A1	294.673	0
club cell-to-AT2	MNDA	294.427	0
club cell-to-AT2	EPDR1	294.005	0
club cell-to-AT2	MS4A8	293.84	0
club cell-to-AT2	MYRF	293.652	0
club cell-to-AT2	AHDC1	293.382	0
club cell-to-AT2	PON2	292.165	0
club cell-to-AT2	IFITM2	290.965	0
club cell-to-AT2	CAVIN1	290.554	0
club cell-to-AT2	TNFAIP3	289.712	0
club cell-to-AT2	CX3CL1	289.683	0
club cell-to-AT2	FGF7	288.855	0
[truncated: 3,459 more rows]
