# Supplementary material for: Single-cell transcriptomics highlights immunological dysregulations of monocytes in the pathobiology of COPD
Source: Respir Res. 2022 Dec 20;23:367. doi: 10.1186/s12931-022-02293-2 (PMC9764587; doi:10.1186/s12931-022-02293-2)
Supplement: Supplementary file 3 — Additional file 3: Dataset 1. Demographics and clinical data of the 9 patients included in this study. [file 12931_2022_2293_MOESM3_ESM.xlsx]

## Sheet: macro_endo_|cor|>=0.8
macrophage	endothelial	cor
BTBD2	AHR	1
ORMDL3	ALDH2	1
ATF5	ANGPT2	1
CDK5RAP3	ARL8A	1
IFNGR2	ARL8A	1
PHF23	ARL8A	1
CDK10	ATF6B	1
ATP1A1	ATP2C1	1
SOGA1	ATP5MF	1
ARL5B	BCL6	1
DCXR	CAND1	1
GNAI2	CAND1	1
KDELR1	CAND1	1
MT-ND4	CAND1	1
EIF4G1	CARHSP1	1
MARK3	CASP7	1
PIK3AP1	CCZ1	1
ATP1A1	CD63	1
SNRNP35	CTDSP1	1
UBIAD1	CXCL8	1
FANCL	FAM114A1	1
UBA6	H1F0	1
DAZAP1	IFNGR2	1
PTGES2	IL17RA	1
HCLS1	KLHDC10	1
ANKIB1	LAMTOR1	1
PCIF1	LAMTOR1	1
UBR4	LAMTOR1	1
ANAPC4	LGALS8	1
CXXC1	LGALS8	1
CCDC124	LIMK2	1
YDJC	LIMK2	1
ZNF580	LIMK2	1
SNRNP40	LYZ	1
MDM4	MCL1	1
RSF1	MEF2C	1
NORAD	MID1IP1	1
FOLR3	MMRN1	1
SELENOH	MYLIP	1
MARCO	PBX1	1
SRA1	PNP	1
AFDN	PRPF40A	1
CACTIN	PRPF40A	1
GNL2	PRRC2B	1
HAUS1	PSMC5	1
RPS25	PTTG1IP	1
BAG3	PXDC1	1
CCDC124	RAB1B	1
YDJC	RAB1B	1
ZNF580	RAB1B	1
ATP1A1	RAB2A	1
MAP4K1	RACK1	1
CPD	RAI14	1
SLC35B2	RALGDS	1
HCFC1	RBPJ	1
TFPT	RBPJ	1
PRRC2C	RPL26	1
LGALS1	SECISBP2L	1
HCAR3	SESTD1	1
NUDT16L1	SETX	1
THOC6	SLCO2B1	1
YRDC	SMAD6	1
CNNM4	SMNDC1	1
MAPK1IP1L	SNX12	1
MAP4K3	SPRY1	1
ATP1A1	SSU72	1
BZW1	ST6GAL1	1
GART	STAT2	1
RARA	SUCLG1	1
LRRC58	TAB2	1
AK2	THSD1	1
ANAPC5	THSD1	1
DNM2	THSD1	1
TUFM	THSD1	1
NINJ2	TMEM59	1
TNS1	TMTC1	1
LIG3	TRIM33	1
WDR36	TSPAN12	1
ZNF511	TUBB	1
ZNF710	TUFM	1
ARIH2	UBR4	1
UCKL1	UBR4	1
HCAR3	VIM	1
EGLN1	WWC3	1
ATF5	YWHAH	1
POLR2L	ZNF281	1
OFD1	ZSCAN18	1
BHLHE40	A4GALT	0.983333
ZNF335	ABLIM1	0.983333
IDE	ACE	0.983333
TMEM39B	ACOT9	0.983333
FOXO3	ACSL3	0.983333
GON4L	ACSL4	0.983333
CDC73	ACTB	0.983333
SELENOK	ACTG1	0.983333
TSR1	ADCY4	0.983333
HMBOX1	ADGRG1	0.983333
CSGALNACT2	ADIPOR1	0.983333
CDKN1A	ADIPOR2	0.983333
RALGAPB	AGPAT1	0.983333
SPNS1	AGPAT1	0.983333
MAPK1IP1L	AHCYL1	0.983333
CISD2	ALDH2	0.983333
SAR1B	ALG5	0.983333
STX4	ANGPT2	0.983333
TMEM39B	ANGPT2	0.983333
ATF5	ANGPTL2	0.983333
DGKZ	ANGPTL2	0.983333
GOLGA2	ANGPTL2	0.983333
INTS13	ANKRD12	0.983333
PARP8	ANP32A	0.983333
EIF4E	ANP32E	0.983333
GNL2	AP2A2	0.983333
MRPL36	AP2A2	0.983333
PAN2	APOL2	0.983333
PRRC2C	APPL1	0.983333
ANKIB1	ARHGEF2	0.983333
PCIF1	ARHGEF2	0.983333
UBR4	ARHGEF2	0.983333
ARFGAP2	ARL2	0.983333
GALT	ARL2	0.983333
VOPP1	ARL2	0.983333
APOBR	ARL8A	0.983333
CEP164	ARL8A	0.983333
CYTH1	ARL8A	0.983333
FAF2	ARL8A	0.983333
FERMT3	ARL8A	0.983333
FLII	ARL8A	0.983333
GRHPR	ARL8A	0.983333
MANF	ARL8A	0.983333
NRBP1	ARL8A	0.983333
SMARCA4	ARL8A	0.983333
SNRPA1	ARL8A	0.983333
VPS25	ARL8A	0.983333
R3HDM4	ARPC5L	0.983333
KLF9	ARRDC2	0.983333
MRS2	ASAP2	0.983333
PHF1	ASS1	0.983333
POLR2H	ASS1	0.983333
PDPR	ATF6B	0.983333
AC013394.1	ATP1A1	0.983333
ATF5	ATP1B3	0.983333
ZNF335	ATP5MF	0.983333
SLC7A8	ATP5MPL	0.983333
SAMD4B	ATP6V1B2	0.983333
BUD23	ATP6V1F	0.983333
DGCR6L	ATP6V1F	0.983333
AC009948.1	B2M	0.983333
ADD3	B2M	0.983333
SFSWAP	B4GAT1	0.983333
MARK3	BAZ1B	0.983333
SRRM2	BAZ1B	0.983333
STX4	BCL6B	0.983333
MAPK1IP1L	BMI1	0.983333
SLC20A1	BTF3	0.983333
BRD4	BTN3A2	0.983333
PLAU	BTN3A2	0.983333
TLE3	BTN3A2	0.983333
ERF	C11orf58	0.983333
HMGXB4	C12orf57	0.983333
ANGEL1	C16orf45	0.983333
UBE2D4	C16orf45	0.983333
PPP3R1	C1orf115	0.983333
STX4	CALR	0.983333
BZW2	CAMKK2	0.983333
ANP32A	CAND1	0.983333
CARHSP1	CAND1	0.983333
NONO	CAND1	0.983333
IGF1	CAP1	0.983333
CYTH1	CARHSP1	0.983333
FERMT3	CARHSP1	0.983333
FLII	CARHSP1	0.983333
SMARCD2	CARHSP1	0.983333
LPIN1	CASP7	0.983333
RAP1GDS1	CASP7	0.983333
TEPSIN	CASP7	0.983333
UBAC1	CASP7	0.983333
KCNQ1OT1	CCDC186	0.983333
DENND1B	CCPG1	0.983333
EXOSC7	CCSER2	0.983333
USP15	CCSER2	0.983333
RPL37A	CCZ1	0.983333
SUN1	CD109	0.983333
R3HDM4	CD200	0.983333
NCKAP5L	CD2AP	0.983333
GNL2	CD47	0.983333
RIT1	CD83	0.983333
CD82	CDK13	0.983333
CKAP4	CDK13	0.983333
HVCN1	CDK13	0.983333
NOP16	CEBPB	0.983333
YRDC	CEBPB	0.983333
LRRC58	CFL1	0.983333
MAPK1IP1L	CHCHD2	0.983333
BTBD7	CHMP2A	0.983333
AFDN	CLPTM1	0.983333
CACTIN	CLPTM1	0.983333
CNOT9	CLPTM1	0.983333
DGKZ	CLSTN3	0.983333
GOLGA2	CLSTN3	0.983333
TRGC2	CLTA	0.983333
ELP6	CLTC	0.983333
PSMC3	CLTC	0.983333
UNC119	CLTC	0.983333
AIF1	CMTM3	0.983333
ATG3	CMTM3	0.983333
NAP1L4	CMTM3	0.983333
NFYC	CMTM3	0.983333
TPM1	CMTM3	0.983333
CYGB	CMTM8	0.983333
SRRM1	COL4A2	0.983333
ASGR1	COPB2	0.983333
CAMK2D	COPB2	0.983333
SUOX	COPS7A	0.983333
MAPK1IP1L	COX6A1	0.983333
EGLN1	CPE	0.983333
LDLRAD4	CPNE3	0.983333
CARD9	CREBBP	0.983333
UBAP2L	CREBBP	0.983333
DDX1	CTDNEP1	0.983333
EXOC1	CTDNEP1	0.983333
HACD4	CTDNEP1	0.983333
ANAPC4	CTDSP1	0.983333
COMTD1	CTDSP1	0.983333
COPS8	CTDSP1	0.983333
CXXC1	CTDSP1	0.983333
EHBP1L1	CTDSP1	0.983333
GBP1	CTDSP1	0.983333
HDAC1	CTDSP1	0.983333
HSBP1	CTDSP1	0.983333
NDUFA10	CTDSP1	0.983333
PDLIM2	CTDSP1	0.983333
PSMB3	CTDSP1	0.983333
PSMC5	CTDSP1	0.983333
PSMD13	CTDSP1	0.983333
SNX20	CTDSP1	0.983333
TMEM160	CTDSP1	0.983333
UBA6	CTDSP1	0.983333
C5orf51	CTSL	0.983333
ACVR1B	CTSS	0.983333
MAPK1IP1L	CUL5	0.983333
CR1	CXCL8	0.983333
TMEM168	CXCL8	0.983333
PMF1	CXorf36	0.983333
LIN54	CYP1B1	0.983333
CARS2	DAB2IP	0.983333
SLC35B2	DARS	0.983333
SLC20A1	DCAF6	0.983333
SLC37A1	DCAF7	0.983333
TMEM39B	DCHS1	0.983333
TIMM10B	DDIT4	0.983333
CDC27	DDX1	0.983333
SOCS1	DDX1	0.983333
ARL8B	DDX46	0.983333
PRMT1	DEDD	0.983333
SPTLC2	DEPP1	0.983333
TMEM39A	DEPP1	0.983333
AP5B1	DIAPH1	0.983333
ARIH2	DKK3	0.983333
CERK	DKK3	0.983333
SAP30L	DKK3	0.983333
UCKL1	DKK3	0.983333
TSR1	DNAJA1	0.983333
COQ10B	DNAJB4	0.983333
CSGALNACT2	DNAJB9	0.983333
ATF5	DNAJC3	0.983333
ATF5	DPYSL3	0.983333
DGKZ	DPYSL3	0.983333
GOLGA2	DPYSL3	0.983333
RBP7	DUSP22	0.983333
NINJ2	DUSP3	0.983333
KPNA3	DYNC1LI2	0.983333
SURF4	E2F4	0.983333
EIF2S1	EDEM3	0.983333
SLC20A1	EEF1B2	0.983333
ATP1A1	EFNA1	0.983333
INPPL1	EFNA1	0.983333
MAPK1IP1L	EI24	0.983333
FAM136A	EIF3F	0.983333
TANGO2	EIF3F	0.983333
ATP1A1	EIF3M	0.983333
INPPL1	EIF3M	0.983333
ZDHHC24	EIF4A3	0.983333
SOGA1	EIF6	0.983333
PRKAR2B	ELF1	0.983333
ATF5	EMC10	0.983333
DGKZ	EMC10	0.983333
GOLGA2	EMC10	0.983333
BORCS7	EMCN	0.983333
GRK2	EMCN	0.983333
HNRNPD	EMCN	0.983333
MAP4K1	EML3	0.983333
TSC22D3	ENPP4	0.983333
AHCTF1	EPN1	0.983333
DAZAP1	ERBIN	0.983333
MAP3K1	ERBIN	0.983333
SLC20A1	ERLEC1	0.983333
CAPZB	EXOC1	0.983333
ATP1A1	EXOC5	0.983333
BRD4	F11R	0.983333
PLAU	F11R	0.983333
TLE3	F11R	0.983333
ATP1A1	FAM129A	0.983333
INPPL1	FAM129A	0.983333
RARA	FAM168B	0.983333
CYLD	FAM198B	0.983333
MPPE1	FAM219A	0.983333
RBPJ	FAM32A	0.983333
MAP4K3	FCGRT	0.983333
SERINC2	FCHO2	0.983333
TMEM168	FCHO2	0.983333
RPL24	FIS1	0.983333
MAPK1IP1L	FKBP2	0.983333
YY1AP1	FLNB	0.983333
MTM1	FOXO3	0.983333
ATF2	FSTL1	0.983333
ZNF335	GALNT1	0.983333
EPG5	GAS2L1	0.983333
SMC4	GATAD2B	0.983333
CSGALNACT2	GFOD1	0.983333
UAP1	GFOD1	0.983333
POFUT2	GGA1	0.983333
TSTA3	GGA1	0.983333
ARL2	GHITM	0.983333
PTRH1	GHITM	0.983333
ZBED5	GHITM	0.983333
MCCC1	GIMAP1	0.983333
GUK1	GIT1	0.983333
RAB21	GLYR1	0.983333
DNAJB6	GNA14	0.983333
FBXO33	GNA14	0.983333
HECA	GNA14	0.983333
KLHL15	GNA14	0.983333
FNIP1	GNL1	0.983333
RHOB	GNPTG	0.983333
PLAUR	GNS	0.983333
LYZ	GOLGA7	0.983333
HMGXB4	GOSR1	0.983333
ATXN7L3	GPI	0.983333
CNNM4	GPR146	0.983333
TSR1	GSDMD	0.983333
CINP	GSTK1	0.983333
SLC25A16	GSTK1	0.983333
ARFGAP2	H1F0	0.983333
CHMP2A	H1F0	0.983333
CLIC1	H1F0	0.983333
CXXC5	H1F0	0.983333
DUSP23	H1F0	0.983333
HADHA	H1F0	0.983333
KLC1	H1F0	0.983333
SF3A3	H1F0	0.983333
SNRNP35	H1F0	0.983333
WIZ	H1F0	0.983333
GOLIM4	H1FX	0.983333
PHB	H2AFZ	0.983333
EIF3K	HACD3	0.983333
PIH1D1	HACD3	0.983333
DENND4B	HCFC1	0.983333
NME6	HCFC1	0.983333
RUBCN	HCFC1	0.983333
TCERG1	HCFC1	0.983333
ZNF362	HHEX	0.983333
ARGLU1	HIGD2A	0.983333
ISG15	HIGD2A	0.983333
SRRM1	HK1	0.983333
MTA1	HNRNPH1	0.983333
BHLHE40	HOOK3	0.983333
ITPRIP	HOOK3	0.983333
DHRS12	HOXA5	0.983333
NOP16	HSPH1	0.983333
SPATA2	HSPH1	0.983333
TP53I13	ICA1	0.983333
ARHGAP35	IER3IP1	0.983333
NAMPT	IER3IP1	0.983333
GRIPAP1	IFNGR2	0.983333
SUPT5H	IFNGR2	0.983333
ZNF511	IFNGR2	0.983333
HSPA1A	IGFBP3	0.983333
CTSH	IL17RA	0.983333
NOD2	IL17RA	0.983333
RBM28	IL17RA	0.983333
TTF2	IL17RA	0.983333
OTULIN	IL1RL1	0.983333
CCDC124	ILF3	0.983333
YDJC	ILF3	0.983333
ZNF580	ILF3	0.983333
RBM10	IMMT	0.983333
ATF5	INHBB	0.983333
HCAR3	INO80C	0.983333
DPM3	IRF3	0.983333
SURF4	IRF3	0.983333
R3HDM4	ISG20L2	0.983333
STX4	ISG20L2	0.983333
SNRNP40	ITGA3	0.983333
BAG3	ITGAV	0.983333
CWF19L2	ITM2A	0.983333
EOGT	ITM2B	0.983333
ANKRD26	ITPKC	0.983333
EZH2	ITPRIPL2	0.983333
MTMR2	JAM2	0.983333
MARCKS	JAM3	0.983333
C19orf70	KANK3	0.983333
MSH3	KCMF1	0.983333
RABGAP1L	KCTD20	0.983333
ATP1A1	KDELR1	0.983333
SOGA1	KDM5B	0.983333
POLR2L	KDR	0.983333
RPL24	KHDRBS1	0.983333
LDLRAD4	KHSRP	0.983333
LPIN2	KIAA0100	0.983333
SEC22B	KIDINS220	0.983333
VMP1	KIT	0.983333
CDC42SE1	KLHDC10	0.983333
JDP2	KLHDC10	0.983333
NIPBL	KLHDC10	0.983333
PSMC1	KMT2A	0.983333
RSRC1	KMT2A	0.983333
H2AFV	KMT5A	0.983333
SERBP1	KMT5A	0.983333
ASGR1	KMT5B	0.983333
CAMK2D	KMT5B	0.983333
CRNKL1	KMT5B	0.983333
ATP1A1	LAMB1	0.983333
SOGA1	LAMB1	0.983333
AP1G2	LAMTOR1	0.983333
APOBR	LAMTOR1	0.983333
B4GALT5	LAMTOR1	0.983333
BAK1	LAMTOR1	0.983333
C11orf24	LAMTOR1	0.983333
CEP164	LAMTOR1	0.983333
ELOVL1	LAMTOR1	0.983333
EMILIN2	LAMTOR1	0.983333
FAF2	LAMTOR1	0.983333
GMPPA	LAMTOR1	0.983333
GRHPR	LAMTOR1	0.983333
IRAK1	LAMTOR1	0.983333
LETM1	LAMTOR1	0.983333
LZTR1	LAMTOR1	0.983333
MANF	LAMTOR1	0.983333
MRPS34	LAMTOR1	0.983333
NAT10	LAMTOR1	0.983333
NRBP1	LAMTOR1	0.983333
NUP93	LAMTOR1	0.983333
PREB	LAMTOR1	0.983333
PSMB8-AS1	LAMTOR1	0.983333
SLC9A8	LAMTOR1	0.983333
SMARCA4	LAMTOR1	0.983333
SNRPA1	LAMTOR1	0.983333
STAT3	LAMTOR1	0.983333
STK19	LAMTOR1	0.983333
TXN2	LAMTOR1	0.983333
VPS25	LAMTOR1	0.983333
VPS53	LAPTM5	0.983333
ARMC5	LEPROT	0.983333
ARFGAP2	LGALS8	0.983333
COX5B	LGALS8	0.983333
ETFB	LGALS8	0.983333
GNB2	LGALS8	0.983333
LAMTOR2	LGALS8	0.983333
NDUFS6	LGALS8	0.983333
PSMB7	LGALS8	0.983333
RELA	LGALS8	0.983333
RRP9	LGALS8	0.983333
SLC38A10	LGALS8	0.983333
SNRNP35	LGALS8	0.983333
TIMM13	LGALS8	0.983333
TRADD	LGALS8	0.983333
VRK3	LGALS8	0.983333
SUN1	LIFR	0.983333
KIAA0513	LIMA1	0.983333
SUOX	LIMK2	0.983333
YTHDC2	LIMK2	0.983333
YTHDC2	LMAN2	0.983333
ANKRD26	LRCH1	0.983333
SRD5A3	LRRFIP2	0.983333
PUS1	LYZ	0.983333
WDR13	LYZ	0.983333
PFDN1	MAGED1	0.983333
RETREG1	MAN1A1	0.983333
TMEM39B	MAN2A1	0.983333
CCT6A	MANF	0.983333
C5AR1	MAOA	0.983333
GPATCH8	MAP1LC3B	0.983333
ATG101	MAP7D1	0.983333
ATF5	MAPK1IP1L	0.983333
HCAR3	MARCKSL1	0.983333
LSP1	MARCKSL1	0.983333
SRRM1	MDM4	0.983333
EGR2	MECP2	0.983333
COG2	MED1	0.983333
DYNC1H1	MED1	0.983333
MBD4	MED1	0.983333
PHF14	MED1	0.983333
TAF11	MED1	0.983333
DDX39A	MED19	0.983333
SFSWAP	MED19	0.983333
SLC43A2	MEF2C	0.983333
ATP1A1	MGLL	0.983333
STYX	MID1IP1	0.983333
HGSNAT	MIER1	0.983333
FAM214A	MKRN1	0.983333
BOLA3	MMRN1	0.983333
CFAP20	MMRN1	0.983333
DSTYK	MMRN1	0.983333
FNDC3B	MMRN1	0.983333
GATAD2A	MMRN1	0.983333
IQSEC2	MMRN1	0.983333
PRPF18	MMRN1	0.983333
TSG101	MMRN1	0.983333
LDLRAD4	MORF4L2	0.983333
LIG3	MTA1	0.983333
MRPL44	MTA1	0.983333
NXF1	MTA2	0.983333
HCAR3	MTRNR2L8	0.983333
TWF2	MTRNR2L8	0.983333
NKIRAS1	MYC	0.983333
NAMPT	MYCT1	0.983333
NASP	MYCT1	0.983333
CERS5	MYLIP	0.983333
WDR20	MYLIP	0.983333
USP36	MYO6	0.983333
VEGFA	MYO6	0.983333
RDX	NAPA	0.983333
MEX3C	NARS	0.983333
FOS	NBR1	0.983333
PTMA	NBR1	0.983333
CEP57	NCOR2	0.983333
ATG14	NDEL1	0.983333
FAM53C	NDRG2	0.983333
CLASRP	NDST1	0.983333
DGKZ	NDST1	0.983333
GOLGA2	NDST1	0.983333
RPL35	NDST1	0.983333
ZNF654	NDUFA4	0.983333
GMEB1	NDUFB11	0.983333
HSPA1A	NEDD9	0.983333
FBXO28	NFKBIZ	0.983333
NHP2	NFKBIZ	0.983333
MED25	NFYB	0.983333
CAMK1D	NIPSNAP2	0.983333
OTULIN	NKTR	0.983333
GRIPAP1	NOL4L	0.983333
DAZAP1	NONO	0.983333
MAP3K1	NONO	0.983333
AGPAT1	NOP53	0.983333
BORCS7	NOP53	0.983333
AIP	NOVA2	0.983333
CREB3	NOVA2	0.983333
NAA10	NOVA2	0.983333
FAM241A	NPC2	0.983333
MUL1	NR3C1	0.983333
YTHDC2	NRBP1	0.983333
BRD7	NSUN2	0.983333
LYZ	NTAN1	0.983333
TMA7	NUAK1	0.983333
PPP1CA	NUFIP2	0.983333
ARRDC2	NUP153	0.983333
FAM193A	NUP153	0.983333
PLCG2	NXN	0.983333
ANKRD26	OSMR	0.983333
PTPN22	OTUB1	0.983333
YIPF2	OTUB1	0.983333
TOX4	PAIP1	0.983333
THBD	PAK2	0.983333
CCDC124	PARP1	0.983333
YDJC	PARP1	0.983333
ZNF580	PARP1	0.983333
CTSC	PBX1	0.983333
PAFAH2	PBX1	0.983333
VSIG4	PBX1	0.983333
HBEGF	PFDN2	0.983333
GARS	PFKL	0.983333
ASGR1	PHB2	0.983333
CAMK2D	PHB2	0.983333
R3HDM4	PHLDB2	0.983333
STX4	PHLDB2	0.983333
ITM2B	PIAS3	0.983333
INF2	PIGS	0.983333
ITM2B	PIK3IP1	0.983333
BHLHE40	PIK3R1	0.983333
OFD1	PIM3	0.983333
HIST1H4C	PLP2	0.983333
THOC6	PLPP3	0.983333
GUK1	PNP	0.983333
ARGLU1	POLR2A	0.983333
SRA1	PPP1R13B	0.983333
ACSS1	PPP1R15A	0.983333
MFSD2A	PPP1R15A	0.983333
SDF2L1	PPP1R16B	0.983333
CYLD	PPP2R1A	0.983333
ATRX	PPP3R1	0.983333
HERPUD1	PPP3R1	0.983333
PDK3	PPP3R1	0.983333
FAM189B	PRCC	0.983333
KAT2B	PRCC	0.983333
ZC3HAV1	PRCC	0.983333
DUSP18	PRICKLE2	0.983333
RPS27	PRKACA	0.983333
WDR20	PRKCE	0.983333
SLC35B2	PRKD2	0.983333
ZFX	PRKD3	0.983333
GBP3	PRMT2	0.983333
GIPC1	PRMT2	0.983333
PCGF1	PRMT2	0.983333
SRSF11	PRMT2	0.983333
TRIM26	PRMT2	0.983333
WBP4	PRMT2	0.983333
DAZAP1	PRPF38A	0.983333
MAP3K1	PRPF38A	0.983333
INTS10	PRPF40A	0.983333
TERF2	PRPF40A	0.983333
ATP5PO	PRPSAP1	0.983333
CWC22	PRRC2B	0.983333
LDLRAD4	PRRC2B	0.983333
ZNF641	PRRC2B	0.983333
DDX3X	PSMA1	0.983333
MLLT6	PSMA3-AS1	0.983333
GADD45GIP1	PSMB3	0.983333
UQCRC1	PSMB3	0.983333
MAP4K1	PSMD12	0.983333
TSTA3	PSMD7	0.983333
MSH3	PSMG2	0.983333
ENTPD4	PSPC1	0.983333
DUSP10	PUM2	0.983333
GNL3	PUM2	0.983333
NT5C	PUM2	0.983333
DNAJB1	PXDC1	0.983333
SUOX	QARS	0.983333
SUOX	RAB1B	0.983333
YTHDC2	RAB1B	0.983333
NINJ2	RACK1	0.983333
NME6	RAF1	0.983333
C19orf12	RAI14	0.983333
GIT1	RAI14	0.983333
GMCL1	RAI14	0.983333
MCFD2	RAI14	0.983333
PTCRA	RAI14	0.983333
VCL	RAI14	0.983333
WDR7	RAI14	0.983333
RBPJ	RALGAPA2	0.983333
KIAA0040	RALGDS	0.983333
R3HDM4	RALGDS	0.983333
PLP2	RAN	0.983333
SELENOK	RAP1B	0.983333
STX4	RASSF2	0.983333
CFLAR	RB1	0.983333
POLR2L	RBFOX2	0.983333
TIMP1	RBFOX2	0.983333
ARAP1	RBPJ	0.983333
PCED1A	RBPJ	0.983333
GNB2	RBPMS	0.983333
RNF181	RBPMS	0.983333
RRP9	RBPMS	0.983333
TFIP11	RBPMS	0.983333
TSR3	RCC2	0.983333
MT1X	RERE	0.983333
DVL3	REV3L	0.983333
ECHS1	REV3L	0.983333
MRPL28	REV3L	0.983333
MTHFR	REV3L	0.983333
RBCK1	REV3L	0.983333
SNRNP70	REV3L	0.983333
TCF25	REV3L	0.983333
ILF3-DT	RGL1	0.983333
KIAA0513	RGMB	0.983333
C12orf76	RGS5	0.983333
DDHD2	RGS5	0.983333
COPS8	RHOJ	0.983333
MCM5	RHOJ	0.983333
NCKAP5L	RIF1	0.983333
UAP1	RIN2	0.983333
TSC22D3	RND3	0.983333
SELENOI	RNF144B	0.983333
ARHGEF1	RNF216	0.983333
DGCR6L	RNF220	0.983333
DAPK3	ROBO4	0.983333
PHF20L1	RPF1	0.983333
ERF	RPL13	0.983333
MRPS6	RPL36	0.983333
HMGXB4	RPL8	0.983333
LPCAT1	RPN2	0.983333
CD86	RPRD2	0.983333
RCAN3	RPRD2	0.983333
MAT2A	RPS15	0.983333
MOB3A	RPS15	0.983333
MSH3	RPS26	0.983333
GNL2	RPS4Y1	0.983333
GNA12	RPS6KA2	0.983333
ZFP36L1	RPS6KA2	0.983333
TUFT1	RRAGC	0.983333
ATP1A1	S100A16	0.983333
INPPL1	S100A16	0.983333
HDHD5	SAMD9L	0.983333
FTSJ1	SARS	0.983333
SAE1	SARS	0.983333
CSNK1G1	SCAMP3	0.983333
NUDT16L1	SCAMP3	0.983333
GYG1	SCAP	0.983333
ZBED5	SCAP	0.983333
ATP11B	SDHB	0.983333
ATXN1L	SEC11C	0.983333
ATP1A1	SEC16A	0.983333
INPPL1	SEC16A	0.983333
NINJ2	SEC63	0.983333
CEP350	SEMA3G	0.983333
SF3B5	2021-09-06	0.983333
FAM177A1	SESTD1	0.983333
NAGK	SESTD1	0.983333
FOLR3	SETD2	0.983333
ZRSR2	SETD2	0.983333
KLHL15	SETD7	0.983333
AURKAIP1	SETX	0.983333
FBXL15	SETX	0.983333
LIMK2	SETX	0.983333
REX1BD	SETX	0.983333
UQCRC1	SETX	0.983333
LRRC58	SF3B3	0.983333
CLN8	SGK1	0.983333
IL6ST	SGK1	0.983333
MRPL58	SH2D3C	0.983333
RIN2	SH2D3C	0.983333
DZIP1L	SH3BGRL3	0.983333
TUFT1	SHROOM1	0.983333
POFUT2	SLC25A3	0.983333
LGALS1	SLC25A6	0.983333
MAN1B1	SLCO2B1	0.983333
SLC20A1	SLIRP	0.983333
GPN2	SMAD6	0.983333
SF1	SMG1	0.983333
MTMR2	SNAP23	0.983333
LYZ	SNCG	0.983333
NIPSNAP3A	SND1	0.983333
YY1AP1	SNU13	0.983333
DOCK7	SORBS3	0.983333
MEX3C	SOX18	0.983333
MT-ND1	SOX4	0.983333
YPEL5	SOX4	0.983333
CCAR2	SPAG7	0.983333
KHSRP	SPAG7	0.983333
SLF2	SPOCK2	0.983333
DUS1L	SPRY1	0.983333
UBL7	SPRY1	0.983333
AKT1	SPTLC2	0.983333
ST3GAL6	SPTLC2	0.983333
SUPT5H	SPTLC2	0.983333
ZNF511	SPTLC2	0.983333
KCTD20	SRP54	0.983333
ITM2B	SRPX	0.983333
C11orf1	SRRT	0.983333
RPL23A	SRSF9	0.983333
AP3M1	STAT2	0.983333
ELP3	STAT2	0.983333
POLDIP2	STAT2	0.983333
PPIL2	STAT2	0.983333
TRIP12	STAT2	0.983333
MAGED2	STAU1	0.983333
PTPRJ	STRN3	0.983333
CSNK1G2	STRN4	0.983333
PFKL	STRN4	0.983333
RPS2	STRN4	0.983333
SRSF4	STRN4	0.983333
WDR18	STRN4	0.983333
ATXN2L	STT3B	0.983333
RBM10	STT3B	0.983333
WBP1L	STT3B	0.983333
CYP2R1	STX16	0.983333
COQ10B	SUB1	0.983333
STK40	SUCLG1	0.983333
SOS1	SUCO	0.983333
ZNF746	SUN2	0.983333
PRRC2C	SUPT5H	0.983333
ITPKB	SYNRG	0.983333
NDUFA3	TALDO1	0.983333
CDC73	TAX1BP1	0.983333
PUS1	TBC1D2B	0.983333
WDR13	TBC1D2B	0.983333
PLP2	TBC1D5	0.983333
RMC1	TERF1	0.983333
YY1AP1	TFAM	0.983333
NELFE	TFG	0.983333
TNFAIP8L2	TFG	0.983333
ZNF160	TFG	0.983333
SERPINA1	THAP11	0.983333
SUN2	THAP11	0.983333
CSK	THSD1	0.983333
DVL3	THSD1	0.983333
EIF3K	THSD1	0.983333
ELAVL1	THSD1	0.983333
MRPL28	THSD1	0.983333
PRPF3	THSD1	0.983333
RBCK1	THSD1	0.983333
TCF25	THSD1	0.983333
TRABD	THSD1	0.983333
DUSP6	TIE1	0.983333
MAT2A	TIMP1	0.983333
FKBP4	TINF2	0.983333
RNASEH2C	TINF2	0.983333
FAM149B1	TIPARP	0.983333
SMC5	TLN1	0.983333
CYP2R1	TMEM179B	0.983333
EWSR1	TMEM248	0.983333
POLE3	TMEM258	0.983333
HMGXB4	TMEM59	0.983333
MAP4K1	TMEM59	0.983333
SPTLC2	TMEM64	0.983333
TMEM39A	TMEM64	0.983333
CLCC1	TMEM94	0.983333
B4GALT1	TMSB4X	0.983333
POLR2L	TMX3	0.983333
MAP4K3	TNFAIP1	0.983333
TSTA3	TNFAIP1	0.983333
BLCAP	TNFAIP3	0.983333
GABPB1-AS1	TNFAIP3	0.983333
RIF1	TNFAIP3	0.983333
ARL8B	TNFRSF1B	0.983333
XRRA1	TNKS2	0.983333
FAM129B	TNRC18	0.983333
YRDC	TOB2	0.983333
ARRDC2	TOMM20	0.983333
ANKRD26	TOP1	0.983333
COG1	TOP2B	0.983333
CTSH	TOP2B	0.983333
TTF2	TOP2B	0.983333
CDR2	TPM1	0.983333
RPS6KB1	TPM1	0.983333
MAPKAPK5	TRIM33	0.983333
PDIA6	TRIM33	0.983333
SRPRB	TRIM33	0.983333
POLR1A	TRIM38	0.983333
ACIN1	TRIP12	0.983333
IKZF1	TRIP12	0.983333
NUBP2	TRIP12	0.983333
PLD2	TRIP12	0.983333
RAB7B	TRIP12	0.983333
FAM111A	TSPAN12	0.983333
SLC35F6	TSPAN12	0.983333
TRMT1L	TSPAN12	0.983333
ZCCHC2	TSPAN12	0.983333
IL1RN	TSPAN15	0.983333
RFXANK	TSPAN15	0.983333
PARVG	TTL	0.983333
PPP6R1	TUBA1C	0.983333
DAZAP1	TUBB	0.983333
SRRM2	TUBB	0.983333
GAPDH	TUBB6	0.983333
SRRM1	TUBB6	0.983333
PRMT1	TUFM	0.983333
MAPK1IP1L	U2AF2	0.983333
HNRNPA1P48	UACA	0.983333
ATF6B	UBA1	0.983333
TEPSIN	UBAP2L	0.983333
UBAC1	UBAP2L	0.983333
PRKAA1	UBE2D2	0.983333
ZRSR2	UBE2D2	0.983333
ATP1A1	UBE2G2	0.983333
INPPL1	UBE2G2	0.983333
HGSNAT	UBE2H	0.983333
ACIN1	UBR4	0.983333
IKZF1	UBR4	0.983333
NCOR2	UBR4	0.983333
NUBP2	UBR4	0.983333
NUDT22	UBR4	0.983333
PLD2	UBR4	0.983333
RAB7B	UBR4	0.983333
SPSB3	UBR4	0.983333
TCERG1	UBR4	0.983333
MYBBP1A	UBTF	0.983333
NXF1	UBXN1	0.983333
HCAR3	UBXN6	0.983333
SLC20A1	UFC1	0.983333
HIST1H4C	UFL1	0.983333
ATF5	UHMK1	0.983333
DGKZ	UHMK1	0.983333
GOLGA2	UHMK1	0.983333
PTPN1	UNC50	0.983333
CAMTA2	UNC5B	0.983333
DGKZ	UQCRFS1	0.983333
GOLGA2	UQCRFS1	0.983333
PTK2	USP33	0.983333
HNRNPA1P48	UTP11	0.983333
FAM177A1	VIM	0.983333
NAGK	VIM	0.983333
SPTLC2	VIPR1	0.983333
TMEM39A	VIPR1	0.983333
DDX3X	VMA21	0.983333
KIAA0040	VMP1	0.983333
RPAP3	VPS4B	0.983333
BUD23	VPS51	0.983333
DGCR6L	VPS51	0.983333
RAB11FIP4	VTI1B	0.983333
KLHL28	WASF2	0.983333
ME1	WBP11	0.983333
CCDC84	WBP1L	0.983333
GAPDH	WBP1L	0.983333
PRMT1	WBP1L	0.983333
TCEAL1	WDR45B	0.983333
MAPK1IP1L	WFS1	0.983333
IPO8	WHAMM	0.983333
MAPK1IP1L	WIPF2	0.983333
KCTD9	WWC3	0.983333
KIF16B	XPO1	0.983333
KYAT3	XPO1	0.983333
PTPDC1	XPO1	0.983333
ZNF195	XPO1	0.983333
BTBD2	XPR1	0.983333
SLC25A39	XRCC5	0.983333
STX4	YWHAH	0.983333
TMEM39B	YWHAH	0.983333
CNOT10	ZBTB4	0.983333
FXR2	ZC3H12A	0.983333
MCOLN1	ZC3H12A	0.983333
MDM2	ZC3H12A	0.983333
ASF1A	ZNF609	0.983333
RALGAPB	ZNRF1	0.983333
RGS12	ZNRF1	0.983333
R3HDM4	ZSCAN18	0.983333
ARHGEF1	A4GALT	0.966667
CD14	A4GALT	0.966667
CLASRP	A4GALT	0.966667
ATP6V0A1	AAMDC	0.966667
BAIAP2	ABCC4	0.966667
FRMD4B	ABCC4	0.966667
OFD1	ABHD17C	0.966667
NAGLU	ABHD2	0.966667
TTC9C	ABHD2	0.966667
VPS45	ABHD2	0.966667
YIPF3	ABHD2	0.966667
FAXDC2	ABI1	0.966667
GHDC	ABI1	0.966667
ATP1A1	ABLIM1	0.966667
HCAR3	ABLIM1	0.966667
SOGA1	ABLIM1	0.966667
LMAN2L	ACAT1	0.966667
ATP1A1	ACBD3	0.966667
SOGA1	ACBD3	0.966667
FURIN	ACE	0.966667
OSTC	ACE	0.966667
PTBP1	ACKR3	0.966667
APBB3	ACSL4	0.966667
RPS15	ACSL4	0.966667
NASP	ACTB	0.966667
RNF217	ACTR2	0.966667
LSP1	ACTR3	0.966667
ZNF362	ACTR3	0.966667
XRRA1	ACVRL1	0.966667
ATP5F1D	ADAMTS1	0.966667
INPP5F	ADCY4	0.966667
FAM102B	ADGRG1	0.966667
PRSS21	ADH5	0.966667
EAF1	ADIPOR2	0.966667
HIPK1	ADIPOR2	0.966667
SNRNP40	ADRB2	0.966667
NARF	AGAP3	0.966667
RUNX3	AGFG1	0.966667
COQ8A	AGPAT1	0.966667
DSC2	AHDC1	0.966667
KLF7	AHDC1	0.966667
PGM5	AHDC1	0.966667
UHRF1BP1	AHDC1	0.966667
ATRX	AHR	0.966667
PDK3	AHR	0.966667
RELT	AKAP13	0.966667
SIPA1L1	AKAP13	0.966667
ANPEP	AKR1A1	0.966667
BROX	ALDH2	0.966667
CPED1	ALDH2	0.966667
EBLN3P	ALDH2	0.966667
TRIM22	ALDH2	0.966667
MRPL43	ALG5	0.966667
SLC35E3	ALG5	0.966667
MTA1	ANAPC11	0.966667
FKBP2	ANAPC5	0.966667
OST4	ANAPC5	0.966667
PARVG	ANAPC5	0.966667
PIH1D1	ANAPC5	0.966667
R3HDM4	ANGPTL2	0.966667
SRRM1	ANGPTL2	0.966667
STX4	ANGPTL2	0.966667
AXIN1	ANKRD11	0.966667
EOGT	ANKRD12	0.966667
CDC37L1	AP2A2	0.966667
CWC22	AP2A2	0.966667
LDLRAD4	AP2A2	0.966667
PIN1	AP2A2	0.966667
PRPF4	AP2A2	0.966667
RANBP1	AP2A2	0.966667
SOCS6	AP2A2	0.966667
VPS4A	AP2A2	0.966667
ZNF641	AP2A2	0.966667
NDUFA3	AP3D1	0.966667
INSR	AP3S1	0.966667
ATF5	APOD	0.966667
SBNO2	APOL2	0.966667
SEC24B	APOL3	0.966667
BCL2L2	APOLD1	0.966667
AQR	APPBP2	0.966667
FES	APPBP2	0.966667
PLEKHF2	APPBP2	0.966667
TTLL4	APPBP2	0.966667
MT-CO3	ARF1	0.966667
PICALM	ARF1	0.966667
RAP1GDS1	ARF1	0.966667
SLC25A39	ARF1	0.966667
SPRED1	ARF1	0.966667
PXK	ARFGAP3	0.966667
HECTD4	ARHGEF12	0.966667
APOBR	ARHGEF2	0.966667
B4GALT5	ARHGEF2	0.966667
C11orf24	ARHGEF2	0.966667
CEP164	ARHGEF2	0.966667
ELOVL1	ARHGEF2	0.966667
FAF2	ARHGEF2	0.966667
GMPPA	ARHGEF2	0.966667
GRHPR	ARHGEF2	0.966667
LETM1	ARHGEF2	0.966667
LZTR1	ARHGEF2	0.966667
MANF	ARHGEF2	0.966667
NAT10	ARHGEF2	0.966667
NRBP1	ARHGEF2	0.966667
NUP93	ARHGEF2	0.966667
PHB	ARHGEF2	0.966667
SLC9A8	ARHGEF2	0.966667
SMARCA4	ARHGEF2	0.966667
SNRPA1	ARHGEF2	0.966667
STAT3	ARHGEF2	0.966667
VPS25	ARHGEF2	0.966667
OAZ2	ARHGEF6	0.966667
HMBOX1	ARID1B	0.966667
TES	ARID4A	0.966667
ATP1A1	ARL1	0.966667
SOGA1	ARL1	0.966667
ANAPC4	ARL2	0.966667
ARFRP1	ARL2	0.966667
BID	ARL2	0.966667
CHMP4A	ARL2	0.966667
COPS8	ARL2	0.966667
CRYZL1	ARL2	0.966667
CXXC1	ARL2	0.966667
EXOC3	ARL2	0.966667
FIBP	ARL2	0.966667
GIGYF1	ARL2	0.966667
JMJD8	ARL2	0.966667
LDLRAD3	ARL2	0.966667
METTL21A	ARL2	0.966667
MRPL22	ARL2	0.966667
MRPL52	ARL2	0.966667
MRPS2	ARL2	0.966667
MVP	ARL2	0.966667
NR1H3	ARL2	0.966667
NUP50	ARL2	0.966667
OCEL1	ARL2	0.966667
PPP2R2D	ARL2	0.966667
PRKAA1	ARL2	0.966667
PSMB6	ARL2	0.966667
PTPN23	ARL2	0.966667
RPS6KB2	ARL2	0.966667
RPUSD3	ARL2	0.966667
RRP36	ARL2	0.966667
SP2	ARL2	0.966667
SPOUT1	ARL2	0.966667
TBC1D9B	ARL2	0.966667
TRPC4AP	ARL2	0.966667
TTC13	ARL2	0.966667
UBA3	ARL2	0.966667
UBA6	ARL2	0.966667
URM1	ARL2	0.966667
ZFR	ARL2	0.966667
C18orf25	ARL2BP	0.966667
SSNA1	ARL6IP4	0.966667
ACTR1A	ARL8A	0.966667
APEX1	ARL8A	0.966667
ARHGAP25	ARL8A	0.966667
BCL6	ARL8A	0.966667
DNMT1	ARL8A	0.966667
MYBBP1A	ARL8A	0.966667
PPIB	ARL8A	0.966667
PPP1R18	ARL8A	0.966667
SIL1	ARL8A	0.966667
SLC16A3	ARL8A	0.966667
TNFRSF10A	ARL8A	0.966667
UTP6	ARL8A	0.966667
YTHDC1	ARMCX3	0.966667
DGKZ	ARPC5L	0.966667
GOLGA2	ARPC5L	0.966667
OFD1	ARPC5L	0.966667
SLC35B2	ARPC5L	0.966667
APOO	ARPIN	0.966667
MME	ARPIN	0.966667
PDCL	ARPIN	0.966667
PNPLA2	ARPIN	0.966667
PNPLA6	ARPIN	0.966667
PRPF8	ARPIN	0.966667
SPART	ARPIN	0.966667
SVIL	ARPIN	0.966667
APH1B	ARRDC2	0.966667
ANGEL1	ASAP2	0.966667
UBE2D4	ASAP2	0.966667
ATP13A3	ASS1	0.966667
NF1	ASS1	0.966667
POFUT2	ATF4	0.966667
ARGLU1	ATF6B	0.966667
PEX16	ATF6B	0.966667
GDI2	ATF7IP	0.966667
KDM4A	ATF7IP	0.966667
PIK3R5	ATF7IP	0.966667
CREB1	ATL2	0.966667
DLGAP4	ATL2	0.966667
PRR12	ATL2	0.966667
UBE2E1	ATL2	0.966667
PON2	ATM	0.966667
SDC3	ATM	0.966667
TOMM40	ATP11A	0.966667
CEP95	ATP1A1	0.966667
MIR155HG	ATP1A1	0.966667
ZNF672	ATP1A1	0.966667
TMEM39B	ATP1B3	0.966667
APEX1	ATP2B4	0.966667
DDX10	ATP2B4	0.966667
GIMAP1	ATP2B4	0.966667
NELFA	ATP2B4	0.966667
REEP4	ATP2B4	0.966667
UTP6	ATP2B4	0.966667
INPPL1	ATP2C1	0.966667
SOGA1	ATP2C1	0.966667
MAT2A	ATP5F1B	0.966667
ATP1A1	ATP5MF	0.966667
THBD	ATP5PO	0.966667
COQ10B	ATP6AP2	0.966667
ARHGDIA	ATP6V0B	0.966667
ATG4B	ATP6V0B	0.966667
GPR108	ATP6V0B	0.966667
DUSP10	ATP6V1B2	0.966667
GNL3	ATP6V1B2	0.966667
IP6K2	ATP6V1B2	0.966667
NT5C	ATP6V1B2	0.966667
PML	ATP6V1B2	0.966667
YTHDC1	ATP6V1E1	0.966667
IRF3	ATP6V1F	0.966667
PRELID1	ATP6V1F	0.966667
RNF181	ATP6V1F	0.966667
SUOX	ATP6V1F	0.966667
TFIP11	ATP6V1F	0.966667
FBXW4	ATXN10	0.966667
GNL2	ATXN10	0.966667
GADD45GIP1	ATXN3	0.966667
ATP6V0A1	B2M	0.966667
NAPA	BAX	0.966667
LPIN1	BAZ1B	0.966667
RAP1GDS1	BAZ1B	0.966667
ZNF511	BAZ1B	0.966667
HNRNPD	BAZ2B	0.966667
HCAR3	BCAR1	0.966667
INPPL1	BCAR1	0.966667
SH3GL1	BCL10	0.966667
SCLT1	BCL6	0.966667
ATF5	BCL6B	0.966667
KDM5A	BCR	0.966667
OAS3	BCR	0.966667
RAI1	BCR	0.966667
S1PR4	BCR	0.966667
ZFAND2A	BFAR	0.966667
CSGALNACT2	BIRC3	0.966667
UAP1	BIRC3	0.966667
SRRM1	BIRC6	0.966667
BZW1	BPTF	0.966667
BUD23	BRD3	0.966667
DGCR6L	BRD3	0.966667
ARMC1	BRD7	0.966667
GUK1	BSG	0.966667
CCT7	BTBD6	0.966667
CRELD2	BTBD6	0.966667
DVL3	BTBD6	0.966667
ECHS1	BTBD6	0.966667
MRPL28	BTBD6	0.966667
MTHFR	BTBD6	0.966667
RBCK1	BTBD6	0.966667
SNRNP70	BTBD6	0.966667
TCF25	BTBD6	0.966667
ZNF263	BTBD6	0.966667
PGS1	BTN3A2	0.966667
TMEM106A	BTN3A2	0.966667
SMG1	BTN3A3	0.966667
SERPINB9	BTNL9	0.966667
VTI1A	BTNL9	0.966667
NINJ2	C12orf57	0.966667
ACSS2	C16orf45	0.966667
DDB2	C16orf45	0.966667
ELMOD2	C16orf45	0.966667
GREM1	C16orf45	0.966667
MRS2	C16orf45	0.966667
PINK1	C16orf45	0.966667
RNF170	C16orf45	0.966667
RRM2B	C16orf45	0.966667
PEX11B	C1R	0.966667
CHFR	CACUL1	0.966667
IL12RB1	CACUL1	0.966667
SF3B1	CACUL1	0.966667
TSC22D3	CALCRL	0.966667
THBD	CALD1	0.966667
ATF5	CALR	0.966667
ARHGEF1	CALU	0.966667
ATF5	CALU	0.966667
DGKZ	CALU	0.966667
GOLGA2	CALU	0.966667
SLC35B2	CALU	0.966667
AIF1	CAMKK2	0.966667
ATG3	CAMKK2	0.966667
NAP1L4	CAMKK2	0.966667
NFYC	CAMKK2	0.966667
TEPSIN	CAMKK2	0.966667
TPM1	CAMKK2	0.966667
UBAC1	CAMKK2	0.966667
ACVR1	CAND1	0.966667
ARRB2	CAND1	0.966667
ATP6V1A	CAND1	0.966667
CCR1	CAND1	0.966667
H2AFV	CAND1	0.966667
HLA-E	CAND1	0.966667
SERBP1	CAND1	0.966667
CCDC88B	CAPN2	0.966667
PPP1R12C	CAPN2	0.966667
SETDB1	CAPN2	0.966667
AIDA	CARD6	0.966667
CSNK1A1	CARD8	0.966667
ZDHHC5	CARD8	0.966667
CCT7	CARHSP1	0.966667
CNPY3	CARHSP1	0.966667
CRELD2	CARHSP1	0.966667
PPIB	CARHSP1	0.966667
SIL1	CARHSP1	0.966667
ZNF263	CARHSP1	0.966667
CCNK	CASC4	0.966667
COPS8	CASP1	0.966667
MARK3	CASP1	0.966667
MCM5	CASP1	0.966667
PAFAH1B1	CASP1	0.966667
PPARD	CASP1	0.966667
SRRM2	CASP1	0.966667
CCDC84	CASP10	0.966667
PRMT1	CASP10	0.966667
ZNF335	CASP4	0.966667
MCM5	CASP7	0.966667
MRPL58	CASP7	0.966667
NAV1	CASP7	0.966667
RIN2	CASP7	0.966667
SRRM2	CASP7	0.966667
DAPP1	CAVIN1	0.966667
PABPN1	CAVIN1	0.966667
ERO1B	CCDC186	0.966667
HNRNPA1	CCDC186	0.966667
TUFT1	CCDC186	0.966667
MED26	CCDC47	0.966667
ATP1A1	CCDC50	0.966667
INPPL1	CCDC50	0.966667
LIN7C	CCDC71L	0.966667
ACOT9	CCM2L	0.966667
ARL6IP4	CCM2L	0.966667
CCT6A	CCM2L	0.966667
MRPL10	CCND3	0.966667
PLAGL2	CCND3	0.966667
SELENOH	CCNL1	0.966667
PXK	CCT2	0.966667
PTBP1	CCT7	0.966667
C19orf66	CCZ1	0.966667
SP110	CCZ1	0.966667
ARHGEF12	CD109	0.966667
DAZAP1	CD164	0.966667
MAP3K1	CD164	0.966667
DGKZ	CD200	0.966667
GOLGA2	CD200	0.966667
OFD1	CD200	0.966667
SLC35B2	CD200	0.966667
RASA3	CD2AP	0.966667
VMP1	CD34	0.966667
TERF1	CD36	0.966667
DCUN1D4	CD44	0.966667
CCDC97	CD46	0.966667
CCDC124	CD47	0.966667
NME6	CD47	0.966667
PRPF4	CD47	0.966667
YDJC	CD47	0.966667
ZNF580	CD47	0.966667
ZNF641	CD47	0.966667
INPPL1	CD63	0.966667
SOGA1	CD63	0.966667
NPC1	CD83	0.966667
PEMT	CD83	0.966667
TOMM40	CD83	0.966667
ARL5B	CD93	0.966667
VPS8	CDC25B	0.966667
POU2F1	CDC42EP3	0.966667
MTMR2	CDC42EP4	0.966667
COPS8	CDC42SE1	0.966667
MARK3	CDC42SE1	0.966667
MCM5	CDC42SE1	0.966667
PAFAH1B1	CDC42SE1	0.966667
PPARD	CDC42SE1	0.966667
SRRM2	CDC42SE1	0.966667
APP	CDK13	0.966667
ASCC3	CDK13	0.966667
EPHX1	CDK13	0.966667
FBXL17	CDK13	0.966667
GPR153	CDK13	0.966667
SCPEP1	CDK13	0.966667
SLC25A35	CDK13	0.966667
TRAF7	CDK13	0.966667
TULP4	CDK13	0.966667
CNNM4	CDK17	0.966667
DCAF15	CDK17	0.966667
RASSF5	CDK2AP2	0.966667
BTBD7	CDKN1A	0.966667
MDM4	CDKN1A	0.966667
CNTRL	CDKN1B	0.966667
GPN2	CEBPB	0.966667
LONRF1	CEBPB	0.966667
POLR1E	CEBPB	0.966667
ADNP	CEBPD	0.966667
DNAJC14	CEBPD	0.966667
LYSMD3	CEBPD	0.966667
YTHDC1	CELF1	0.966667
ATP5F1D	CFAP20	0.966667
ELL	CFAP20	0.966667
RPL24	CFAP97	0.966667
COPS2	CFLAR	0.966667
FOXO3	CFLAR	0.966667
MED21	CFLAR	0.966667
UBXN7	CHSY1	0.966667
LDLRAD4	CIAO2B	0.966667
MAPK1IP1L	CIAO2B	0.966667
SLC20A1	CIRBP	0.966667
CROT	CLCN3	0.966667
IFI16	CLCN3	0.966667
SMN1	CLDN11	0.966667
TMEM39A	CLK1	0.966667
KDM5C	CLPTM1	0.966667
SENP6	CLPTM1	0.966667
TERF2	CLPTM1	0.966667
R3HDM4	CLSTN3	0.966667
RASGRP4	CLTA	0.966667
ARFRP1	CLTC	0.966667
CRYZL1	CLTC	0.966667
CTNNBL1	CLTC	0.966667
IDH3B	CLTC	0.966667
METTL21A	CLTC	0.966667
NUDT22	CLTC	0.966667
NUP50	CLTC	0.966667
OCEL1	CLTC	0.966667
PPIE	CLTC	0.966667
PRPF4	CLTC	0.966667
PTPN2	CLTC	0.966667
TBC1D9B	CLTC	0.966667
TRPC4AP	CLTC	0.966667
UBA3	CLTC	0.966667
VPS18	CLTC	0.966667
ACP2	CMTM3	0.966667
ARFRP1	CMTM3	0.966667
BZW2	CMTM3	0.966667
CRYZL1	CMTM3	0.966667
CXorf38	CMTM3	0.966667
GIGYF1	CMTM3	0.966667
LGALS1	CMTM3	0.966667
METTL21A	CMTM3	0.966667
MNDA	CMTM3	0.966667
MRPL58	CMTM3	0.966667
NDUFA12	CMTM3	0.966667
NSL1	CMTM3	0.966667
NUP50	CMTM3	0.966667
OCEL1	CMTM3	0.966667
PRKAA1	CMTM3	0.966667
RIN2	CMTM3	0.966667
SLCO3A1	CMTM3	0.966667
THEMIS2	CMTM3	0.966667
UBA3	CMTM3	0.966667
WAPL	CMTM3	0.966667
BHLHE40	CMTM6	0.966667
MPRIP	CMTM8	0.966667
RCAN1	CMTM8	0.966667
MRPS18A	CNOT9	0.966667
VPS26A	CNOT9	0.966667
ZNF746	CNOT9	0.966667
EIF3K	CNP	0.966667
PIH1D1	CNP	0.966667
FAM107B	CNPPD1	0.966667
CHORDC1	CNTNAP3B	0.966667
CWF19L1	CNTNAP3B	0.966667
ZNF91	CNTNAP3B	0.966667
DGKZ	COL4A2	0.966667
GOLGA2	COL4A2	0.966667
TYMP	COL4A2	0.966667
PARL	COLGALT1	0.966667
AURKAIP1	COMMD7	0.966667
LIMK2	COMMD7	0.966667
PNKP	COMMD7	0.966667
REX1BD	COMMD7	0.966667
CD300LF	COMT	0.966667
DUSP3	COMT	0.966667
NDUFA6	COMT	0.966667
ZSCAN29	COMT	0.966667
CSTF1	COPB2	0.966667
GPR65	COPB2	0.966667
MRGBP	COPB2	0.966667
NUDT22	COPB2	0.966667
PMVK	COPB2	0.966667
PRPF4	COPB2	0.966667
SPSB3	COPB2	0.966667
TARBP2	COPB2	0.966667
TRNT1	COPB2	0.966667
MEX3C	COPRS	0.966667
NARF	COPS6	0.966667
CCDC124	COPS7A	0.966667
DGCR6L	COPS7A	0.966667
NME6	COPS7A	0.966667
YDJC	COPS7A	0.966667
ZNF580	COPS7A	0.966667
LYZ	COPS9	0.966667
FBXW4	COX6A1	0.966667
CD4	CPD	0.966667
FAM210B	CPE	0.966667
OTULIN	CPEB4	0.966667
ATP6V0A1	CPNE2	0.966667
FBXW4	CPNE3	0.966667
GNL2	CPNE3	0.966667
ZNF746	CPNE3	0.966667
STX18	CPNE8	0.966667
TMEM254	CPNE8	0.966667
HCAR3	CREB1	0.966667
CDKN1B	CREBBP	0.966667
RBM10	CREBBP	0.966667
CDC123	CS	0.966667
LAMTOR4	CS	0.966667
MRPL30	CS	0.966667
SLC12A7	CS	0.966667
SNRNP35	CS	0.966667
TWF2	CS	0.966667
DPAGT1	CSNK2A2	0.966667
DPM3	CSNK2A2	0.966667
HLA-F	CSNK2A2	0.966667
PHB2	CSNK2A2	0.966667
RPL10A	CSNK2A2	0.966667
GBP2	CSNK2B	0.966667
MT-CO3	CSNK2B	0.966667
PICALM	CSNK2B	0.966667
RAP1GDS1	CSNK2B	0.966667
SPRED1	CSNK2B	0.966667
UCP2	CSNK2B	0.966667
NEDD9	CSRNP1	0.966667
CACYBP	CTDNEP1	0.966667
EAPP	CTDNEP1	0.966667
GGNBP2	CTDNEP1	0.966667
HPF1	CTDNEP1	0.966667
HSD17B11	CTDNEP1	0.966667
NDUFS4	CTDNEP1	0.966667
NEMF	CTDNEP1	0.966667
PTPN18	CTDNEP1	0.966667
RAN	CTDNEP1	0.966667
RRM1	CTDNEP1	0.966667
RSAD1	CTDNEP1	0.966667
SENP3	CTDNEP1	0.966667
SNW1	CTDNEP1	0.966667
TCEAL8	CTDNEP1	0.966667
TMEM128	CTDNEP1	0.966667
TPM3	CTDNEP1	0.966667
XPA	CTDNEP1	0.966667
ARFGAP2	CTDSP1	0.966667
ATP5ME	CTDSP1	0.966667
BRD9	CTDSP1	0.966667
CASP4	CTDSP1	0.966667
CHMP2A	CTDSP1	0.966667
CLIC1	CTDSP1	0.966667
CNP	CTDSP1	0.966667
COPS6	CTDSP1	0.966667
COX5B	CTDSP1	0.966667
DUSP22	CTDSP1	0.966667
DUSP23	CTDSP1	0.966667
EIF6	CTDSP1	0.966667
ETFB	CTDSP1	0.966667
GALE	CTDSP1	0.966667
GNB2	CTDSP1	0.966667
HADHA	CTDSP1	0.966667
KLC1	CTDSP1	0.966667
LAMTOR2	CTDSP1	0.966667
LYPLA2	CTDSP1	0.966667
MAZ	CTDSP1	0.966667
MED24	CTDSP1	0.966667
NDUFS6	CTDSP1	0.966667
PDCD2	CTDSP1	0.966667
PPP4C	CTDSP1	0.966667
PSMB7	CTDSP1	0.966667
RAB1B	CTDSP1	0.966667
RELA	CTDSP1	0.966667
RRP9	CTDSP1	0.966667
SLC38A10	CTDSP1	0.966667
SRRT	CTDSP1	0.966667
STX8	CTDSP1	0.966667
TIMM13	CTDSP1	0.966667
TMEM141	CTDSP1	0.966667
TRADD	CTDSP1	0.966667
UBE2Z	CTDSP1	0.966667
VRK3	CTDSP1	0.966667
WIZ	CTDSP1	0.966667
ZNF143	CTDSP1	0.966667
SLC20A1	CTNNB1	0.966667
MX2	CTNND1	0.966667
GIT1	CTSS	0.966667
ICMT	CTSS	0.966667
MCFD2	CTSS	0.966667
RHBDD1	CTSS	0.966667
TRAPPC4	CTSS	0.966667
WDR7	CTSS	0.966667
SRRM2	CUL3	0.966667
UBE2M	CUL5	0.966667
KLHL15	CWC27	0.966667
NPM1	CWC27	0.966667
PPP3R1	CWF19L2	0.966667
FAIM	CXCL8	0.966667
GUK1	CXCR4	0.966667
PRPF3	CXorf36	0.966667
SRRM2	CXorf36	0.966667
GOT1	CYP1B1	0.966667
KDSR	CYP1B1	0.966667
SLC41A3	CYP1B1	0.966667
SLC19A2	DAAM1	0.966667
ZNF654	DAAM1	0.966667
ATP5ME	DAB2	0.966667
BRD9	DAB2	0.966667
CTBP1	DAB2	0.966667
GNB2	DAB2	0.966667
LYPLA2	DAB2	0.966667
MAZ	DAB2	0.966667
PPP4C	DAB2	0.966667
RRP9	DAB2	0.966667
SRRT	DAB2	0.966667
R3HDM4	DARS	0.966667
RASA3	DARS	0.966667
DDX56	DBN1	0.966667
LSM7	DBN1	0.966667
TJAP1	DBN1	0.966667
ATP11A	DCAF12	0.966667
PPM1A	DCAF12	0.966667
OLMALINC	DCAF6	0.966667
CD274	DCAF7	0.966667
COPS7B	DCAF7	0.966667
IPO8	DCAF7	0.966667
ATF5	DCHS1	0.966667
WDR82	DCP1A	0.966667
DSN1	DCTD	0.966667
GTF3C5	DCTD	0.966667
NMRK1	DCTD	0.966667
PRDM2	DCTD	0.966667
RIC8B	DCTD	0.966667
MYO1C	DCTN1	0.966667
NAA40	DCTN1	0.966667
SERPINB8	DCTN1	0.966667
SMPD4	DCTN1	0.966667
BROX	DDIT4	0.966667
CPED1	DDIT4	0.966667
MBTPS1	DDIT4	0.966667
DSN1	DDX1	0.966667
MRPS31	DDX1	0.966667
PKNOX1	DDX1	0.966667
RINL	DDX1	0.966667
TBPL1	DDX1	0.966667
KIAA0040	DDX17	0.966667
SRRM1	DDX17	0.966667
STK25	DDX23	0.966667
YTHDC2	DDX27	0.966667
BORCS7	DDX46	0.966667
ARHGEF1	DEDD	0.966667
TOM1	DEDD	0.966667
CBLB	DEPP1	0.966667
RPA1	DEPP1	0.966667
SESN1	DEPP1	0.966667
SMAP2	DEPP1	0.966667
MAP3K1	DGCR2	0.966667
NUP62	DGCR2	0.966667
ATP1A1	DHX36	0.966667
NAMPT	DHX40	0.966667
NASP	DHX40	0.966667
BOD1	DIAPH1	0.966667
DEF8	DIAPH1	0.966667
NOC3L	DIAPH1	0.966667
ACIN1	DKK3	0.966667
CCDC124	DKK3	0.966667
CTNNBL1	DKK3	0.966667
DENND4B	DKK3	0.966667
IKZF1	DKK3	0.966667
NME6	DKK3	0.966667
NUBP2	DKK3	0.966667
NUDT22	DKK3	0.966667
PLD2	DKK3	0.966667
PRPF4	DKK3	0.966667
RAB7B	DKK3	0.966667
RUBCN	DKK3	0.966667
SPSB3	DKK3	0.966667
TCERG1	DKK3	0.966667
YDJC	DKK3	0.966667
ZNF580	DKK3	0.966667
ZNF641	DKK3	0.966667
PINK1	DNAJA4	0.966667
TMEM41A	DNAJA4	0.966667
NOP16	DNAJB1	0.966667
SPATA2	DNAJB1	0.966667
C20orf194	DNAJB9	0.966667
KLHL8	DNAJB9	0.966667
RPA1	DNAJB9	0.966667
EDF1	DNAJC3	0.966667
TMEM39B	DNAJC3	0.966667
ODC1	DNM1L	0.966667
SLC12A7	DNM1L	0.966667
ARRDC2	DNTTIP2	0.966667
CYLD	DOCK1	0.966667
PPRC1	DPP8	0.966667
SESN2	DPP8	0.966667
R3HDM4	DPYSL3	0.966667
SRRM1	DPYSL3	0.966667
STX4	DPYSL3	0.966667
PPP1R15A	DSTN	0.966667
FAM49B	DTX3L	0.966667
STARD3	DTX3L	0.966667
MRPL19	DUSP22	0.966667
MAP4K1	DUSP3	0.966667
COPS8	DVL3	0.966667
MARK3	DVL3	0.966667
MCM5	DVL3	0.966667
PAFAH1B1	DVL3	0.966667
PPARD	DVL3	0.966667
SRRM2	DVL3	0.966667
COQ4	DYNLL2	0.966667
FLYWCH2	DYNLL2	0.966667
CYLD	DYNLT1	0.966667
FARSA	E2F4	0.966667
TMEM120A	E2F4	0.966667
GAB3	ECHS1	0.966667
POGZ	ECHS1	0.966667
RFX5	ECHS1	0.966667
RNASEH2C	ECHS1	0.966667
ATP5ME	ECSCR	0.966667
BRD9	ECSCR	0.966667
CTBP1	ECSCR	0.966667
GNB2	ECSCR	0.966667
LYPLA2	ECSCR	0.966667
MAZ	ECSCR	0.966667
PPP4C	ECSCR	0.966667
RRP9	ECSCR	0.966667
SRRT	ECSCR	0.966667
INSR	EDN1	0.966667
INTS13	EDN1	0.966667
DCAF15	EFCAB14	0.966667
DGCR2	EFCAB14	0.966667
BCLAF1	EFEMP1	0.966667
PEX2	EFEMP1	0.966667
ZNF335	EFNA1	0.966667
CCRL2	EFNB2	0.966667
CTDP1	EGFL7	0.966667
ITGA5	EGFL7	0.966667
PLCG2	EGFL7	0.966667
RPL23A	EGFL7	0.966667
RSF1	EGFL7	0.966667
PIM2	EGR1	0.966667
DDX56	EHD2	0.966667
LSM7	EHD2	0.966667
TJAP1	EHD2	0.966667
CCNYL1	EIF2S2	0.966667
CDC73	EIF2S2	0.966667
C1QC	EIF2S3	0.966667
CAMP	EIF2S3	0.966667
DYNC1LI2	EIF2S3	0.966667
HHEX	EIF2S3	0.966667
CCNYL1	EIF3D	0.966667
ETF1	EIF3L	0.966667
ZNF335	EIF3M	0.966667
LRRC8B	EIF4A3	0.966667
SLC25A1	EIF4A3	0.966667
SLC35B4	EIF4A3	0.966667
TMC6	EIF4A3	0.966667
THBD	EIF4E2	0.966667
CCNYL1	EIF5B	0.966667
DUSP6	EIF6	0.966667
SRA1	ELAVL1	0.966667
CSNK1G3	ELF1	0.966667
MAPK1IP1L	ELK3	0.966667
ODC1	ELK4	0.966667
SLC12A7	ELK4	0.966667
TLR4	ELN	0.966667
RPL10	ELOVL5	0.966667
R3HDM4	EMC10	0.966667
SRRM1	EMC10	0.966667
STX4	EMC10	0.966667
FBXW4	EMC3	0.966667
GMEB1	EMC4	0.966667
FBXW4	EMC7	0.966667
LTB	EMC7	0.966667
KDM4B	EMD	0.966667
METAP1	EMD	0.966667
ZBED1	EMD	0.966667
NINJ2	EML3	0.966667
UBTD2	EMP3	0.966667
ZCCHC3	EMP3	0.966667
ZNF830	EMP3	0.966667
BUD23	ENO1	0.966667
GADD45GIP1	ENO1	0.966667
ATF5	ENPP2	0.966667
DGKZ	ENPP2	0.966667
GOLGA2	ENPP2	0.966667
PGRMC2	ENTPD1	0.966667
SUN1	EPAS1	0.966667
CNNM4	EPHA2	0.966667
CLK2	EPHB4	0.966667
ELP6	EPHB4	0.966667
DDX41	EPHX1	0.966667
FBXO11	EPN1	0.966667
FBXO28	EPN1	0.966667
MRPL10	EPN1	0.966667
NHP2	EPN1	0.966667
PLAGL2	EPN1	0.966667
CEP290	EPS15	0.966667
COG1	ERBIN	0.966667
CTSH	ERBIN	0.966667
DDX27	ERBIN	0.966667
ID3	ERBIN	0.966667
SUPT5H	ERBIN	0.966667
TFDP2	ERBIN	0.966667
ZNF511	ERBIN	0.966667
MAP4K3	ERGIC1	0.966667
TSTA3	ERGIC1	0.966667
GMEB1	ESYT1	0.966667
RNF181	ESYT1	0.966667
TFIP11	ESYT1	0.966667
UBE2M	ESYT1	0.966667
GNGT2	ESYT2	0.966667
PLAUR	ETS2	0.966667
VMP1	ETS2	0.966667
EMC8	EXOC1	0.966667
FBXO25	EXOC1	0.966667
RPL24	EXOSC6	0.966667
PGS1	F11R	0.966667
TMEM106A	F11R	0.966667
SLF2	FAM114A1	0.966667
ATF6	FAM160B1	0.966667
NDUFB10	FAM168B	0.966667
SNAI1	FAM198B	0.966667
MEX3C	FAM241A	0.966667
KMT2C	FAM32A	0.966667
NAA15	FAM32A	0.966667
NIPSNAP2	FAM32A	0.966667
CCNK	FAM89A	0.966667
ATF6	FBXO21	0.966667
COPS8	FBXO9	0.966667
UCHL3	FBXO9	0.966667
YY1AP1	FBXO9	0.966667
ZNF335	FBXO9	0.966667
DUS1L	FCGRT	0.966667
UBL7	FCGRT	0.966667
MIR155HG	FEM1C	0.966667
ZNF672	FEM1C	0.966667
CDADC1	FENDRR	0.966667
RPL8	FGD5	0.966667
FBXW4	FKBP2	0.966667
PFDN1	FLT4	0.966667
DGKZ	FMNL2	0.966667
GOLGA2	FMNL2	0.966667
ATP6V0A1	FOXF1	0.966667
INSR	FOXO3	0.966667
INTS13	FOXO3	0.966667
LMAN2L	FRMD4B	0.966667
SGMS1	FTH1	0.966667
NOP16	FTL	0.966667
LRRC58	FUBP1	0.966667
HINT3	FZD8	0.966667
POLR3C	GADD45B	0.966667
TSR1	GADD45B	0.966667
REV1	GALC	0.966667
SOGA1	GALNT1	0.966667
SOGA1	GANAB	0.966667
ATP5F1D	GAPDH	0.966667
DAPK3	GAPDH	0.966667
OSBPL9	GATA6	0.966667
RLIM	GATA6	0.966667
FAM193B	GATAD2A	0.966667
GNB2	GATAD2A	0.966667
HSD17B10	GATAD2A	0.966667
KXD1	GATAD2A	0.966667
PHB	GATAD2A	0.966667
PUF60	GATAD2A	0.966667
RRP9	GATAD2A	0.966667
MS4A14	GCOM1	0.966667
PAX8	GCOM1	0.966667
TMEM260	GDI1	0.966667
TXLNG	GFOD1	0.966667
ATP5F1D	GFOD2	0.966667
SRA1	GFOD2	0.966667
CHMP1A	GHITM	0.966667
CLDN23	GHITM	0.966667
DOK2	GHITM	0.966667
DTNBP1	GHITM	0.966667
DUSP3	GHITM	0.966667
ELF2	GHITM	0.966667
GTF3A	GHITM	0.966667
MAU2	GHITM	0.966667
MRPL52	GHITM	0.966667
NR1H3	GHITM	0.966667
PANK4	GHITM	0.966667
PHF11	GHITM	0.966667
POLE4	GHITM	0.966667
PRDM4	GHITM	0.966667
PRKAA1	GHITM	0.966667
RAB3GAP2	GHITM	0.966667
RASGRP2	GHITM	0.966667
SECTM1	GHITM	0.966667
2021-09-08	GHITM	0.966667
TRIM16	GHITM	0.966667
USP3	GHITM	0.966667
PRRC2C	GID8	0.966667
C5orf51	GIMAP2	0.966667
CAPN7	GIMAP2	0.966667
USP30	GIMAP2	0.966667
SMN1	GIMAP6	0.966667
SRA1	GIT1	0.966667
ATXN1L	GJA5	0.966667
SRSF10	GLG1	0.966667
IER5	GLUL	0.966667
TSC22D3	GLUL	0.966667
IFRD1	GNA14	0.966667
GOLIM4	GNAI1	0.966667
FUBP1	GNAQ	0.966667
HLA-DQB2	GNAQ	0.966667
SLC20A1	GNAS	0.966667
CYB5A	GNPTG	0.966667
NINJ2	GOSR1	0.966667
COPS8	GPI	0.966667
DNM1L	GPI	0.966667
KDM2A	GPI	0.966667
PRKAA1	GPI	0.966667
UBA6	GPI	0.966667
UCHL3	GPI	0.966667
BAZ2B	GPIHBP1	0.966667
ZNF22	GPIHBP1	0.966667
DGKZ	GPR4	0.966667
GOLGA2	GPR4	0.966667
MAT2A	GPRC5B	0.966667
TMEM39B	GPRC5B	0.966667
KCNMA1	GPX3	0.966667
TSPYL1	GPX3	0.966667
IFIH1	GRB2	0.966667
ANKRD26	GRK5	0.966667
FOS	GRSF1	0.966667
PTMA	GRSF1	0.966667
KDM3B	GSK3A	0.966667
LSP1	GSPT1	0.966667
CDIPT	GSTK1	0.966667
RNF123	GSTK1	0.966667
GMEB1	GUSB	0.966667
RNF181	GUSB	0.966667
TFIP11	GUSB	0.966667
UBE2M	GUSB	0.966667
ANAPC4	H1F0	0.966667
BID	H1F0	0.966667
COMTD1	H1F0	0.966667
COPS8	H1F0	0.966667
CPSF3	H1F0	0.966667
CXXC1	H1F0	0.966667
CYB5B	H1F0	0.966667
DOK3	H1F0	0.966667
EHBP1L1	H1F0	0.966667
GBP1	H1F0	0.966667
GIGYF1	H1F0	0.966667
GIT2	H1F0	0.966667
HDAC1	H1F0	0.966667
HSBP1	H1F0	0.966667
IK	H1F0	0.966667
JMJD8	H1F0	0.966667
LMAN2	H1F0	0.966667
LSM5	H1F0	0.966667
LTBR	H1F0	0.966667
MRPL22	H1F0	0.966667
MRPS2	H1F0	0.966667
MVP	H1F0	0.966667
NDUFA10	H1F0	0.966667
NFX1	H1F0	0.966667
OGDH	H1F0	0.966667
PITRM1	H1F0	0.966667
PRKAA1	H1F0	0.966667
PSMB3	H1F0	0.966667
PSMB6	H1F0	0.966667
PSMC5	H1F0	0.966667
PSMD13	H1F0	0.966667
PTPN23	H1F0	0.966667
RPP25L	H1F0	0.966667
RPS6KB2	H1F0	0.966667
RRBP1	H1F0	0.966667
RRP36	H1F0	0.966667
SCFD2	H1F0	0.966667
SNX1	H1F0	0.966667
SNX20	H1F0	0.966667
SP2	H1F0	0.966667
SPOUT1	H1F0	0.966667
TMEM160	H1F0	0.966667
TRIOBP	H1F0	0.966667
TTC13	H1F0	0.966667
URM1	H1F0	0.966667
USP10	H1F0	0.966667
ZFR	H1F0	0.966667
EEF1A1	H1FX	0.966667
REPS1	H1FX	0.966667
DHX58	H2AFY	0.966667
ITGAL	H2AFY	0.966667
NDUFA3	H2AFY	0.966667
NDUFB11	H2AFY	0.966667
SDF2L1	H2AFY	0.966667
XAF1	H2AFY	0.966667
ANKIB1	H2AFZ	0.966667
NFX1	H2AFZ	0.966667
PCIF1	H2AFZ	0.966667
UBR4	H2AFZ	0.966667
C16orf72	H3F3B	0.966667
AK2	HACD3	0.966667
ANAPC5	HACD3	0.966667
ARHGDIA	HACD3	0.966667
ATG4B	HACD3	0.966667
ATOX1	HACD3	0.966667
COPE	HACD3	0.966667
DNM2	HACD3	0.966667
GPR108	HACD3	0.966667
GRIPAP1	HACD3	0.966667
MTA2	HACD3	0.966667
NAA38	HACD3	0.966667
RHOG	HACD3	0.966667
TMEM167B	HACD3	0.966667
TUFM	HACD3	0.966667
ZNF511	HACD3	0.966667
DUSP10	HAT1	0.966667
GNL3	HAT1	0.966667
NT5C	HAT1	0.966667
AKT1	HCFC1	0.966667
ARIH2	HCFC1	0.966667
CERK	HCFC1	0.966667
PITPNM1	HCFC1	0.966667
SAP30L	HCFC1	0.966667
SUOX	HCFC1	0.966667
UCKL1	HCFC1	0.966667
INPPL1	HDAC1	0.966667
R3HDM4	HDAC1	0.966667
ATF5	HDAC7	0.966667
MSH3	HDLBP	0.966667
MALT1	HECA	0.966667
SIK3	HECA	0.966667
ATP11B	HEG1	0.966667
C5orf51	HEG1	0.966667
PGPEP1	HEG1	0.966667
DGKZ	HERC2	0.966667
GOLGA2	HERC2	0.966667
CIC	HES1	0.966667
ASNA1	HEXB	0.966667
DGCR6L	HEXB	0.966667
MAPK1IP1L	HEXB	0.966667
SLC25A45	HEXB	0.966667
UPP1	HEXB	0.966667
HELQ	HEY1	0.966667
UBE2S	HGSNAT	0.966667
IFI44	HIGD2A	0.966667
STYXL1	HIGD2A	0.966667
PTBP1	HIPK1	0.966667
GNGT2	HIPK2	0.966667
INSIG2	HIPK2	0.966667
SLC1A3	HIPK2	0.966667
WASHC2A	HIPK2	0.966667
DGKZ	HK1	0.966667
GOLGA2	HK1	0.966667
KIAA0040	HLA-A	0.966667
R3HDM4	HLA-A	0.966667
SRRM1	HLA-A	0.966667
KCNMA1	HLA-DRB5	0.966667
DHRS12	HMBOX1	0.966667
POFUT2	HMGN1	0.966667
C16orf72	HNRNPA3	0.966667
MAPK1IP1L	HNRNPC	0.966667
GPR85	HNRNPD	0.966667
NARF	HNRNPF	0.966667
CD14	HOOK3	0.966667
STX10	HOOK3	0.966667
CAPZB	HOXA5	0.966667
WNK1	HOXA5	0.966667
ADGRE3	HSP90AA1	0.966667
KLHL36	HSPA12B	0.966667
MCOLN1	HSPA12B	0.966667
SPNS1	HSPA12B	0.966667
LONRF1	HSPA1A	0.966667
POLR1E	HSPA1A	0.966667
RCE1	HSPA1B	0.966667
TMEM62	HSPA1B	0.966667
TVP23B	HSPA1B	0.966667
CAND1	HSPA4	0.966667
SNX4	HSPA4	0.966667
PCED1B	HTATSF1	0.966667
RAB11FIP4	HTATSF1	0.966667
SPTY2D1	IARS2	0.966667
ARMCX6	ICA1	0.966667
MT-CO3	ICA1	0.966667
PICALM	ICA1	0.966667
[truncated: 524,984+ more rows]

## Sheet: macro_macro_enzymes_|cor|>=0.8
macrophage	macrophage	cor
CERK	CERK	1
CERK	SAP30L	1
CERK	ACIN1	0.983333
CERK	CTNNBL1	0.983333
CERK	IKZF1	0.983333
CERK	NUBP2	0.983333
CERK	PLD2	0.983333
CERK	RAB7B	0.983333
CERK	ZNF641	0.983333
CERK	ARIH2	0.966667
CERK	EXOSC10	0.966667
CERK	MRPL36	0.966667
CERK	PITPNM1	0.966667
CERK	SUGP2	0.966667
CERK	UCKL1	0.966667
CERK	ATF6B	0.95
CERK	CCDC124	0.95
CERK	DENND4B	0.95
CERK	GNL2	0.95
CERK	LPIN1	0.95
CERK	NME6	0.95
CERK	NUDT22	0.95
CERK	PRPF4	0.95
CERK	PSMC3	0.95
CERK	RUBCN	0.95
CERK	TCERG1	0.95
CERK	YDJC	0.95
CERK	ZNF580	0.95
CERK	AKT1	0.933333
CERK	ARFRP1	0.933333
CERK	CHMP4A	0.933333
CERK	CRYZL1	0.933333
CERK	EXOC3	0.933333
CERK	FIBP	0.933333
CERK	LDLRAD3	0.933333
CERK	MCM5	0.933333
CERK	METTL21A	0.933333
CERK	MRPL58	0.933333
CERK	NUP50	0.933333
CERK	OCEL1	0.933333
CERK	PPP2R2D	0.933333
CERK	RIN2	0.933333
CERK	RPUSD3	0.933333
CERK	SUOX	0.933333
CERK	UBA3	0.933333
CERK	USP48	0.933333
CERK	ELP6	0.916667
CERK	GALT	0.916667
CERK	NCOR2	0.916667
CERK	UNC119	0.916667
CERK	VOPP1	0.916667
CERK	YTHDC2	0.916667
CERK	AIF1	0.9
CERK	ATG3	0.9
CERK	CASP4	0.9
CERK	LDLRAD4	0.9
CERK	MARK3	0.9
CERK	NAP1L4	0.9
CERK	NFYC	0.9
CERK	SFXN3	0.9
CERK	TBC1D9B	0.9
CERK	TOR4A	0.9
CERK	TPM1	0.9
CERK	TRPC4AP	0.9
CERK	UTP14A	0.9
CERK	CD2BP2	0.883333
CERK	COX5B	0.883333
CERK	CTSH	0.883333
CERK	ETFB	0.883333
CERK	FBXW4	0.883333
CERK	GIGYF1	0.883333
CERK	LAMTOR2	0.883333
CERK	LTB	0.883333
CERK	NDUFS6	0.883333
CERK	PSMB7	0.883333
CERK	PTPN2	0.883333
CERK	RANBP1	0.883333
CERK	RELA	0.883333
CERK	ROGDI	0.883333
CERK	SLC19A1	0.883333
CERK	SLC38A10	0.883333
CERK	STIP1	0.883333
CERK	TEPSIN	0.883333
CERK	TIMM13	0.883333
CERK	TRADD	0.883333
CERK	UBAC1	0.883333
CERK	VPS18	0.883333
CERK	VPS4A	0.883333
CERK	VRK3	0.883333
CERK	BID	0.866667
CERK	C1orf35	0.866667
CERK	CDC37L1	0.866667
CERK	COPS8	0.866667
CERK	DGCR6L	0.866667
CERK	FMNL1	0.866667
CERK	ILK	0.866667
CERK	JMJD8	0.866667
CERK	LEMD2	0.866667
CERK	LY75	0.866667
CERK	LYSMD2	0.866667
CERK	MAPKAPK3	0.866667
CERK	METTL26	0.866667
CERK	MRPL22	0.866667
CERK	MRPS2	0.866667
CERK	MVP	0.866667
CERK	NAV1	0.866667
CERK	PNPT1	0.866667
CERK	PSMB6	0.866667
CERK	PSMC4	0.866667
CERK	PTGES2	0.866667
CERK	PTPN23	0.866667
CERK	RAB35	0.866667
CERK	RPS6KB2	0.866667
CERK	RRP36	0.866667
CERK	SEPHS1	0.866667
CERK	SOCS6	0.866667
CERK	SP2	0.866667
CERK	SPOUT1	0.866667
CERK	SRRM2	0.866667
CERK	STK16	0.866667
CERK	TMEM94	0.866667
CERK	TTC13	0.866667
CERK	URM1	0.866667
CERK	VPS28	0.866667
CERK	ZFR	0.866667
CERK	ANAPC4	0.85
CERK	AP1G2	0.85
CERK	BAK1	0.85
CERK	BZW2	0.85
CERK	COMTD1	0.85
CERK	CXXC1	0.85
CERK	DTX2	0.85
CERK	EHBP1L1	0.85
CERK	ELP2	0.85
CERK	FAM193B	0.85
CERK	GBP1	0.85
CERK	HDAC1	0.85
CERK	HIST1H4C	0.85
CERK	HSBP1	0.85
CERK	HSD17B10	0.85
CERK	IRF3	0.85
CERK	KXD1	0.85
CERK	LGALS1	0.85
CERK	MRPS34	0.85
CERK	NDUFA10	0.85
CERK	PAFAH1B1	0.85
CERK	PPARD	0.85
CERK	PRELID1	0.85
CERK	PSMB3	0.85
CERK	PSMB8-AS1	0.85
CERK	PSMC5	0.85
CERK	PSMD13	0.85
CERK	PUF60	0.85
CERK	SNX20	0.85
CERK	STK19	0.85
CERK	SUPT5H	0.85
CERK	TMEM160	0.85
CERK	TXN2	0.85
CERK	ZNF511	0.85
CERK	AAMDC	0.833333
CERK	ARFGAP2	0.833333
CERK	ATP5ME	0.833333
CERK	B4GALT5	0.833333
CERK	BRD9	0.833333
CERK	C11orf24	0.833333
CERK	CDK5RAP1	0.833333
CERK	CHMP2A	0.833333
CERK	CLIC1	0.833333
CERK	CSNK1G1	0.833333
CERK	DUSP23	0.833333
CERK	ELOVL1	0.833333
CERK	EML3	0.833333
CERK	FLI1	0.833333
CERK	GMPPA	0.833333
CERK	GNB2	0.833333
CERK	HADHA	0.833333
CERK	KLC1	0.833333
CERK	LETM1	0.833333
CERK	LYPLA2	0.833333
CERK	LZTR1	0.833333
CERK	NAT10	0.833333
CERK	NUP93	0.833333
CERK	PPP4C	0.833333
CERK	RNF181	0.833333
CERK	RRP9	0.833333
CERK	SLC9A8	0.833333
CERK	STAT3	0.833333
CERK	STX17	0.833333
CERK	TFIP11	0.833333
CERK	TNFRSF1A	0.833333
CERK	TTF2	0.833333
CERK	UBAP2L	0.833333
CERK	WIZ	0.833333
CERK	ANKIB1	0.816667
CERK	AURKAIP1	0.816667
CERK	BUD23	0.816667
CERK	C8orf82	0.816667
CERK	DAZAP1	0.816667
CERK	FBXL15	0.816667
CERK	GARS	0.816667
CERK	LIMK2	0.816667
CERK	PCIF1	0.816667
CERK	REX1BD	0.816667
CERK	RPL41	0.816667
CERK	SHKBP1	0.816667
CERK	SNRNP35	0.816667
CERK	UBR4	0.816667
CERK	NPL	-0.816667
CERK	ANKRD26	-0.833333
CERK	GABPB1-AS1	-0.833333
CERK	GOT1	-0.833333
CERK	KDSR	-0.833333
CERK	SLC35A3	-0.833333
CERK	ATP11C	-0.85
CERK	FAM117B	-0.85
CERK	GOLIM4	-0.85
CERK	KCNMA1	-0.85
CERK	OSBPL9	-0.85
CERK	SLC46A3	-0.85
CERK	ZNF609	-0.85
CERK	CYP4V2	-0.866667
CERK	KIF1B	-0.866667
CERK	ERG28	-0.883333
CERK	NUDT4	-0.883333
CERK	PDE3B	-0.883333
CERK	STXBP5	-0.883333
CERK	TMEM236	-0.883333
CERK	TOR1AIP2	-0.883333
CERK	TSPYL1	-0.883333
CERK	TWSG1	-0.883333
CERK	UAP1	-0.883333
CERK	RPS6KA5	-0.9
CERK	TXLNG	-0.9
CERK	UQCRHL	-0.9
CERK	PPARA	-0.933333
CERK	USF3	-0.933333
CERK	GCLC	-0.95
SMPD4	SERPINB8	1
SMPD4	SMPD4	1
SMPD4	ATXN7L3	0.966667
SMPD4	AAMDC	0.95
SMPD4	FLI1	0.95
SMPD4	LGALS1	0.95
SMPD4	DNM1L	0.933333
SMPD4	HIST1H4C	0.933333
SMPD4	KDM2A	0.933333
SMPD4	PDAP1	0.933333
SMPD4	UCHL3	0.933333
SMPD4	CTDP1	0.916667
SMPD4	RSF1	0.916667
SMPD4	WDR33	0.916667
SMPD4	CDC123	0.9
SMPD4	LAMTOR4	0.9
SMPD4	LTB	0.9
SMPD4	MRPL30	0.9
SMPD4	SOGA1	0.9
SMPD4	TRAPPC13	0.9
SMPD4	AIF1	0.883333
SMPD4	ANPEP	0.883333
SMPD4	ASF1A	0.883333
SMPD4	ATG3	0.883333
SMPD4	LDLRAD4	0.883333
SMPD4	NAP1L4	0.883333
SMPD4	NFYC	0.883333
SMPD4	TPM1	0.883333
SMPD4	ZNF335	0.883333
SMPD4	CDC37L1	0.866667
SMPD4	COPS8	0.866667
SMPD4	GIGYF1	0.866667
SMPD4	MRPL58	0.866667
SMPD4	NCKAP5L	0.866667
SMPD4	PLCG2	0.866667
SMPD4	RIN2	0.866667
SMPD4	ROGDI	0.866667
SMPD4	SLC19A1	0.866667
SMPD4	SLC43A2	0.866667
SMPD4	SOCS6	0.866667
SMPD4	UBA6	0.866667
SMPD4	ABCF1	0.85
SMPD4	ARFRP1	0.85
SMPD4	BZW2	0.85
SMPD4	CHCHD5	0.85
SMPD4	CRYZL1	0.85
SMPD4	CYBA	0.85
SMPD4	DARS	0.85
SMPD4	FAM3A	0.85
SMPD4	GMEB1	0.85
SMPD4	ITGA5	0.85
SMPD4	METTL21A	0.85
SMPD4	NMRAL1	0.85
SMPD4	NUP50	0.85
SMPD4	OCEL1	0.85
SMPD4	UBA3	0.85
SMPD4	ARFGAP2	0.833333
SMPD4	ATP1A1	0.833333
SMPD4	CASP4	0.833333
SMPD4	CDK5RAP1	0.833333
SMPD4	CHMP2A	0.833333
SMPD4	CLIC1	0.833333
SMPD4	DUSP23	0.833333
SMPD4	EXOSC10	0.833333
SMPD4	FBXW4	0.833333
SMPD4	GALT	0.833333
SMPD4	GNL2	0.833333
SMPD4	HADHA	0.833333
SMPD4	KLC1	0.833333
SMPD4	LPIN1	0.833333
SMPD4	MRPL36	0.833333
SMPD4	PSMC3	0.833333
SMPD4	SFXN3	0.833333
SMPD4	SNRNP35	0.833333
SMPD4	SUGP2	0.833333
SMPD4	TEPSIN	0.833333
SMPD4	TOR4A	0.833333
SMPD4	TUBA1A	0.833333
SMPD4	UBAC1	0.833333
SMPD4	UTP14A	0.833333
SMPD4	VOPP1	0.833333
SMPD4	WIZ	0.833333
SMPD4	CTNNBL1	0.816667
SMPD4	MCM5	0.816667
SMPD4	MRPL2	0.816667
SMPD4	NFX1	0.816667
SMPD4	PITRM1	0.816667
SMPD4	SCFD2	0.816667
SMPD4	TWF2	0.816667
SMPD4	USP48	0.816667
SMPD4	ZBTB7B	0.816667
SMPD4	FCHO2	-0.816667
SMPD4	OSBPL9	-0.816667
SMPD4	TMEM39A	-0.816667
SMPD4	ZNF189	-0.816667
SMPD4	APH1B	-0.833333
SMPD4	ATP11C	-0.833333
SMPD4	ERG28	-0.833333
SMPD4	FAM117B	-0.833333
SMPD4	FAM210B	-0.833333
SMPD4	GCLC	-0.833333
SMPD4	SPTLC2	-0.833333
SMPD4	TMEM236	-0.833333
SMPD4	TOR1AIP2	-0.833333
SMPD4	MTMR2	-0.85
SMPD4	NACC2	-0.85
SMPD4	NUDT16	-0.85
SMPD4	ORMDL1	-0.85
SMPD4	SLC2A9	-0.85
SMPD4	SMAP2	-0.85
SMPD4	ZFC3H1	-0.85
SMPD4	ABHD18	-0.866667
SMPD4	DCUN1D4	-0.866667
SMPD4	GABPB1-AS1	-0.866667
SMPD4	INSIG2	-0.866667
SMPD4	PPARA	-0.866667
SMPD4	TSPYL1	-0.866667
SMPD4	USF3	-0.866667
SMPD4	CEP120	-0.883333
SMPD4	KDSR	-0.883333
SMPD4	RPS6KA5	-0.883333
SMPD4	TM6SF1	-0.883333
SMPD4	UQCRHL	-0.883333
SMPD4	PTPN11	-0.9
SMPD4	SDE2	-0.9
SMPD4	SLC35E1	-0.9
SMPD4	SLC46A3	-0.9
SMPD4	USP30	-0.9
SMPD4	YIPF4	-0.9
SMPD4	AC009948.1	-0.916667
SMPD4	ADD3	-0.916667
SMPD4	FAM149B1	-0.916667
SMPD4	GOT1	-0.916667
SMPD4	PDE3B	-0.916667
SMPD4	SLC35A3	-0.916667
SMPD4	CAPN7	-0.933333
SMPD4	CDR2	-0.933333
SMPD4	CYP4V2	-0.933333
SMPD4	RPS6KB1	-0.933333
SMPD4	OSGIN2	-0.966667
SMPD4	PCMTD1	-0.983333
SPTLC2	SPTLC2	1
SPTLC2	SMAP2	0.983333
SPTLC2	INSIG2	0.966667
SPTLC2	TMEM39A	0.966667
SPTLC2	CBLB	0.95
SPTLC2	GOT1	0.95
SPTLC2	SESN1	0.95
SPTLC2	SLC35E1	0.95
SPTLC2	DCUN1D4	0.933333
SPTLC2	NUDT16	0.933333
SPTLC2	KDSR	0.9
SPTLC2	ATP11C	0.883333
SPTLC2	FAM117B	0.883333
SPTLC2	FCHO2	0.883333
SPTLC2	GABPB1-AS1	0.883333
SPTLC2	SDE2	0.883333
SPTLC2	CDR2	0.866667
SPTLC2	RPS6KB1	0.866667
SPTLC2	UAP1	0.866667
SPTLC2	KCNMA1	0.85
SPTLC2	OPA1	0.85
SPTLC2	ANKRD26	0.833333
SPTLC2	ERG28	0.833333
SPTLC2	FAM149B1	0.833333
SPTLC2	KIAA0513	0.833333
SPTLC2	NUDT4	0.833333
SPTLC2	TXLNG	0.833333
SPTLC2	ZNF189	0.833333
SPTLC2	APH1B	0.816667
SPTLC2	CAPN7	0.816667
SPTLC2	DLG1	0.816667
SPTLC2	FAM210B	0.816667
SPTLC2	PCMTD1	0.816667
SPTLC2	TSPYL1	0.816667
SPTLC2	CAMK2G	-0.816667
SPTLC2	CHMP4A	-0.816667
SPTLC2	EXOC3	-0.816667
SPTLC2	FIBP	-0.816667
SPTLC2	GIGYF1	-0.816667
SPTLC2	GIT2	-0.816667
SPTLC2	IK	-0.816667
SPTLC2	LDLRAD3	-0.816667
SPTLC2	LTB	-0.816667
SPTLC2	LTBR	-0.816667
SPTLC2	PHB	-0.816667
SPTLC2	PITRM1	-0.816667
SPTLC2	PPP2R2D	-0.816667
SPTLC2	RPL35	-0.816667
SPTLC2	RPUSD3	-0.816667
SPTLC2	SCFD2	-0.816667
SPTLC2	TPI1	-0.816667
SPTLC2	AK2	-0.833333
SPTLC2	ANAPC5	-0.833333
SPTLC2	CHMP2A	-0.833333
SPTLC2	CLIC1	-0.833333
SPTLC2	COX5B	-0.833333
SPTLC2	DNM2	-0.833333
SPTLC2	DUSP23	-0.833333
SPTLC2	ETFB	-0.833333
SPTLC2	FAM3A	-0.833333
SPTLC2	FBXW4	-0.833333
SPTLC2	FLI1	-0.833333
SPTLC2	GMEB1	-0.833333
SPTLC2	HADHA	-0.833333
SPTLC2	KLC1	-0.833333
SPTLC2	LAMTOR2	-0.833333
SPTLC2	LSM7	-0.833333
SPTLC2	MARK3	-0.833333
SPTLC2	NDUFS6	-0.833333
SPTLC2	NMRAL1	-0.833333
SPTLC2	PITPNM1	-0.833333
SPTLC2	PRPF6	-0.833333
SPTLC2	PSMB7	-0.833333
SPTLC2	PTBP1	-0.833333
SPTLC2	RELA	-0.833333
SPTLC2	RNF181	-0.833333
SPTLC2	SERPINB8	-0.833333
SPTLC2	SLC38A10	-0.833333
SPTLC2	SMPD4	-0.833333
SPTLC2	TFIP11	-0.833333
SPTLC2	TIMM13	-0.833333
SPTLC2	TRADD	-0.833333
SPTLC2	TUFM	-0.833333
SPTLC2	VRK3	-0.833333
SPTLC2	WDR33	-0.833333
SPTLC2	WIZ	-0.833333
SPTLC2	ZNF511	-0.833333
SPTLC2	ANAPC4	-0.85
SPTLC2	CXXC1	-0.85
SPTLC2	DGCR6L	-0.85
SPTLC2	ITGA5	-0.85
SPTLC2	LGALS1	-0.85
SPTLC2	LPIN1	-0.85
SPTLC2	PAFAH1B1	-0.85
SPTLC2	PLCG2	-0.85
SPTLC2	PPARD	-0.85
SPTLC2	UBA6	-0.85
SPTLC2	ATF6B	-0.866667
SPTLC2	CASP4	-0.866667
SPTLC2	DUSP22	-0.866667
SPTLC2	HIST1H4C	-0.866667
SPTLC2	METTL26	-0.866667
SPTLC2	PSMC4	-0.866667
SPTLC2	TMEM94	-0.866667
SPTLC2	VPS28	-0.866667
SPTLC2	ATXN7L3	-0.883333
SPTLC2	COMTD1	-0.883333
SPTLC2	COPS8	-0.883333
SPTLC2	CTDP1	-0.883333
SPTLC2	EHBP1L1	-0.883333
SPTLC2	GBP1	-0.883333
SPTLC2	GNB2	-0.883333
SPTLC2	HDAC1	-0.883333
SPTLC2	HSBP1	-0.883333
SPTLC2	INPPL1	-0.883333
SPTLC2	MCM5	-0.883333
SPTLC2	MRPL30	-0.883333
SPTLC2	NDUFA10	-0.883333
SPTLC2	PSMB3	-0.883333
SPTLC2	PSMC5	-0.883333
SPTLC2	PSMD13	-0.883333
SPTLC2	RRP9	-0.883333
SPTLC2	SNX20	-0.883333
SPTLC2	TMEM160	-0.883333
SPTLC2	AAMDC	-0.9
SPTLC2	ATP1A1	-0.9
SPTLC2	DNM1L	-0.9
SPTLC2	KDM2A	-0.9
SPTLC2	PRPF3	-0.9
SPTLC2	SNRNP35	-0.9
SPTLC2	SOGA1	-0.9
SPTLC2	SRRM2	-0.9
SPTLC2	ATP5ME	-0.916667
SPTLC2	BRD9	-0.916667
SPTLC2	LYPLA2	-0.916667
SPTLC2	PMF1	-0.916667
SPTLC2	PPP4C	-0.916667
SPTLC2	DARS	-0.933333
SPTLC2	UCHL3	-0.933333
SPTLC2	ZNF335	-0.933333
SPTLC2	CDC123	-0.95
SPTLC2	LAMTOR4	-0.95
SPTLC2	TWF2	-0.966667
SPTLC2	CHCHD5	-0.983333
SPTLC2	CYBA	-0.983333
