# Supplementary material for: Single-cell transcriptomics highlights immunological dysregulations of monocytes in the pathobiology of COPD
Source: Respir Res. 2022 Dec 20;23:367. doi: 10.1186/s12931-022-02293-2 (PMC9764587; doi:10.1186/s12931-022-02293-2)
Supplement: Supplementary file 4 — Additional file 4: Dataset 2. Results of differential gene expression analysis within each cell type under the conditions of aging, COPD, and smoking, respectively. [file 12931_2022_2293_MOESM4_ESM.xlsx]

## Sheet: Sheet1
Subject ID	Sex	Age	Race	Ever Smoker	Disease Group
152CO	Male	57	white	Yes	COPD
184CO	Female	55	white	No	COPD
207CO	Female	60	white	Yes	COPD
222C	Male	65	white	Yes	Control
253C	Female	66	white	Yes	Control
439C	Female	66	white	No	Control
208C	Male	23	white	No	Control
218C	Male	29	white	No	Control
1372C	Female	21	white	No	Control
