# Supplementary material for: Single-cell transcriptomics highlights immunological dysregulations of monocytes in the pathobiology of COPD
Source: Respir Res. 2022 Dec 20;23:367. doi: 10.1186/s12931-022-02293-2 (PMC9764587; doi:10.1186/s12931-022-02293-2)
Supplement: Supplementary file 7 — Additional file 7: Dataset 5. Genes dynamically expressed during CD14+ classical monocyte-to-CD14+ intermediate monocyte differentiation, related to Fig. S3M and S3N, in which the top 250 genes based on wald statistics were differentiation driver genes. [file 12931_2022_2293_MOESM7_ESM.xlsx]

## Sheet: Sheet1
Patient	Gender	Age	COPD (GOLD)	Pathologic type	Affected lobe	Smoking status
ctrl_old1	Male	73	No	pneumocyte hyperplasia	Right middle	Active
ctrl_old2	Male	71	No	Adenocarcinoma	Right upper	Active
ctrl_old3	Male	75	No	Adenocarcinoma	Left down	Never
ctrl_young1	Male	28	No	Adenocarcinoma	Left upper	Never
ctrl_young2	Male	35	No	Adenocarcinoma	Right down	Never
ctrl_young3	Male	27	No	Adenocarcinoma	Right middle	Never
COPD1	Male	63	Yes (II)	Adenocarcinoma	Left down	Active
COPD2	Male	73	Yes (II)	Adenocarcinoma	Right middle	Never
COPD3	Male	50	Yes (III)	Adenocarcinoma	Left down	Active
