# Supplementary material for: Single-cell transcriptomics highlights immunological dysregulations of monocytes in the pathobiology of COPD
Source: Respir Res. 2022 Dec 20;23:367. doi: 10.1186/s12931-022-02293-2 (PMC9764587; doi:10.1186/s12931-022-02293-2)
Supplement: Supplementary file 8 — Additional file 8: Dataset 6. Gene lists for all co-expression gene modules of AT2s detected by WGCNA analysis shown in Fig. 4F. [file 12931_2022_2293_MOESM8_ESM.xlsx]

## Sheet: age-associated DEGs
gene	pvalue	log2fc	fdr	cluster
A2M	0.208595	0.519711	0.456844	macrophages
AAAS	0.0723053	-0.0537267	0.2608	macrophages
AAGAB	0.539196	-0.0319893	0.743999	macrophages
AAK1	0.0175726	-0.286439	0.121302	macrophages
AAMDC	0.216806	0.0545871	0.465625	macrophages
AAMP	0.19665	0.132497	0.441273	macrophages
AAR2	0.256838	-0.0754702	0.507339	macrophages
AARS	0.0224944	-0.28579	0.139009	macrophages
AASDH	0.57794	0.11673	0.768047	macrophages
AASDHPPT	0.164662	-0.00916654	0.404098	macrophages
AATBC	0.778926	-0.0567219	0.883712	macrophages
AATF	0.00834396	-0.280533	0.0815671	macrophages
ABAT	0.0128476	-0.133148	0.103401	macrophages
ABCA1	0.0212304	0.235149	0.13526	macrophages
ABCA7	0.157261	-0.222138	0.395466	macrophages
ABCB10	0.342098	-0.00423773	0.588474	macrophages
ABCB7	0.0899952	0.0558537	0.295466	macrophages
ABCC1	0.151796	-0.0999934	0.386682	macrophages
ABCC3	0.143763	0.0720392	0.375274	macrophages
ABCC5	0.284955	0.0964917	0.537611	macrophages
ABCD1	0.0337356	-0.206156	0.171058	macrophages
ABCD3	0.330214	-0.0697924	0.579187	macrophages
ABCD4	0.894937	0.00184036	0.947895	macrophages
ABCE1	0.069173	0.168943	0.254104	macrophages
ABCF1	0.923467	-0.0159345	0.960943	macrophages
ABCF2	0.359058	-0.0628696	0.602949	macrophages
ABCF3	0.674393	-0.0622054	0.826339	macrophages
ABCG1	0.245619	-0.323136	0.496657	macrophages
ABCG2	0.007176	-0.227304	0.0746756	macrophages
ABHD10	0.152507	-0.117869	0.387379	macrophages
ABHD11	0.362853	-0.0709488	0.605377	macrophages
ABHD12	0.747361	-0.0287595	0.866336	macrophages
ABHD13	0.0248702	0.111422	0.145641	macrophages
ABHD14A	0.658753	-0.0913819	0.816129	macrophages
ABHD14B	0.00435563	-0.298718	0.0577443	macrophages
ABHD15	0.164277	0.00781372	0.403679	macrophages
ABHD17B	0.0694396	-0.0266282	0.254936	macrophages
ABHD18	0.0235153	-0.0684038	0.142082	macrophages
ABHD2	0.0596811	-0.605269	0.235168	macrophages
ABHD3	0.0796014	0.056091	0.27582	macrophages
ABHD4	0.0757865	-0.171141	0.267645	macrophages
ABHD5	0.020232	-0.986831	0.131637	macrophages
ABHD6	0.30589	-0.056501	0.558681	macrophages
ABHD8	0.718862	-0.0770091	0.850321	macrophages
ABI1	0.222527	0.155754	0.471916	macrophages
ABI3	0.107556	0.336801	0.323978	macrophages
ABL1	0.333921	-0.0411292	0.580958	macrophages
ABL2	0.00483009	-1.22782	0.0604318	macrophages
ABR	0.723636	-0.015315	0.852516	macrophages
ABRACL	0.000394389	0.70648	0.0138081	macrophages
ABRAXAS2	0.959887	-0.0100902	0.981164	macrophages
ABT1	0.220323	-0.0722573	0.469531	macrophages
AC004889.1	0.368419	-0.342823	0.608988	macrophages
AC004988.1	0.891973	-9.4907e-05	0.946826	macrophages
AC005332.6	0.38972	-0.0736244	0.627257	macrophages
AC007098.1	0.748653	-0.117489	0.867348	macrophages
AC007228.1	0.00914615	-0.322005	0.0850123	macrophages
AC007388.1	0.455915	-0.147961	0.679734	macrophages
AC007952.4	0.21626	0.432665	0.465476	macrophages
AC008105.3	0.713196	-0.00606398	0.84717	macrophages
AC009948.1	0.0856426	-0.0357491	0.28822	macrophages
AC011899.3	0.820238	-0.055433	0.907632	macrophages
AC013394.1	0.0631839	0.383976	0.24177	macrophages
AC020656.1	0.784544	-0.103888	0.887404	macrophages
AC020909.2	0.0894683	-0.213168	0.294738	macrophages
AC020916.1	0.899797	0.0528008	0.950066	macrophages
AC020922.2	0.156546	-0.289143	0.39445	macrophages
AC026369.3	0.0781293	-0.392368	0.272734	macrophages
AC026979.2	0.831685	0.0302065	0.914253	macrophages
AC067752.1	0.20979	-0.137661	0.458321	macrophages
AC090673.1	0.22862	0.0180112	0.48055	macrophages
AC093673.1	0.235418	-0.107687	0.487962	macrophages
AC100810.1	0.616848	0.0573336	0.790893	macrophages
AC118549.1	0.261594	-0.0461453	0.513667	macrophages
ACAA1	0.457468	0.0848055	0.680939	macrophages
ACAA2	0.561478	-0.0937907	0.75703	macrophages
ACACB	0.0396781	-0.246211	0.187753	macrophages
ACAD8	0.445559	-0.0630614	0.672419	macrophages
ACAD9	0.181366	-0.103129	0.421436	macrophages
ACADM	0.428222	-0.110662	0.65941	macrophages
ACADS	0.0428928	-0.135535	0.196101	macrophages
ACADSB	0.134049	-0.0243595	0.361327	macrophages
ACADVL	0.206966	-0.357531	0.45553	macrophages
ACAP2	0.0185573	-0.285472	0.124484	macrophages
ACAT1	0.172608	0.0842927	0.412967	macrophages
ACAT2	0.00968569	0.230297	0.0878177	macrophages
ACBD3	0.392415	0.0850888	0.628825	macrophages
ACBD5	0.888857	0.00365542	0.945413	macrophages
ACBD6	0.0167092	0.074414	0.118129	macrophages
ACCS	0.137587	-0.143817	0.366074	macrophages
ACE	0.58472	-0.507675	0.771979	macrophages
ACER3	0.00914939	-0.494246	0.0850123	macrophages
ACIN1	0.111707	-0.091821	0.328849	macrophages
ACKR3	0.0133422	0.59757	0.105503	macrophages
ACLY	0.525035	-0.164472	0.734316	macrophages
ACO1	0.559889	-0.654317	0.755826	macrophages
ACO2	0.627054	0.0579201	0.795663	macrophages
ACOT13	0.184047	0.127897	0.424213	macrophages
ACOT2	0.263302	-0.0570533	0.514918	macrophages
ACOT4	0.0634295	-0.133671	0.242466	macrophages
ACOT7	0.531905	-0.280787	0.738857	macrophages
ACOT8	0.991835	-0.0035681	0.99563	macrophages
ACOT9	0.0275543	0.196741	0.15461	macrophages
ACOX1	0.13819	-0.479766	0.367043	macrophages
ACP1	0.121888	0.21023	0.344946	macrophages
ACP2	0.00791583	0.493117	0.0792312	macrophages
ACP5	0.409434	-0.306537	0.641869	macrophages
ACSL1	0.00248414	0.460266	0.0397829	macrophages
ACSL3	0.843264	0.0173769	0.921654	macrophages
ACSL4	0.322104	-0.218882	0.571687	macrophages
ACSL5	0.174625	0.0981683	0.414826	macrophages
ACSM3	0.273693	-0.36061	0.525031	macrophages
ACSS1	0.193304	-0.111746	0.437083	macrophages
ACSS2	0.325482	-0.0715234	0.575398	macrophages
ACTA2	0.245526	-0.0776776	0.496657	macrophages
ACTB	0.589615	0.0282727	0.774914	macrophages
ACTG1	0.308211	-0.05748	0.560762	macrophages
ACTL6A	0.537311	-0.050614	0.742681	macrophages
ACTN1	0.737289	-0.124411	0.86063	macrophages
ACTN4	0.0328019	-0.32629	0.168597	macrophages
ACTR10	0.19805	0.0895592	0.443108	macrophages
ACTR1A	0.0385055	-0.218497	0.184105	macrophages
ACTR1B	0.825758	-0.0404309	0.9105	macrophages
ACTR2	0.941551	0.00438975	0.970738	macrophages
ACTR3	0.766463	0.0562815	0.87716	macrophages
ACTR6	0.181455	0.0416696	0.421436	macrophages
ACTR8	0.322861	-0.0708423	0.572574	macrophages
ACVR1	0.158712	0.0693334	0.396754	macrophages
ACVR1B	0.913498	-0.0255197	0.957113	macrophages
ACVRL1	0.455448	-0.580035	0.679598	macrophages
ACYP1	0.840937	-0.0210909	0.920962	macrophages
ACYP2	0.479151	0.129111	0.698493	macrophages
ADA2	0.875094	-0.0236129	0.938508	macrophages
ADAM10	0.204229	-0.372397	0.451385	macrophages
ADAM15	0.0149057	-0.0510218	0.112376	macrophages
ADAM17	0.0188738	-0.431607	0.125831	macrophages
ADAM9	0.0159027	0.469632	0.114881	macrophages
ADAMTSL4	0.0351537	-0.457799	0.175469	macrophages
ADAP1	0.991743	-0.0119775	0.99563	macrophages
ADAP2	0.0610456	0.386947	0.237006	macrophages
ADAR	0.926857	-0.076528	0.962948	macrophages
ADAT1	0.314948	0.0300335	0.566855	macrophages
ADCK2	0.165214	-0.0995324	0.404419	macrophages
ADCY3	0.683617	-0.24981	0.831035	macrophages
ADCY7	0.00972142	0.26026	0.0879673	macrophages
ADD1	0.232761	0.102359	0.484772	macrophages
ADD3	0.224194	-0.112758	0.474084	macrophages
ADGRE1	0.674987	0.387288	0.82656	macrophages
ADGRE2	0.493405	0.225416	0.709965	macrophages
ADGRE3	0.384623	-0.296104	0.62297	macrophages
ADGRE5	0.158145	-0.272799	0.39638	macrophages
ADH5	0.199976	0.114057	0.445631	macrophages
ADI1	0.230819	0.00203711	0.48251	macrophages
ADIPOR1	0.0289432	0.146427	0.15781	macrophages
ADIPOR2	9.04534e-05	-0.644446	0.00625527	macrophages
ADK	0.378213	0.0885783	0.617501	macrophages
ADM	0.697343	-0.161914	0.838909	macrophages
ADNP	0.0014292	-0.265859	0.0280928	macrophages
ADNP2	0.195382	-0.157594	0.439855	macrophages
ADO	0.0899367	-0.109268	0.295401	macrophages
ADPGK	0.921503	-0.0443563	0.96074	macrophages
ADPRH	0.0927719	-0.353209	0.299749	macrophages
ADPRHL2	0.365578	-0.0910644	0.607592	macrophages
ADRB2	0.0596844	-0.20273	0.235168	macrophages
ADRM1	0.104168	-0.220433	0.319003	macrophages
ADSS	0.00762958	-0.257208	0.077065	macrophages
ADTRP	0.056393	-0.718259	0.227587	macrophages
AEBP2	0.0111837	-0.0693099	0.0959144	macrophages
AEN	0.0235387	-0.177333	0.14211	macrophages
AES	1.6921e-09	-0.843391	1.28718e-05	macrophages
AFDN	0.565264	-0.0758282	0.75874	macrophages
AFF1	0.812582	-0.0267092	0.903568	macrophages
AFF4	0.0282543	-0.51502	0.155935	macrophages
AFG3L2	0.84968	0.024224	0.926137	macrophages
AFTPH	0.786989	-0.0481866	0.888618	macrophages
AGA	0.289139	0.227201	0.542557	macrophages
AGAP3	0.129888	0.195375	0.355975	macrophages
AGAP6	0.0398204	0.133553	0.188028	macrophages
AGFG1	0.462922	-0.141084	0.685079	macrophages
AGGF1	0.0584858	0.126714	0.232446	macrophages
AGL	0.610997	-0.0435999	0.786839	macrophages
AGO1	0.215674	-0.122611	0.465082	macrophages
AGO2	0.952711	-0.00259237	0.978567	macrophages
AGO3	0.0212069	-0.136716	0.135223	macrophages
AGO4	0.192742	-0.0564428	0.436634	macrophages
AGPAT1	0.918628	-0.0261152	0.959857	macrophages
AGPAT2	0.115254	-0.224451	0.334632	macrophages
AGPAT3	0.35773	0.0552087	0.601913	macrophages
AGPAT4	0.0928415	-0.124813	0.299765	macrophages
AGPS	0.000645771	-0.388859	0.0172364	macrophages
AGRN	0.0710862	-0.262911	0.258227	macrophages
AGRP	0.531978	-0.398478	0.738857	macrophages
AGTPBP1	0.0126801	0.121901	0.102724	macrophages
AGTRAP	0.124026	-0.37118	0.347501	macrophages
AHCTF1	0.124483	-0.101393	0.348651	macrophages
AHCY	0.743267	-0.0597165	0.864573	macrophages
AHCYL1	0.778367	-0.134487	0.883446	macrophages
AHI1	0.00798296	-0.124678	0.0796149	macrophages
AHNAK	0.89261	-0.0784989	0.946929	macrophages
AHR	0.889113	-0.107946	0.945413	macrophages
AHSA1	0.00727908	-0.498466	0.0751988	macrophages
AIDA	0.538035	0.174196	0.743178	macrophages
AIF1	0.000208982	0.368381	0.00981315	macrophages
AIFM1	0.281755	0.186303	0.533959	macrophages
AIG1	0.0165651	0.244874	0.117573	macrophages
AIMP1	0.328697	0.160096	0.578393	macrophages
AIMP2	0.0525303	0.224773	0.218668	macrophages
AIP	0.00199505	-0.213158	0.0352938	macrophages
AK2	0.00641479	0.260544	0.0698101	macrophages
AK3	0.36799	-0.230048	0.608821	macrophages
AK6	0.838273	-0.0790626	0.919502	macrophages
AKAP1	0.112181	0.107198	0.329609	macrophages
AKAP10	0.106663	0.121347	0.323061	macrophages
AKAP11	0.168957	-0.173973	0.408357	macrophages
AKAP12	0.283108	-0.175565	0.535532	macrophages
AKAP13	0.353275	-0.231565	0.598655	macrophages
AKAP17A	0.745876	0.0526511	0.865844	macrophages
AKAP5	0.470198	-0.458256	0.690705	macrophages
AKAP7	0.879186	0.0454728	0.94069	macrophages
AKAP8	0.936427	-0.0110621	0.967065	macrophages
AKAP9	0.489214	-0.154232	0.707097	macrophages
AKIP1	0.552112	-0.0433657	0.752134	macrophages
AKIRIN1	0.620947	-0.135448	0.792332	macrophages
AKIRIN2	0.580966	0.0737669	0.769128	macrophages
AKNA	0.649887	-0.0202911	0.810839	macrophages
AKR1A1	0.0313112	0.129098	0.164017	macrophages
AKR1B1	0.0220437	0.423989	0.137448	macrophages
AKR1C2	0.308467	-0.292609	0.56083	macrophages
AKR1C3	0.285419	-1.15683	0.537855	macrophages
AKR7A2	0.622463	-0.0095321	0.793145	macrophages
AKT1	0.128204	-0.190622	0.354121	macrophages
AKT1S1	0.236662	-0.0875147	0.489111	macrophages
AKT2	0.502879	-0.155187	0.716232	macrophages
AKT3	0.191286	-0.197832	0.434492	macrophages
AL034397.3	0.149813	-0.239688	0.383937	macrophages
AL118516.1	0.016611	0.257552	0.117654	macrophages
AL136454.1	0.000789713	0.223636	0.0198919	macrophages
AL138828.1	0.100401	-0.0575981	0.313397	macrophages
AL365361.1	0.334049	-0.729552	0.580958	macrophages
AL390036.1	0.615027	-0.321131	0.789621	macrophages
AL392172.1	0.341445	-0.134066	0.587907	macrophages
AL591895.1	0.137579	0.00804353	0.366074	macrophages
ALAD	0.439325	0.118065	0.667988	macrophages
ALAS1	0.830537	-0.168748	0.913651	macrophages
ALCAM	0.81754	-0.11706	0.906468	macrophages
ALDH16A1	0.115466	-0.146229	0.334991	macrophages
ALDH1A1	0.352021	-0.4462	0.597679	macrophages
ALDH1A2	0.0202984	-0.167617	0.131637	macrophages
ALDH2	0.681306	-0.203269	0.82963	macrophages
ALDH3A2	0.459257	-0.109444	0.681651	macrophages
ALDH3B1	0.192265	-0.219751	0.436065	macrophages
ALDH6A1	0.0279216	-0.0821039	0.155236	macrophages
ALDH9A1	0.434542	-0.148759	0.664034	macrophages
ALG1	0.502844	0.00229246	0.716232	macrophages
ALG13	0.102431	0.0835543	0.31636	macrophages
ALG14	0.402318	-0.152282	0.635735	macrophages
ALG2	0.877405	0.0461943	0.939794	macrophages
ALG3	0.0506041	-0.183282	0.215053	macrophages
ALG5	0.0119676	0.111031	0.0987852	macrophages
ALG6	0.344674	-0.0684965	0.589994	macrophages
ALG8	0.0489104	-0.168562	0.211495	macrophages
ALKBH5	0.174749	-0.0815359	0.414826	macrophages
ALKBH7	0.706457	-0.0539448	0.84352	macrophages
ALOX5	0.197638	-0.24522	0.442445	macrophages
ALOX5AP	0.621384	-0.16181	0.7927	macrophages
ALPK1	0.258825	-0.0567811	0.510206	macrophages
ALPK3	0.0204984	-0.271665	0.132308	macrophages
ALYREF	0.00137969	0.26116	0.0273702	macrophages
AMBRA1	0.285579	-0.135401	0.537855	macrophages
AMD1	0.34119	-0.184126	0.587601	macrophages
AMDHD2	0.678951	0.0159321	0.827584	macrophages
AMFR	0.0041895	-0.595049	0.0564855	macrophages
AMIGO2	0.208984	-1.28224	0.457084	macrophages
AMMECR1L	0.259121	0.0990444	0.510524	macrophages
AMOTL1	0.353775	-0.182643	0.599117	macrophages
AMPD2	0.494916	0.125477	0.710673	macrophages
AMZ2	0.56225	0.0654329	0.757287	macrophages
ANAPC1	0.1414	-0.0645303	0.371804	macrophages
ANAPC10	0.161237	0.0872849	0.399964	macrophages
ANAPC11	0.983877	0.0095909	0.993674	macrophages
ANAPC13	0.409809	-0.117666	0.642037	macrophages
ANAPC15	0.222506	-0.219706	0.471916	macrophages
ANAPC16	0.109187	-0.14558	0.325592	macrophages
ANAPC4	0.0139205	0.0932821	0.108533	macrophages
ANAPC5	0.637426	0.0759656	0.803201	macrophages
ANAPC7	0.515686	-0.099804	0.72728	macrophages
ANGEL1	0.786763	0.023751	0.888618	macrophages
ANGEL2	0.0843944	0.0976382	0.285455	macrophages
ANGPT2	0.96015	-0.0376688	0.981164	macrophages
ANGPT4	0.690085	-0.251284	0.834841	macrophages
ANKFY1	0.827758	-0.0876898	0.911384	macrophages
ANKH	0.12153	0.264015	0.344408	macrophages
ANKIB1	0.824838	0.0162669	0.910146	macrophages
ANKLE2	0.501127	-0.0797213	0.715635	macrophages
ANKMY2	0.0294925	-0.0147035	0.159515	macrophages
ANKRA2	0.125907	0.0328173	0.350963	macrophages
ANKRD10	0.0212809	0.321353	0.135344	macrophages
ANKRD11	0.089623	-0.171745	0.29488	macrophages
ANKRD12	0.0897357	-0.200792	0.295011	macrophages
ANKRD13A	0.50838	-0.0646296	0.720798	macrophages
ANKRD13C	0.922038	0.00674234	0.960814	macrophages
ANKRD13D	0.122965	-0.14536	0.346283	macrophages
ANKRD17	0.000729843	-0.192733	0.0187715	macrophages
ANKRD26	0.0127712	-0.0905313	0.103132	macrophages
ANKRD27	0.0278798	-0.0809931	0.155236	macrophages
ANKRD28	0.0961276	-0.348647	0.306344	macrophages
ANKRD37	0.436793	-0.0330773	0.665712	macrophages
ANKRD40	0.241336	-0.0529465	0.492213	macrophages
ANKRD42	0.0413726	-0.134652	0.192608	macrophages
ANKRD44	0.322905	0.118533	0.572574	macrophages
ANKRD49	0.0464896	0.087495	0.20537	macrophages
ANKS1A	0.410676	-0.229831	0.642668	macrophages
ANO10	0.208224	-0.103908	0.456736	macrophages
ANO5	0.453616	-0.111541	0.678329	macrophages
ANO6	0.908152	0.0301612	0.954027	macrophages
ANOS1	0.457871	-0.382862	0.681076	macrophages
ANP32A	0.0366097	0.151453	0.179787	macrophages
ANP32B	0.464358	0.067096	0.686298	macrophages
ANP32E	0.753316	-0.0563103	0.870231	macrophages
ANPEP	0.316435	0.287542	0.566855	macrophages
ANXA11	0.055813	-0.318293	0.226139	macrophages
ANXA2	0.986452	-0.0355048	0.995349	macrophages
ANXA4	0.28747	0.255631	0.540587	macrophages
ANXA5	0.77497	0.091792	0.881291	macrophages
ANXA7	0.882399	-0.0617011	0.942092	macrophages
AOAH	0.118526	0.496736	0.340367	macrophages
AOC2	0.764706	-0.078284	0.876194	macrophages
AOC3	0.0392677	0.136774	0.186504	macrophages
AP000547.3	0.0619767	-0.390103	0.238712	macrophages
AP1AR	0.00997443	0.081296	0.0892652	macrophages
AP1B1	0.00448969	0.3881	0.0584035	macrophages
AP1G1	0.000484772	-0.268461	0.0148596	macrophages
AP1G2	0.194826	-0.0842262	0.438863	macrophages
AP1M1	6.13349e-05	-0.290767	0.00486015	macrophages
AP1S1	0.430694	-0.120427	0.660809	macrophages
AP1S2	0.0576486	0.650989	0.230924	macrophages
AP2A1	0.358761	-0.0987655	0.602716	macrophages
AP2A2	0.756844	-0.00929073	0.872263	macrophages
AP2B1	0.0242484	-0.311966	0.143758	macrophages
AP2M1	0.129306	-0.134204	0.355734	macrophages
AP2S1	0.535447	-0.0891932	0.741719	macrophages
AP3B1	0.558825	0.143456	0.755462	macrophages
AP3D1	0.759431	0.0777728	0.873728	macrophages
AP3M1	0.102517	-0.183271	0.316455	macrophages
AP3S1	0.0689479	0.247199	0.253743	macrophages
AP3S2	0.120402	-0.0661634	0.342825	macrophages
AP5B1	0.1261	-0.191013	0.351114	macrophages
AP5M1	0.53119	-0.131846	0.738857	macrophages
AP5S1	0.0173237	-0.0457325	0.120386	macrophages
AP5Z1	0.148745	-0.0553904	0.382523	macrophages
APBB1IP	0.00459255	0.464017	0.0591125	macrophages
APBB3	0.066422	0.103945	0.248903	macrophages
APC	0.529545	-0.138367	0.737686	macrophages
APEH	0.0347082	-0.200499	0.173815	macrophages
APEX1	0.113508	0.125405	0.332227	macrophages
APEX2	0.964105	-0.0386978	0.983831	macrophages
APH1A	0.966808	-0.0213016	0.984144	macrophages
APH1B	0.381479	-0.0507096	0.620331	macrophages
API5	0.00665295	-0.363688	0.0714816	macrophages
APIP	0.264115	0.200753	0.515688	macrophages
APLP2	0.890934	-0.0385194	0.946193	macrophages
APMAP	0.815744	-0.051276	0.90513	macrophages
APOBEC3C	0.64854	0.170452	0.810221	macrophages
APOBEC3G	0.071265	0.172691	0.258395	macrophages
APOBR	0.0617357	-0.397381	0.238471	macrophages
APOC1	0.332161	-0.27837	0.580705	macrophages
APOE	0.517857	-0.62852	0.728966	macrophages
APOL1	0.0888939	-0.429617	0.293752	macrophages
APOL2	0.997948	0.011262	0.99913	macrophages
APOL3	0.00815415	0.302488	0.0808718	macrophages
APOL4	0.109391	0.318392	0.325792	macrophages
APOL6	0.85929	-0.106319	0.931407	macrophages
APOO	0.354231	0.0386954	0.599327	macrophages
APOOL	0.106003	-0.168434	0.32178	macrophages
APOPT1	0.000293303	-0.0540215	0.0117415	macrophages
APP	0.000226359	-1.47828	0.0101888	macrophages
APPBP2	0.5069	-0.0760726	0.719382	macrophages
APPL1	0.653347	-0.0525153	0.813252	macrophages
APPL2	0.934921	-0.0133176	0.966469	macrophages
APRT	0.802564	-0.0539424	0.897694	macrophages
APTX	0.430919	-0.0793905	0.66102	macrophages
AQP3	0.3196	-1.14512	0.569737	macrophages
AQP9	0.367428	0.14833	0.608507	macrophages
AQR	0.0002299	-0.161185	0.0102874	macrophages
ARAF	0.675115	0.0260854	0.82656	macrophages
ARAP1	0.00456474	-0.629731	0.0589541	macrophages
ARAP2	0.44981	0.0168204	0.675559	macrophages
ARCN1	0.188416	-0.165524	0.42964	macrophages
AREG	0.481816	-0.0900653	0.70053	macrophages
AREL1	0.46907	-0.02525	0.689764	macrophages
ARF1	0.415713	-0.0567971	0.646692	macrophages
ARF3	0.227345	-0.240874	0.479493	macrophages
ARF4	0.576726	-0.0609158	0.767492	macrophages
ARF6	0.0404353	0.164485	0.190223	macrophages
ARFGAP1	0.00528219	-0.214548	0.0631353	macrophages
ARFGAP2	0.00420823	-0.151145	0.0565583	macrophages
ARFGAP3	0.529708	0.0755173	0.737686	macrophages
ARFGEF1	0.554595	-0.078889	0.75288	macrophages
ARFGEF2	0.0567241	-0.145439	0.228395	macrophages
ARFIP1	0.23189	-0.0982908	0.483707	macrophages
ARFIP2	0.167758	0.0445866	0.407404	macrophages
ARFRP1	0.904859	0.0144864	0.952369	macrophages
ARGLU1	0.000292697	0.40805	0.0117415	macrophages
ARHGAP1	0.896067	-0.0400043	0.9483	macrophages
ARHGAP10	0.667163	-0.144985	0.821974	macrophages
ARHGAP15	0.0323277	0.296352	0.167404	macrophages
ARHGAP17	0.113974	-0.0711234	0.333025	macrophages
ARHGAP18	0.243084	0.040674	0.493871	macrophages
ARHGAP21	0.864946	0.0337947	0.934248	macrophages
ARHGAP22	0.051006	0.252959	0.215576	macrophages
ARHGAP24	0.248898	0.309853	0.499438	macrophages
ARHGAP25	0.0774655	0.178077	0.271529	macrophages
ARHGAP26	0.737311	0.0859385	0.86063	macrophages
ARHGAP27	0.0849718	0.14927	0.286901	macrophages
ARHGAP30	0.75488	-0.117244	0.871245	macrophages
ARHGAP31	0.783263	-0.0549162	0.886649	macrophages
ARHGAP35	0.246294	0.0221288	0.497031	macrophages
ARHGAP4	0.478715	-0.0507668	0.698291	macrophages
ARHGAP5	0.372127	-0.0768139	0.612456	macrophages
ARHGAP6	0.321172	-0.352159	0.570914	macrophages
ARHGAP9	0.0524885	0.252301	0.218668	macrophages
ARHGDIA	1.57952e-06	-0.540099	0.000667521	macrophages
ARHGDIB	0.11075	0.0520063	0.327294	macrophages
ARHGEF1	0.216639	-0.134094	0.465551	macrophages
ARHGEF10L	0.67855	0.00375601	0.827584	macrophages
ARHGEF11	0.53725	-0.0789969	0.742681	macrophages
ARHGEF12	0.223326	-0.0871411	0.473321	macrophages
ARHGEF2	0.0994124	-0.274976	0.311334	macrophages
ARHGEF28	0.0888763	-0.504476	0.293752	macrophages
ARHGEF3	0.593817	-0.0856673	0.777481	macrophages
ARHGEF35	0.584142	-0.147344	0.771855	macrophages
ARHGEF5	0.658383	-0.150898	0.816019	macrophages
ARHGEF6	0.510384	-0.0834471	0.722593	macrophages
ARHGEF7	0.632069	-0.0920901	0.799735	macrophages
ARID1A	0.483709	-0.12272	0.702343	macrophages
ARID1B	0.607908	-0.0629265	0.78472	macrophages
ARID2	0.362503	-0.0446321	0.605145	macrophages
ARID3B	0.728904	0.0193317	0.855146	macrophages
ARID4A	0.271296	-0.132814	0.5226	macrophages
ARID4B	0.391025	-0.110911	0.6282	macrophages
ARID5A	0.689573	-0.140608	0.834487	macrophages
ARIH1	0.000652512	-0.71561	0.0173245	macrophages
ARIH2	0.195964	0.115261	0.440514	macrophages
ARL1	0.103687	0.0330896	0.3183	macrophages
ARL11	0.532407	-0.276502	0.738857	macrophages
ARL13B	0.066695	-0.121144	0.249679	macrophages
ARL14EP	0.955703	-0.0221356	0.979129	macrophages
ARL15	0.0256109	0.0259179	0.148033	macrophages
ARL16	0.402936	0.0361682	0.636183	macrophages
ARL2	0.138638	-0.208116	0.367719	macrophages
ARL2BP	0.030569	-0.0140858	0.162728	macrophages
ARL3	0.0306724	0.114502	0.162936	macrophages
ARL4A	0.722894	0.0825499	0.852308	macrophages
ARL4C	0.236499	0.826711	0.489111	macrophages
ARL4D	0.416707	-0.159014	0.647709	macrophages
ARL5A	0.021941	0.200747	0.13719	macrophages
ARL5B	0.203349	0.132644	0.45046	macrophages
ARL6IP1	0.0023034	-0.398949	0.0384839	macrophages
ARL6IP4	0.0141405	-0.318485	0.109713	macrophages
ARL6IP5	0.307202	0.116553	0.559465	macrophages
ARL6IP6	0.0340935	-0.00698573	0.171868	macrophages
ARL8A	0.991717	-0.0137154	0.99563	macrophages
ARL8B	0.158585	-0.18488	0.396606	macrophages
ARMC1	0.503692	-0.0573599	0.716988	macrophages
ARMC10	0.411967	0.014019	0.643564	macrophages
ARMC5	0.00155123	-0.206752	0.0298739	macrophages
ARMC7	0.250776	-0.0886749	0.501223	macrophages
ARMC8	0.501457	-0.26016	0.715682	macrophages
ARMCX1	0.411515	0.306394	0.643195	macrophages
ARMCX2	0.258395	0.0814344	0.509754	macrophages
ARMCX3	0.136994	-0.105348	0.365783	macrophages
ARMCX6	0.263592	-0.00431489	0.514931	macrophages
ARMH3	0.110913	-0.0651986	0.327401	macrophages
ARMT1	0.316548	-0.0525572	0.566855	macrophages
ARNT	0.269349	-0.0997179	0.520334	macrophages
ARNTL	0.610216	0.0751394	0.786336	macrophages
ARPC1A	0.348814	-0.0648319	0.593676	macrophages
ARPC1B	0.487772	0.206225	0.70622	macrophages
ARPC2	0.771043	-0.0123003	0.878945	macrophages
ARPC3	0.245433	0.0395296	0.496657	macrophages
ARPC4	0.000188553	-0.216585	0.00943634	macrophages
ARPC5	0.098455	-0.171325	0.309921	macrophages
ARPC5L	0.161922	0.195759	0.400826	macrophages
ARPIN	0.932571	-0.0260912	0.965066	macrophages
ARPP19	0.69957	-0.0345564	0.840099	macrophages
ARRB1	0.170173	-0.339554	0.409655	macrophages
ARRB2	0.959588	0.0173278	0.981164	macrophages
ARRDC1	0.139863	-0.17028	0.369422	macrophages
ARRDC2	0.824341	-0.0134683	0.909993	macrophages
ARRDC3	0.00201726	0.644713	0.0354152	macrophages
ARRDC4	0.335818	-0.668391	0.582585	macrophages
ARSA	0.193327	-0.189413	0.437083	macrophages
ARSB	0.407023	-0.148846	0.6394	macrophages
ARSD	0.0880605	-0.178154	0.292906	macrophages
ARV1	0.586943	0.0768876	0.772737	macrophages
ASAH1	0.745589	-0.0159453	0.865808	macrophages
ASAP1	0.0426387	-0.27292	0.195983	macrophages
ASB1	0.174597	-0.0572302	0.414826	macrophages
ASB13	0.264247	-0.247464	0.515814	macrophages
ASB8	0.102037	0.0730594	0.315786	macrophages
ASCC1	0.990655	0.00619723	0.995606	macrophages
ASCC2	0.292986	0.0421291	0.546047	macrophages
ASCC3	0.439552	-0.0575721	0.668199	macrophages
ASF1A	0.148041	0.0747074	0.381616	macrophages
ASGR1	0.462994	0.144231	0.685079	macrophages
ASH1L	0.00563498	-0.123738	0.0651448	macrophages
ASH2L	0.769666	-0.00521696	0.878843	macrophages
ASNA1	0.571611	0.0509666	0.763251	macrophages
ASNSD1	0.213532	0.0676427	0.46317	macrophages
ASPH	0.944655	0.00261773	0.97253	macrophages
ASRGL1	0.641191	-0.105163	0.80514	macrophages
ASXL1	0.0467571	-0.192428	0.205953	macrophages
ASXL2	0.172385	-0.0896135	0.412967	macrophages
ATAD1	0.067276	-0.107635	0.250742	macrophages
ATAD2B	0.293186	-0.0720906	0.546047	macrophages
ATE1	0.00622341	-0.120949	0.0689105	macrophages
ATF1	0.831128	0.000605978	0.913945	macrophages
ATF2	0.139516	-0.030322	0.369404	macrophages
ATF3	0.664218	-0.12443	0.820378	macrophages
ATF4	0.516469	-0.123487	0.727957	macrophages
ATF5	0.0332638	0.582354	0.169597	macrophages
ATF6	0.804678	-0.0999437	0.898457	macrophages
ATF6B	0.310747	0.0806991	0.562019	macrophages
ATF7	0.841641	-0.0358238	0.921279	macrophages
ATF7IP	0.0858409	-0.196105	0.288388	macrophages
ATF7IP2	0.385315	0.00640503	0.623337	macrophages
ATG101	0.067237	-0.155875	0.250742	macrophages
ATG12	0.0177763	0.206931	0.121865	macrophages
ATG13	0.345708	-0.105578	0.590701	macrophages
ATG14	0.0906153	0.0497926	0.296733	macrophages
ATG16L2	0.214093	-0.0261378	0.463594	macrophages
ATG2A	0.000928167	-0.19491	0.0221572	macrophages
ATG3	0.000483443	0.36214	0.0148596	macrophages
ATG4A	0.222472	-0.0374301	0.471916	macrophages
ATG4B	0.00314117	-0.26402	0.0463978	macrophages
ATG4C	0.312439	0.0374168	0.563873	macrophages
ATG5	0.117673	0.119594	0.338811	macrophages
ATG7	0.764556	-0.0377182	0.876194	macrophages
ATIC	0.72715	-0.0704755	0.854143	macrophages
ATL1	0.437924	-0.298606	0.66683	macrophages
ATL2	0.634827	-0.0446653	0.801724	macrophages
ATL3	0.303893	-0.267806	0.556906	macrophages
ATM	0.00496249	-0.145281	0.0614905	macrophages
ATMIN	0.554583	-0.0549011	0.75288	macrophages
ATN1	2.01486e-05	-0.551911	0.00269647	macrophages
ATOX1	0.111659	0.0363814	0.328838	macrophages
ATP10A	0.0188031	-0.513489	0.125579	macrophages
ATP10D	0.40447	0.0753683	0.637019	macrophages
ATP11A	0.465655	-0.0448306	0.687366	macrophages
ATP11B	0.00113834	-0.368699	0.0245308	macrophages
ATP11C	0.019733	-0.107395	0.129816	macrophages
ATP13A1	0.278606	-0.113286	0.530339	macrophages
ATP13A3	0.465404	-0.234237	0.687175	macrophages
ATP1A1	3.54271e-05	-0.493518	0.00379569	macrophages
ATP1B1	0.895109	-0.0643758	0.947946	macrophages
ATP1B3	0.0306418	-0.0518869	0.162936	macrophages
ATP2A2	0.00542383	-0.317787	0.0635749	macrophages
ATP2B1	0.185615	-0.422484	0.426049	macrophages
ATP2B1-AS1	0.791471	0.0495275	0.890639	macrophages
ATP2B4	0.339341	0.108349	0.585826	macrophages
ATP2C1	0.149692	-0.355076	0.383919	macrophages
ATP5F1A	0.587354	0.0923166	0.773144	macrophages
ATP5F1B	0.902664	-0.0228522	0.950861	macrophages
ATP5F1C	0.00144914	0.19237	0.0283384	macrophages
ATP5F1D	0.109108	-0.16437	0.325531	macrophages
ATP5F1E	0.00447544	0.161867	0.0584035	macrophages
ATP5IF1	0.459834	0.0767894	0.681996	macrophages
ATP5MC1	0.59759	-0.0786709	0.779274	macrophages
ATP5MC2	0.706037	0.00853972	0.843276	macrophages
ATP5MC3	0.675959	0.0965159	0.826646	macrophages
ATP5MD	0.0106034	0.326656	0.0932485	macrophages
ATP5ME	0.0430876	0.158123	0.196101	macrophages
ATP5MF	0.666154	-0.0227094	0.821776	macrophages
ATP5MG	0.247189	0.0969356	0.497979	macrophages
ATP5MGL	0.757443	0.11834	0.872571	macrophages
ATP5MPL	0.00522444	0.147598	0.0628013	macrophages
ATP5PB	0.0178194	0.185759	0.121865	macrophages
ATP5PD	0.00208429	0.230028	0.0360459	macrophages
ATP5PF	0.0513159	0.194381	0.216027	macrophages
ATP5PO	0.00485977	0.234469	0.0606216	macrophages
ATP5S	0.609859	-0.000366835	0.786304	macrophages
ATP6AP1	0.171182	-0.161326	0.411562	macrophages
ATP6AP1L	0.314403	-0.552806	0.566343	macrophages
ATP6AP2	0.509113	0.0638034	0.721464	macrophages
ATP6V0A1	0.073033	-0.277164	0.261487	macrophages
ATP6V0A2	0.0640719	-0.108256	0.243593	macrophages
ATP6V0B	0.0965369	-0.14194	0.30662	macrophages
ATP6V0D1	0.749943	-0.0631808	0.868184	macrophages
ATP6V0E1	0.489894	0.0923604	0.707676	macrophages
ATP6V0E2	0.470172	0.0362951	0.690705	macrophages
ATP6V1A	0.593496	-0.156799	0.777405	macrophages
ATP6V1B2	0.126784	-0.153441	0.352497	macrophages
ATP6V1C1	0.815413	-0.0641591	0.905108	macrophages
ATP6V1D	0.245728	-0.0400195	0.496745	macrophages
ATP6V1E1	0.295323	-0.203205	0.548066	macrophages
ATP6V1F	0.357127	-0.0872007	0.601689	macrophages
ATP6V1G1	0.0509845	0.137109	0.215576	macrophages
ATP6V1H	0.354046	-0.170994	0.599161	macrophages
ATP7A	0.182628	-0.11824	0.42265	macrophages
ATP9B	0.136732	-0.189315	0.365401	macrophages
ATPAF1	0.995183	-0.00489258	0.997517	macrophages
ATPAF2	0.305516	-0.0905128	0.558397	macrophages
ATR	0.08906	0.134574	0.294138	macrophages
ATRAID	0.905837	0.0415085	0.952412	macrophages
ATRN	0.501868	-0.0349973	0.715731	macrophages
ATRX	0.268613	-0.168184	0.519934	macrophages
ATXN1	0.0493135	-0.207885	0.212177	macrophages
ATXN10	0.914538	0.0181311	0.957554	macrophages
ATXN1L	0.392431	-0.0626601	0.628825	macrophages
ATXN2	0.717331	0.03109	0.849959	macrophages
ATXN2L	0.342334	-0.144522	0.588505	macrophages
ATXN3	0.015409	-0.245094	0.113627	macrophages
ATXN7	0.908533	-0.0593672	0.954191	macrophages
ATXN7L3	0.0368617	-0.196007	0.180652	macrophages
ATXN7L3B	0.717132	0.0138529	0.849959	macrophages
AUP1	0.391666	-0.118703	0.628565	macrophages
AURKAIP1	0.105885	-0.175969	0.321739	macrophages
AVL9	0.000395709	-0.149441	0.0138081	macrophages
AVPI1	0.989312	-0.0191983	0.995606	macrophages
AXIN1	0.00827889	-0.130722	0.0815671	macrophages
AXL	0.914038	0.0757248	0.957462	macrophages
AZI2	0.875228	-0.149757	0.93852	macrophages
AZIN1	0.75296	-0.104238	0.870217	macrophages
B2M	0.240584	0.263758	0.492144	macrophages
B3GALT4	0.202404	-0.0836025	0.448807	macrophages
B3GALT6	0.327431	-0.121071	0.577636	macrophages
B3GNT2	0.00490397	0.131272	0.0610549	macrophages
B3GNT5	0.207955	-0.301219	0.456277	macrophages
B3GNT7	0.405606	-0.607205	0.638148	macrophages
B4GALT1	0.472158	-0.10115	0.692578	macrophages
B4GALT3	0.8245	-0.0539148	0.910036	macrophages
B4GALT4	0.0675993	0.0601925	0.251446	macrophages
B4GALT5	0.000508204	0.247123	0.0152338	macrophages
B4GALT7	0.209911	-0.143897	0.458454	macrophages
BABAM1	0.35573	-0.114597	0.6007	macrophages
BABAM2	0.448224	0.037003	0.674374	macrophages
BACE1	0.104683	-0.601454	0.319678	macrophages
BACH1	0.680518	-0.110713	0.828935	macrophages
BAG1	0.12775	-0.106866	0.35346	macrophages
BAG3	9.73594e-05	-1.24319	0.00649661	macrophages
BAG4	0.687459	-0.0883665	0.833387	macrophages
BAG5	0.91201	0.00445018	0.955863	macrophages
BAG6	0.000147833	-0.468516	0.00814901	macrophages
BAHD1	0.316913	-0.202788	0.567188	macrophages
BAIAP2	0.0926425	-0.127142	0.299749	macrophages
BAIAP2-DT	0.263358	-0.0581368	0.514918	macrophages
BAK1	0.122378	0.0582341	0.34568	macrophages
BANF1	0.0017478	-0.247997	0.0319604	macrophages
BANP	0.332848	0.0567477	0.580892	macrophages
BAP1	0.0238954	-0.147025	0.143128	macrophages
BASP1	0.213663	0.579641	0.463213	macrophages
BATF3	0.0274701	0.00213609	0.154446	macrophages
BAX	0.688149	-0.0881235	0.833652	macrophages
BAZ1A	0.00819679	-0.344623	0.0809779	macrophages
BAZ1B	0.162148	-0.163365	0.401125	macrophages
BAZ2A	0.031586	-0.158692	0.164797	macrophages
BAZ2B	0.367312	-0.182855	0.608507	macrophages
BBIP1	0.184095	-0.0473842	0.424213	macrophages
BBS2	0.235521	-0.0325981	0.488043	macrophages
BBS4	0.0630659	-0.0326177	0.241541	macrophages
BBX	0.031225	-0.13487	0.163813	macrophages
BCAP29	0.244764	-0.0855024	0.496427	macrophages
BCAP31	0.0261059	-0.354327	0.150217	macrophages
BCAR1	0.402506	-0.296813	0.635769	macrophages
BCAR3	0.591811	-0.156146	0.776056	macrophages
BCAS2	0.000281629	0.413757	0.0117415	macrophages
BCAT1	0.895811	0.102946	0.948277	macrophages
BCCIP	0.010275	0.194487	0.0915244	macrophages
BCKDK	0.0545056	-0.26479	0.223517	macrophages
BCL10	0.586336	-0.140436	0.772659	macrophages
BCL2A1	0.274295	0.169739	0.525053	macrophages
BCL2L1	0.842339	-0.104536	0.921654	macrophages
BCL2L11	0.686166	0.0774336	0.832125	macrophages
BCL2L12	0.0443142	-0.0347933	0.199244	macrophages
BCL2L13	0.51918	-0.15281	0.730153	macrophages
BCL2L2	0.1024	0.0476654	0.31636	macrophages
BCL3	0.49628	0.0440453	0.71182	macrophages
BCL6	5.09111e-08	0.475007	0.000142939	macrophages
BCL7B	0.213065	-0.136928	0.462686	macrophages
BCL7C	0.132007	-0.143258	0.359163	macrophages
BCLAF1	0.941747	0.0291957	0.970738	macrophages
BDH2	0.0507208	-0.0775437	0.215429	macrophages
BDP1	0.0146661	-0.17716	0.111677	macrophages
BECN1	0.129069	0.186154	0.355734	macrophages
BEST1	0.317067	-0.0223032	0.567188	macrophages
BET1	0.142239	-0.058781	0.372594	macrophages
BET1L	0.0649536	-0.150151	0.245577	macrophages
BEX3	0.990475	0.00794448	0.995606	macrophages
BEX4	0.305347	0.0355671	0.558359	macrophages
BFAR	0.9577	0.026732	0.980571	macrophages
BHLHE40	0.0110844	0.465343	0.0957738	macrophages
BHLHE41	0.68883	-0.227332	0.833985	macrophages
BICD2	0.285676	-0.0216468	0.537906	macrophages
BICRAL	0.562261	-0.0538382	0.757287	macrophages
BID	0.12263	0.14298	0.345883	macrophages
BIN1	0.587931	0.0495487	0.773495	macrophages
BIN2	0.0529673	0.241952	0.219337	macrophages
BIRC2	0.978809	-0.0151047	0.990528	macrophages
BIRC3	0.014295	0.2821	0.110334	macrophages
BIRC6	0.364097	-0.0798031	0.606218	macrophages
BISPR	0.973296	0.00541728	0.986918	macrophages
BLCAP	0.0230798	-0.269207	0.141172	macrophages
BLMH	0.716463	-0.0432618	0.849327	macrophages
BLOC1S1	0.3609	-0.233222	0.604057	macrophages
BLOC1S2	0.873831	-0.121652	0.938079	macrophages
BLOC1S3	0.717568	-0.0983726	0.850108	macrophages
BLOC1S4	0.812103	0.0806307	0.903568	macrophages
BLOC1S5	0.753294	-0.059166	0.870231	macrophages
BLOC1S6	0.746189	0.0191379	0.866075	macrophages
BLVRA	0.700072	0.102337	0.840199	macrophages
BLVRB	0.045342	0.201331	0.20206	macrophages
BLZF1	0.801392	0.0335338	0.897291	macrophages
BMI1	0.577816	-0.0221803	0.768047	macrophages
BMP2K	0.986334	-0.0243167	0.995349	macrophages
BMPR2	0.0112009	-0.227107	0.0959144	macrophages
BMS1	0.212957	-0.157474	0.462625	macrophages
BNIP2	0.0210876	-0.16737	0.134801	macrophages
BNIP3L	0.239536	0.222879	0.491277	macrophages
BOD1	0.151438	0.109468	0.386056	macrophages
BOD1L1	0.0183568	-0.168926	0.124015	macrophages
BOLA1	0.277365	-0.0127297	0.529067	macrophages
BOLA2B	0.740895	-0.0498226	0.863106	macrophages
BOLA3	1.32633e-05	0.4591	0.00216158	macrophages
BORCS5	0.162904	-0.0590677	0.402162	macrophages
BORCS6	0.423082	0.0111293	0.654409	macrophages
BORCS7	0.69466	-0.0686412	0.83718	macrophages
BORCS8	0.0113769	-0.09875	0.0965336	macrophages
BPGM	0.0438347	-0.0317804	0.198214	macrophages
BPHL	0.265448	-0.160621	0.516701	macrophages
BPNT1	0.146424	-0.237784	0.379466	macrophages
BPTF	0.557604	-0.100818	0.754884	macrophages
BRAF	0.0766612	-0.146867	0.269359	macrophages
BRAP	0.706463	0.0398421	0.84352	macrophages
BRCA2	0.00129101	-0.194807	0.0263803	macrophages
BRCC3	0.0573877	0.136778	0.230247	macrophages
BRD1	0.0109531	-0.101992	0.0951148	macrophages
BRD2	0.0038416	-0.445404	0.0533268	macrophages
BRD3	0.107879	-0.167943	0.323978	macrophages
BRD4	0.175929	-0.206182	0.415749	macrophages
BRD7	0.284204	-0.0137688	0.536595	macrophages
BRD8	0.528025	-0.0351981	0.737006	macrophages
BRD9	0.0836016	-0.148688	0.284365	macrophages
BRF2	0.466086	0.0309449	0.687648	macrophages
BRI3	0.559483	-0.0772288	0.75568	macrophages
BRI3BP	0.984594	0.0145727	0.994134	macrophages
BRIX1	0.619716	0.00186078	0.7918	macrophages
BRK1	0.123312	0.147216	0.346632	macrophages
BRMS1	0.021278	0.00551016	0.135344	macrophages
BROX	0.635458	-0.0458174	0.802051	macrophages
BRPF1	0.265418	-0.0391296	0.516701	macrophages
BRPF3	0.41006	-0.105117	0.642102	macrophages
BRWD1	0.359058	-0.0954142	0.602949	macrophages
BSDC1	0.536633	-0.166287	0.742347	macrophages
BSG	0.448114	-0.281036	0.674359	macrophages
BST1	0.27205	-0.00322036	0.523788	macrophages
BST2	0.909781	-0.00464432	0.954704	macrophages
BTAF1	0.352215	0.00482906	0.597791	macrophages
BTBD1	0.47574	0.103781	0.695418	macrophages
BTBD10	0.369502	0.0593798	0.609454	macrophages
BTBD2	0.00170767	-0.235937	0.0319171	macrophages
BTBD6	0.801037	-0.045065	0.897025	macrophages
BTBD7	0.676581	-0.0356306	0.826898	macrophages
BTD	0.632473	-0.120891	0.799735	macrophages
BTF3	5.25786e-07	0.173119	0.000368706	macrophages
BTF3L4	0.863564	-0.0817698	0.934007	macrophages
BTG1	0.856685	0.0484848	0.929869	macrophages
BTG2	0.526437	-0.309584	0.735599	macrophages
BTG3	0.881735	-0.0421052	0.942054	macrophages
BTK	0.0393961	-0.296166	0.186837	macrophages
BTN2A1	0.488459	0.0893435	0.706543	macrophages
BTN2A2	0.0249575	0.0416518	0.145816	macrophages
BTN3A1	0.827681	-0.0455094	0.911384	macrophages
BTN3A2	0.866448	-0.0764561	0.934505	macrophages
BTN3A3	0.0688453	0.146997	0.253743	macrophages
BUB3	0.90521	0.00718536	0.952369	macrophages
BUD23	0.819769	0.00336012	0.907422	macrophages
BUD31	0.484875	0.0560454	0.703097	macrophages
BX284668.5	0.0885288	-0.117522	0.293517	macrophages
BZW1	0.782521	-0.0447863	0.886468	macrophages
BZW2	0.253574	0.193227	0.504479	macrophages
C11orf1	0.114648	0.119943	0.334085	macrophages
C11orf24	0.0115409	0.119649	0.0966872	macrophages
C11orf54	0.0739297	-0.172349	0.263411	macrophages
C11orf58	0.755825	0.0285227	0.871674	macrophages
C11orf68	0.498899	-0.138238	0.713638	macrophages
C11orf71	0.248039	0.0620652	0.49903	macrophages
C11orf74	0.262511	0.00447219	0.514273	macrophages
C12orf10	0.370262	-0.0535089	0.610178	macrophages
C12orf4	0.482345	0.0678508	0.701166	macrophages
C12orf43	0.339845	-0.0785931	0.585948	macrophages
C12orf45	0.923044	-0.0083967	0.960943	macrophages
C12orf49	0.283149	-0.15674	0.535532	macrophages
C12orf57	0.43605	-0.121635	0.665136	macrophages
C12orf65	0.109276	-0.108371	0.325601	macrophages
C12orf76	0.013659	0.126572	0.106788	macrophages
C14orf119	0.161633	-0.18016	0.400625	macrophages
C15orf39	0.0169259	-0.161004	0.118888	macrophages
C15orf40	0.154281	-0.0195504	0.390639	macrophages
C15orf48	0.532286	0.154586	0.738857	macrophages
C15orf61	0.183493	-0.0480499	0.423621	macrophages
C16orf54	0.0373776	-0.207014	0.181451	macrophages
C16orf58	0.273072	-0.0065978	0.524562	macrophages
C16orf70	0.297686	0.0526215	0.550571	macrophages
C16orf72	0.120521	-0.333849	0.342825	macrophages
C16orf87	0.000508662	0.13184	0.0152338	macrophages
C16orf91	0.485086	0.0367693	0.703269	macrophages
C17orf58	0.0283395	0.0258622	0.155935	macrophages
C18orf21	0.0552937	0.2042	0.225071	macrophages
C18orf25	0.00259838	-0.0943668	0.0410933	macrophages
C19orf12	0.616545	0.0238959	0.790828	macrophages
C19orf24	0.345038	-0.161868	0.590339	macrophages
C19orf38	0.747858	0.0920785	0.866691	macrophages
C19orf53	0.338028	-0.163668	0.58483	macrophages
C19orf66	0.0216276	0.278861	0.136496	macrophages
C19orf70	0.330481	-0.243437	0.579389	macrophages
C1D	0.102383	0.179292	0.31636	macrophages
C1GALT1	0.00135034	0.230361	0.0271748	macrophages
C1GALT1C1	0.330882	0.0077463	0.579825	macrophages
C1QA	0.172616	-0.24942	0.412967	macrophages
C1QB	0.526358	0.0836936	0.735599	macrophages
C1QBP	0.458231	0.0641519	0.681228	macrophages
C1QC	0.398012	0.14352	0.633273	macrophages
C1RL	0.597645	-0.221921	0.779274	macrophages
C1orf122	0.844278	-0.0475112	0.922497	macrophages
C1orf123	0.620234	-0.105816	0.792163	macrophages
C1orf131	0.488236	0.0761982	0.706543	macrophages
C1orf162	0.868078	0.0426003	0.935342	macrophages
C1orf174	0.298043	0.212863	0.550696	macrophages
C1orf216	0.0613515	-0.0657597	0.237507	macrophages
C1orf35	0.215819	0.00767119	0.465082	macrophages
C1orf43	0.480405	0.0713252	0.699304	macrophages
C1orf52	0.910292	-0.0110958	0.954853	macrophages
C1orf54	0.0641005	0.574461	0.243593	macrophages
C2	0.185904	0.0364049	0.426341	macrophages
C20orf194	0.692814	0.00303079	0.836633	macrophages
C20orf27	0.693547	-0.302378	0.836633	macrophages
C20orf96	0.110029	-0.0882109	0.326311	macrophages
C21orf91	0.398915	-0.0442208	0.63381	macrophages
C22orf39	0.425918	-0.0306785	0.656902	macrophages
C2CD2L	0.0120001	-0.30527	0.0988987	macrophages
C2CD3	0.237732	-0.00407208	0.490088	macrophages
C2CD5	0.624128	-0.0407744	0.793699	macrophages
C2orf49	0.0242651	0.0618134	0.143758	macrophages
C2orf68	0.798217	0.0836541	0.894789	macrophages
C2orf69	0.544454	0.0643537	0.747323	macrophages
C2orf74	0.732174	0.0573827	0.856839	macrophages
C3AR1	0.0691796	1.03226	0.254104	macrophages
C3orf14	0.182857	0.00238385	0.422892	macrophages
C3orf38	0.114642	0.16294	0.334085	macrophages
C3orf58	0.963552	-0.0567544	0.983831	macrophages
C3orf62	0.0258555	-0.119785	0.149228	macrophages
C4orf3	4.75628e-06	0.383635	0.00129218	macrophages
C4orf33	0.41242	-0.0839573	0.643677	macrophages
C4orf46	0.00384867	0.133191	0.0533276	macrophages
C4orf48	0.00888985	-0.101204	0.0836944	macrophages
C5AR1	0.0798274	-0.059426	0.276147	macrophages
C5AR2	0.371312	-0.0153912	0.611643	macrophages
C5orf15	0.0151922	0.164853	0.113301	macrophages
C5orf22	0.974465	-0.0139071	0.987312	macrophages
C5orf24	0.391657	-0.0583874	0.628565	macrophages
C5orf51	0.0727193	-0.0823197	0.261487	macrophages
C6orf106	0.000128467	-0.365501	0.00751731	macrophages
C6orf120	0.474501	0.0493012	0.694407	macrophages
C6orf136	0.177589	0.0256047	0.417853	macrophages
C6orf203	0.10964	0.00511279	0.325792	macrophages
C6orf226	0.963893	0.0187562	0.983831	macrophages
C6orf47	0.720582	-0.0827307	0.851159	macrophages
C6orf48	0.00393343	-0.32685	0.0540298	macrophages
C6orf62	8.84219e-06	-0.538328	0.0018684	macrophages
C6orf89	0.381578	-0.188096	0.620359	macrophages
C7orf26	0.203616	-0.134887	0.45056	macrophages
C7orf43	0.0791119	-0.247968	0.275007	macrophages
C7orf50	0.517054	-0.0858503	0.728241	macrophages
C8B	0.666327	-0.309314	0.821776	macrophages
C8orf33	0.147861	-0.136297	0.381457	macrophages
C8orf59	0.00703691	0.281691	0.0738342	macrophages
C8orf76	0.471325	0.16437	0.69189	macrophages
C8orf82	0.392131	-0.0513205	0.628813	macrophages
C9orf16	0.0662952	-0.131087	0.24855	macrophages
C9orf64	0.676139	-0.0822172	0.826646	macrophages
C9orf72	0.110205	0.181252	0.326339	macrophages
C9orf78	0.169657	0.0850863	0.408946	macrophages
C9orf85	0.0133897	0.0946503	0.105769	macrophages
CA2	0.237614	-0.609521	0.490088	macrophages
CAAP1	0.0188197	-0.0423062	0.12558	macrophages
CAB39	0.615262	-0.0848348	0.789658	macrophages
CABIN1	0.0390782	-0.0914529	0.186258	macrophages
CABLES1	0.152599	-0.052207	0.387456	macrophages
CACNB3	0.116772	-0.617783	0.337418	macrophages
CACTIN	0.00244891	-0.0916647	0.0393844	macrophages
CACUL1	0.530223	-0.123963	0.738179	macrophages
CACYBP	0.0108483	0.353211	0.0943878	macrophages
CAD	0.132549	-0.109001	0.359978	macrophages
CALCOCO1	0.667718	-0.21718	0.821974	macrophages
CALCOCO2	0.703399	-0.0643367	0.841787	macrophages
CALHM2	0.260872	0.141425	0.512911	macrophages
CALM1	0.689816	-0.0446709	0.834648	macrophages
CALM2	0.368086	-0.0610599	0.608821	macrophages
CALM3	0.297776	0.217994	0.550604	macrophages
CALR	0.00399668	-0.0471368	0.0545531	macrophages
CALU	0.293608	-0.0308026	0.546047	macrophages
CAMK1D	0.266411	0.161056	0.517912	macrophages
CAMK2D	0.00396314	0.326513	0.0542223	macrophages
CAMK2G	0.40949	0.0537067	0.641869	macrophages
CAMKK2	0.82246	-0.147106	0.908839	macrophages
CAMLG	0.0490623	0.167235	0.211793	macrophages
CAMP	0.897537	-0.0959429	0.949217	macrophages
CAMSAP1	0.129794	-0.0848078	0.355975	macrophages
CAMSAP2	0.532425	-0.0407889	0.738857	macrophages
CAMTA1	0.648826	-0.117998	0.810221	macrophages
CAMTA2	0.0894784	-0.129814	0.294738	macrophages
CAND1	0.667478	-0.0759327	0.821974	macrophages
CANT1	0.0357157	-0.15876	0.176903	macrophages
CANX	0.0530111	-0.149677	0.219399	macrophages
CAP1	0.724776	0.0700822	0.853417	macrophages
CAPN1	0.30978	0.0311221	0.56174	macrophages
CAPN15	0.000730427	-0.119251	0.0187715	macrophages
CAPN2	0.00109145	0.48124	0.023927	macrophages
CAPN7	0.0377114	0.0108545	0.182311	macrophages
CAPNS1	0.0184727	-0.120181	0.124229	macrophages
CAPRIN1	0.155671	0.160049	0.393288	macrophages
CAPZA1	0.93107	-0.0183249	0.964282	macrophages
CAPZA2	0.96814	0.0202333	0.984455	macrophages
CAPZB	0.452805	-0.0155047	0.678097	macrophages
CARD16	0.378227	0.232824	0.617501	macrophages
CARD19	0.0461917	0.236182	0.204887	macrophages
CARD6	0.501304	-0.0761521	0.715635	macrophages
CARD8	0.87378	-0.0611173	0.938079	macrophages
CARD8-AS1	0.0219633	0.140404	0.13719	macrophages
CARD9	0.402217	-0.00188873	0.635708	macrophages
CARHSP1	0.0736073	0.0359433	0.262878	macrophages
CARM1	0.38516	-0.12951	0.623254	macrophages
CARS	0.00358975	0.0669655	0.0509867	macrophages
CARS2	0.269585	-0.303938	0.52049	macrophages
CASC3	0.0156477	-0.252807	0.114344	macrophages
CASC4	0.380258	-0.0749902	0.619273	macrophages
CASD1	0.0228331	-0.124283	0.14065	macrophages
CASP1	0.446845	0.179054	0.673098	macrophages
CASP10	0.0154051	-0.209165	0.113627	macrophages
CASP2	0.88722	0.0103994	0.944853	macrophages
CASP3	0.0393159	-0.302932	0.186573	macrophages
CASP4	0.000765415	0.337725	0.0194733	macrophages
CASP5	0.0343126	-0.0296589	0.172288	macrophages
CASP6	0.114796	0.0523949	0.334085	macrophages
CASP7	0.168603	0.0812921	0.408069	macrophages
CASP8	0.1719	-0.268055	0.412375	macrophages
CASP8AP2	0.514184	-0.053319	0.725843	macrophages
CASP9	0.418126	-0.05977	0.64912	macrophages
CAST	0.657816	0.0478506	0.816019	macrophages
CAT	0.831553	0.0504736	0.91424	macrophages
CATSPER1	0.365042	-0.115439	0.607233	macrophages
CAVIN3	0.111151	-0.00047779	0.327977	macrophages
CBFA2T2	0.391889	0.0277217	0.628792	macrophages
CBFB	0.0238098	-0.221507	0.143018	macrophages
CBL	0.0129416	-0.255241	0.10341	macrophages
CBLB	0.400907	-0.0342775	0.634993	macrophages
CBLL1	0.869716	0.000264376	0.935675	macrophages
CBR1	0.353784	0.174302	0.599117	macrophages
CBR4	0.490896	-0.0390485	0.708291	macrophages
CBWD1	0.104547	-0.0382179	0.319649	macrophages
CBX1	0.0880233	0.0994942	0.292906	macrophages
CBX3	0.479175	0.137267	0.698493	macrophages
CBX4	0.0744101	-0.620812	0.264504	macrophages
CBX6	0.245165	0.235514	0.496657	macrophages
CBX7	0.112023	-0.254663	0.329399	macrophages
CC2D1B	0.861681	0.0384386	0.932695	macrophages
CC2D2A	0.166068	-0.132767	0.404855	macrophages
CCAR1	0.0656064	0.0695199	0.247395	macrophages
CCAR2	0.241161	-0.0295003	0.492213	macrophages
CCDC106	0.973859	0.0133082	0.987226	macrophages
CCDC107	0.281105	0.0847866	0.532993	macrophages
CCDC112	0.00774887	0.271324	0.0779704	macrophages
CCDC115	0.995969	0.0169859	0.998069	macrophages
CCDC117	0.00864359	-0.371801	0.0822926	macrophages
CCDC12	0.0105717	-0.1368	0.0930777	macrophages
CCDC124	0.106724	-0.0657191	0.323061	macrophages
CCDC125	0.441357	-0.20951	0.669472	macrophages
CCDC127	0.695026	-0.0518468	0.837488	macrophages
CCDC130	0.546014	0.0485916	0.748219	macrophages
CCDC137	0.384651	-0.0953982	0.62297	macrophages
CCDC14	0.270471	-0.113714	0.521539	macrophages
CCDC159	0.953035	0.00875278	0.978758	macrophages
CCDC170	0.0738904	0.068766	0.263411	macrophages
CCDC174	0.443328	0.106487	0.670723	macrophages
CCDC18	0.0207282	-0.250205	0.133513	macrophages
CCDC186	0.645221	-0.046368	0.807801	macrophages
CCDC22	0.182314	-0.0773416	0.42265	macrophages
CCDC25	0.653057	0.0823256	0.813252	macrophages
CCDC28A	0.914621	-0.0252828	0.957554	macrophages
CCDC32	0.501228	-0.086062	0.715635	macrophages
CCDC43	0.0216399	0.145684	0.136496	macrophages
CCDC47	0.761104	0.0550603	0.874992	macrophages
CCDC50	0.00500455	0.0747121	0.0615516	macrophages
CCDC59	0.430357	0.180202	0.660673	macrophages
CCDC6	0.930912	-0.0357999	0.96425	macrophages
CCDC66	0.150531	0.0569385	0.385277	macrophages
CCDC69	0.750264	-0.102379	0.86842	macrophages
CCDC71L	0.171254	0.131295	0.411605	macrophages
CCDC82	0.376033	0.0299738	0.616218	macrophages
CCDC84	6.3182e-06	0.151861	0.00150195	macrophages
CCDC86	0.892078	0.0253924	0.946826	macrophages
CCDC88A	0.782456	0.0628516	0.886468	macrophages
CCDC88B	0.00367439	-0.189051	0.0520411	macrophages
CCDC88C	0.0250654	-0.131246	0.14585	macrophages
CCDC90B	0.134646	0.128068	0.362053	macrophages
CCDC91	0.595495	-0.175023	0.778205	macrophages
CCDC92	0.02307	-0.18648	0.141172	macrophages
CCDC93	0.627598	-0.04697	0.795859	macrophages
CCDC97	0.000294687	-0.116277	0.0117415	macrophages
CCL18	0.100622	-0.771293	0.313958	macrophages
CCL20	0.0696025	-0.928311	0.255042	macrophages
CCL23	0.0235084	-0.123028	0.142082	macrophages
CCL3	0.865265	0.0336983	0.93429	macrophages
CCL3L1	0.817644	-0.0167675	0.906468	macrophages
CCL4	0.4635	-0.612651	0.685695	macrophages
CCL4L2	0.230044	-0.242344	0.482096	macrophages
CCM2	0.819823	-0.0106363	0.907422	macrophages
CCNC	0.367488	0.057324	0.608507	macrophages
CCND3	0.319868	-0.51822	0.569926	macrophages
CCNDBP1	0.528463	0.0481246	0.737483	macrophages
CCNG1	0.704604	0.0746482	0.84249	macrophages
CCNG2	0.0912894	0.00628848	0.297953	macrophages
CCNH	0.105739	0.361726	0.321677	macrophages
CCNI	0.00586612	-0.111054	0.0666426	macrophages
CCNJ	0.241582	-0.0503596	0.492352	macrophages
CCNK	0.21712	-0.203696	0.466168	macrophages
CCNL1	0.0250344	0.213296	0.14585	macrophages
CCNL2	0.0490516	0.252395	0.211793	macrophages
CCNQ	0.522857	0.0188124	0.73304	macrophages
CCNT1	0.796995	-0.0794835	0.893886	macrophages
CCNT2	0.127207	0.240577	0.352775	macrophages
CCNY	0.552322	-0.120272	0.752196	macrophages
CCNYL1	0.793419	-0.0711015	0.891488	macrophages
CCP110	0.0134551	-0.0857342	0.105981	macrophages
CCPG1	0.00698016	-0.614869	0.0736581	macrophages
CCR1	0.30957	0.204598	0.561713	macrophages
CCRL2	0.000314206	-0.69288	0.0118992	macrophages
CCSAP	0.0359491	-0.180304	0.177383	macrophages
CCSER2	0.582762	0.0238212	0.770933	macrophages
CCT2	0.122152	0.16398	0.345432	macrophages
CCT3	0.610297	-0.0967899	0.786336	macrophages
CCT4	0.70772	-0.0555194	0.844378	macrophages
CCT5	0.508786	-0.212105	0.721136	macrophages
CCT6A	0.311976	-0.0748973	0.563304	macrophages
CCT7	0.0301486	-0.209474	0.161849	macrophages
CCT8	0.376941	-0.223123	0.616643	macrophages
CCZ1	0.861391	-0.133051	0.932622	macrophages
CCZ1B	0.119756	0.585865	0.341962	macrophages
CD101	0.570445	-0.342632	0.762632	macrophages
CD109	0.576716	-0.0607619	0.767492	macrophages
CD14	0.161735	0.560722	0.400625	macrophages
CD151	0.39472	-0.355499	0.630408	macrophages
CD163	0.0194178	-0.642674	0.128668	macrophages
CD164	0.590369	-0.0715454	0.775401	macrophages
CD2	0.627828	-0.0465618	0.795982	macrophages
CD274	0.0382121	-0.420287	0.183388	macrophages
CD276	0.161084	-0.231568	0.399964	macrophages
CD2AP	0.0608479	0.221021	0.237006	macrophages
CD2BP2	0.304558	-0.0903073	0.557452	macrophages
CD300A	0.0998297	0.643223	0.312127	macrophages
CD300C	0.576668	-0.113932	0.767492	macrophages
CD300LF	0.320952	-0.288582	0.570909	macrophages
CD302	0.895279	0.0993265	0.947994	macrophages
CD33	0.0895024	0.241169	0.294738	macrophages
CD36	0.000222868	0.393509	0.0100914	macrophages
CD37	5.63714e-08	-0.517691	0.000142939	macrophages
CD4	0.0248481	0.207969	0.145623	macrophages
CD40	0.160586	0.304408	0.399732	macrophages
CD44	0.181053	-0.179272	0.421436	macrophages
CD46	0.518158	-0.177002	0.729058	macrophages
CD47	0.848996	-0.073283	0.925923	macrophages
CD52	0.334644	-0.460295	0.581727	macrophages
CD53	5.68703e-06	0.074877	0.00143058	macrophages
CD55	0.0117109	-0.793239	0.0977087	macrophages
CD58	0.163937	0.111935	0.403451	macrophages
CD59	0.136134	-0.251808	0.365023	macrophages
CD5L	0.86013	-0.312901	0.931654	macrophages
CD63	0.484705	-0.0708786	0.702984	macrophages
CD68	0.0963956	-0.208985	0.30662	macrophages
CD69	0.443977	0.0182404	0.671305	macrophages
CD74	0.752832	0.0374532	0.870201	macrophages
CD80	0.0204279	0.314581	0.132251	macrophages
CD81	0.0149966	-0.223782	0.112726	macrophages
CD82	0.743674	-0.23806	0.864573	macrophages
CD83	0.592726	-0.0391721	0.776981	macrophages
CD84	0.380671	0.546225	0.619813	macrophages
CD86	0.00169028	0.581417	0.0316698	macrophages
CD9	0.893349	0.0920781	0.947136	macrophages
CD99	0.0425307	0.284798	0.195842	macrophages
CD99L2	0.179275	-0.308268	0.419485	macrophages
CDADC1	0.0547604	0.118421	0.22432	macrophages
CDC123	0.104274	0.0494364	0.319093	macrophages
CDC16	0.442992	0.0879812	0.670348	macrophages
CDC23	0.852788	-0.0285741	0.928454	macrophages
CDC25B	0.60198	-0.0669567	0.780911	macrophages
CDC26	0.641301	0.0525119	0.805146	macrophages
CDC27	0.000305467	0.27316	0.0117977	macrophages
CDC34	0.10011	-0.164739	0.312747	macrophages
CDC37	0.036381	-0.160403	0.17901	macrophages
CDC37L1	0.00174601	0.12274	0.0319604	macrophages
CDC40	0.0791363	0.0558153	0.275007	macrophages
CDC42	0.840783	-0.0404155	0.920926	macrophages
CDC42BPB	0.00125191	-0.640431	0.0260911	macrophages
CDC42EP1	0.0252426	-0.0447846	0.146246	macrophages
CDC42EP3	0.0083597	-0.716183	0.0815671	macrophages
CDC42EP4	0.431546	-0.312766	0.661848	macrophages
CDC42SE1	0.336825	0.113218	0.583519	macrophages
CDC42SE2	0.676672	0.00221419	0.826898	macrophages
CDC5L	0.000241819	0.311397	0.0106534	macrophages
CDC73	0.793241	-0.0358371	0.891488	macrophages
CDCA7L	0.90692	0.0847083	0.953287	macrophages
CDCP1	0.922674	-0.137327	0.960943	macrophages
CDH1	0.889938	-0.152277	0.945874	macrophages
CDIP1	0.243219	-0.2197	0.493871	macrophages
CDIPT	0.16254	-0.104657	0.401965	macrophages
CDK10	0.0379541	-0.123244	0.182848	macrophages
CDK11A	0.547693	0.0685554	0.749339	macrophages
CDK11B	0.0336707	-0.129165	0.170869	macrophages
CDK12	0.0785986	-0.155235	0.273889	macrophages
CDK13	0.0169611	-0.112995	0.118915	macrophages
CDK14	0.000404323	-0.270004	0.0139192	macrophages
CDK16	0.243271	-0.0437475	0.493871	macrophages
CDK17	0.589276	-0.093704	0.774602	macrophages
CDK18	0.282119	-0.088038	0.534249	macrophages
CDK19	0.0114151	-0.159887	0.0965336	macrophages
CDK2AP2	0.00160087	0.114218	0.0306107	macrophages
CDK4	0.0781596	0.0827199	0.272734	macrophages
CDK5	0.000252996	-0.160273	0.0109974	macrophages
CDK5RAP1	0.667549	0.0244502	0.821974	macrophages
CDK5RAP2	0.00121163	-0.186361	0.0258135	macrophages
CDK5RAP3	0.00911032	0.273146	0.0850123	macrophages
CDK7	0.0230113	0.0343286	0.141172	macrophages
CDK8	0.311436	-0.0457905	0.562722	macrophages
CDK9	0.000311676	-0.251137	0.0118992	macrophages
CDKN1A	0.278658	-0.289689	0.530339	macrophages
CDKN1B	0.00137094	0.59292	0.0273284	macrophages
CDKN2AIP	0.455905	0.0327891	0.679734	macrophages
CDKN2B	0.0103189	-0.0396882	0.0915939	macrophages
CDKN2D	0.0867272	-0.122556	0.290632	macrophages
CDR2	0.0118534	0.0866104	0.0985455	macrophages
CDS2	0.812506	-0.0401298	0.903568	macrophages
CDV3	0.394645	0.0986538	0.630408	macrophages
CDYL	0.690312	-0.0453455	0.83485	macrophages
CEBPA	0.0199963	-0.536361	0.13068	macrophages
CEBPB	2.43618e-05	-0.28985	0.00308867	macrophages
CEBPD	0.25564	0.813272	0.506553	macrophages
CEBPG	0.162099	-0.136125	0.401125	macrophages
CEBPZ	0.343158	0.0776233	0.589255	macrophages
CEBPZOS	0.0597581	-0.265986	0.235168	macrophages
CELA2B	0.0641405	-0.0552684	0.243593	macrophages
CELF1	0.168405	-0.203534	0.40798	macrophages
CELF2	0.400372	-0.141164	0.63465	macrophages
CEMIP2	8.09869e-05	-0.910677	0.00586731	macrophages
CENPB	0.459061	-0.11594	0.681651	macrophages
CENPBD1	0.554683	-0.0737369	0.75288	macrophages
CENPC	0.000193299	0.159748	0.00952952	macrophages
CENPQ	0.0117688	-0.0419645	0.0979489	macrophages
CENPV	0.296903	-0.456254	0.550201	macrophages
CENPW	0.210019	-0.0549827	0.458509	macrophages
CENPX	0.180736	0.0427239	0.421219	macrophages
CEP104	0.0148573	-0.111148	0.112345	macrophages
CEP120	0.00711637	-0.127131	0.0743602	macrophages
CEP135	0.0394922	0.0334147	0.187176	macrophages
CEP162	0.097384	0.023316	0.307897	macrophages
CEP164	0.0105396	-0.108521	0.0930105	macrophages
CEP170	0.571132	0.0854476	0.76288	macrophages
CEP170B	0.366645	-0.0846402	0.608101	macrophages
CEP290	0.0878227	-0.0124853	0.292627	macrophages
CEP350	0.0326193	-0.234464	0.168276	macrophages
CEP44	0.417551	-0.121787	0.648491	macrophages
CEP57	0.538582	-0.0342396	0.743421	macrophages
CEP63	0.0807649	0.204839	0.277748	macrophages
CEP85	0.970266	-0.0012921	0.985685	macrophages
CEP95	0.0502478	-0.0404652	0.214378	macrophages
CEPT1	0.442619	-0.0591522	0.67011	macrophages
CERK	0.0263182	0.178221	0.150905	macrophages
CERS2	0.396144	0.107256	0.631356	macrophages
CERS5	0.00112129	-0.131702	0.0243704	macrophages
CERS6	0.0168387	-0.269261	0.118604	macrophages
CES1	0.424271	-1.5077	0.655582	macrophages
CES2	0.29152	-0.135139	0.544841	macrophages
CETN2	0.133069	-0.0896144	0.360722	macrophages
CETN3	0.00632271	0.0470245	0.0692041	macrophages
CFAP20	0.349951	0.0273693	0.595144	macrophages
CFAP298	0.379195	-0.0583885	0.618203	macrophages
CFAP36	0.0838244	0.0276103	0.284539	macrophages
CFAP97	0.583147	-0.100589	0.771075	macrophages
CFD	0.338293	-0.0620907	0.58483	macrophages
CFDP1	0.698841	-0.0450522	0.83978	macrophages
CFL1	0.555749	-0.095629	0.753265	macrophages
CFLAR	0.8745	0.112336	0.938136	macrophages
CGAS	0.0949898	-0.402079	0.303864	macrophages
CGGBP1	0.359448	-0.148534	0.603155	macrophages
CHCHD1	0.0475036	0.200221	0.207701	macrophages
CHCHD10	0.306054	-0.337498	0.558847	macrophages
CHCHD2	0.0585657	0.0863158	0.232447	macrophages
CHCHD3	0.00207416	0.300667	0.0360459	macrophages
CHCHD4	0.0572761	0.0546373	0.230042	macrophages
CHCHD5	0.524395	-0.061895	0.733806	macrophages
CHCHD7	0.00113148	0.233586	0.0244523	macrophages
CHD1	0.799881	0.0228547	0.896042	macrophages
CHD1L	0.344268	0.0037911	0.589994	macrophages
CHD2	0.898446	-0.0868838	0.949629	macrophages
CHD4	0.000517458	-0.543919	0.0152983	macrophages
CHD6	0.0421824	-0.106457	0.195184	macrophages
CHD7	0.400061	-0.150713	0.634543	macrophages
CHD8	0.729054	-0.0552527	0.855191	macrophages
CHD9	0.301424	-0.072552	0.554488	macrophages
CHDH	0.76434	-0.224836	0.876194	macrophages
CHERP	0.00626146	-0.155833	0.0691305	macrophages
CHFR	0.314246	0.121413	0.566193	macrophages
CHIC2	0.35544	-0.157268	0.600585	macrophages
CHID1	0.11679	-0.18594	0.337418	macrophages
CHKA	0.952009	-0.0377818	0.977979	macrophages
CHM	0.0135816	-0.0217941	0.10652	macrophages
CHML	0.453129	-0.0902828	0.678109	macrophages
CHMP1A	0.352298	-0.209892	0.597799	macrophages
CHMP1B	0.0969754	0.683561	0.307244	macrophages
CHMP2A	0.0541901	0.235242	0.222824	macrophages
CHMP2B	0.199865	0.174136	0.445596	macrophages
CHMP3	0.662689	0.112745	0.819392	macrophages
CHMP4A	0.349456	0.0702626	0.594435	macrophages
CHMP4B	2.15676e-07	0.135471	0.000205081	macrophages
CHMP5	0.192746	0.129544	0.436634	macrophages
CHMP7	0.551903	-0.0452003	0.751983	macrophages
CHORDC1	0.00868027	-0.676831	0.0825385	macrophages
CHP1	0.236872	-0.284325	0.489111	macrophages
CHPF2	0.123798	-0.0955995	0.347501	macrophages
CHPT1	0.218539	0.250537	0.467762	macrophages
CHRAC1	0.761463	-0.0406957	0.874992	macrophages
CHST11	0.262852	0.381537	0.514583	macrophages
CHST12	0.455985	-0.199541	0.679734	macrophages
CHST14	0.18031	-0.0292796	0.420612	macrophages
CHSY1	0.548405	0.0736273	0.749499	macrophages
CHTF8	0.137456	-0.167576	0.366074	macrophages
CHTOP	0.864578	0.0399591	0.934211	macrophages
CHUK	0.585289	-0.0792696	0.772164	macrophages
CHURC1	0.375054	0.204413	0.615519	macrophages
CIAO1	0.497443	-0.110859	0.712761	macrophages
CIAO2A	0.00149512	0.309538	0.0289398	macrophages
CIAO2B	0.211784	-0.213854	0.460956	macrophages
CIAPIN1	0.796604	0.0280461	0.893639	macrophages
CIB1	0.894578	-0.0498937	0.947779	macrophages
CIC	0.000200279	-0.252353	0.00958191	macrophages
CIDEB	0.000969144	0.251281	0.0224081	macrophages
CIITA	0.0153639	0.340296	0.113627	macrophages
CINP	0.244998	0.0431508	0.496657	macrophages
CIPC	0.369068	0.0708486	0.609423	macrophages
CIR1	0.211179	0.0719219	0.460382	macrophages
CIRBP	0.120901	-0.116489	0.343169	macrophages
CISD2	0.965971	0.018984	0.984054	macrophages
CISD3	0.431729	-0.0200508	0.661997	macrophages
CISH	0.848872	-0.0850199	0.925921	macrophages
CITED2	0.039782	-0.414738	0.187964	macrophages
CIZ1	0.010397	-0.228892	0.0918584	macrophages
CKAP4	0.989747	0.02234	0.995606	macrophages
CKAP5	0.0438102	-0.255286	0.198214	macrophages
CKLF	0.342785	-0.173146	0.588881	macrophages
CKS1B	0.132892	-0.119702	0.360654	macrophages
CKS2	0.0179502	-0.588918	0.122245	macrophages
CLASP1	0.000175858	-0.140818	0.00903683	macrophages
CLASP2	0.000595648	-0.203732	0.0163082	macrophages
CLASRP	0.0308291	-0.144707	0.163264	macrophages
CLCC1	0.0186933	-0.117055	0.125095	macrophages
CLCN3	0.0578163	-0.205256	0.231113	macrophages
CLCN4	0.245305	-0.139146	0.496657	macrophages
CLCN6	0.122736	0.0677337	0.345925	macrophages
CLCN7	0.109673	-0.154781	0.325792	macrophages
CLDN23	0.0765044	0.163481	0.268932	macrophages
CLDN7	0.49665	-0.631728	0.712027	macrophages
CLDND1	0.0129217	0.169726	0.103401	macrophages
CLEC12A	0.000208531	-0.794946	0.00981315	macrophages
CLEC2B	0.00878411	0.422925	0.0832139	macrophages
CLEC4A	0.881589	-0.0307804	0.942054	macrophages
CLEC4E	0.498315	0.246479	0.713205	macrophages
CLEC7A	0.219625	0.161045	0.469389	macrophages
CLIC1	0.0333346	0.198755	0.169783	macrophages
CLIC2	0.242083	0.320637	0.492781	macrophages
CLIC4	0.0378804	-0.606176	0.182609	macrophages
CLINT1	0.258741	0.121002	0.510172	macrophages
CLIP1	0.856406	-0.0101668	0.929869	macrophages
CLIP4	0.0129269	-0.448526	0.103401	macrophages
CLK1	0.133967	0.185353	0.361327	macrophages
CLK2	0.00379365	0.20407	0.0531461	macrophages
CLK3	0.133114	-0.0722781	0.360722	macrophages
CLK4	0.000413464	0.215128	0.0139788	macrophages
CLMN	0.955496	0.0278847	0.979129	macrophages
CLN5	0.319181	-0.136399	0.56942	macrophages
CLN8	0.20023	-0.186512	0.445888	macrophages
CLNS1A	0.216452	0.187091	0.465522	macrophages
CLOCK	0.115849	-0.126521	0.335721	macrophages
CLPB	0.0287283	-0.0989724	0.156769	macrophages
CLPP	0.0962082	-0.145891	0.306472	macrophages
CLPTM1	0.107927	-0.238362	0.323993	macrophages
CLPTM1L	0.662773	-0.0683922	0.819392	macrophages
CLPX	0.0335306	0.124799	0.170385	macrophages
CLSTN1	0.265069	-0.0777275	0.516623	macrophages
CLTA	0.674213	-0.0873073	0.826339	macrophages
CLTB	0.0181788	-0.180514	0.123448	macrophages
CLTC	0.0429665	-0.293044	0.196101	macrophages
CLUH	0.000330275	-0.226242	0.0123157	macrophages
CMAS	0.658513	-0.251923	0.816019	macrophages
CMC1	0.134611	0.167729	0.362053	macrophages
CMC2	0.854262	-0.0578097	0.929259	macrophages
CMIP	0.334833	0.0930914	0.581923	macrophages
CMPK1	0.0718337	-0.15725	0.259468	macrophages
CMPK2	0.506554	0.230339	0.719382	macrophages
CMSS1	0.0498793	0.106554	0.213423	macrophages
CMTM3	0.175099	0.43353	0.414826	macrophages
CMTM6	0.251886	-0.154554	0.502254	macrophages
CMTM7	0.819845	-0.0186622	0.907422	macrophages
CMTR1	0.727426	-0.0593819	0.854336	macrophages
CMTR2	0.105802	-0.0167917	0.321677	macrophages
CNBP	0.103682	0.122637	0.3183	macrophages
CNDP2	0.423029	0.13216	0.654409	macrophages
CNEP1R1	0.00515965	0.165037	0.0627646	macrophages
CNIH1	0.589944	-0.223603	0.775109	macrophages
CNIH4	0.770475	-0.194568	0.878924	macrophages
CNN2	0.0780241	-0.182059	0.272682	macrophages
CNNM4	0.622032	0.025924	0.793145	macrophages
CNOT1	0.000142309	-0.309891	0.00807869	macrophages
CNOT10	0.524247	0.0310625	0.733806	macrophages
CNOT11	0.216583	-0.0528064	0.465551	macrophages
CNOT2	0.150928	0.124538	0.385466	macrophages
CNOT4	0.0730681	-0.178935	0.261487	macrophages
CNOT6	0.635955	-0.0423994	0.80254	macrophages
CNOT6L	0.0167323	-0.298931	0.118182	macrophages
CNOT7	0.203006	-0.130442	0.44996	macrophages
CNOT8	0.530689	0.107793	0.738557	macrophages
CNOT9	0.0446631	0.162354	0.200227	macrophages
CNP	0.000217613	0.213546	0.00991247	macrophages
CNPPD1	0.554091	0.0844682	0.752807	macrophages
CNPY2	0.171361	-0.151854	0.411732	macrophages
CNPY3	0.949213	-0.0381604	0.975765	macrophages
CNST	0.239973	0.034477	0.491645	macrophages
CNTLN	0.367416	-0.0161369	0.608507	macrophages
CNTRL	0.083459	-0.163896	0.284314	macrophages
COA1	0.232795	0.104794	0.484772	macrophages
COA3	0.0870239	0.174947	0.29124	macrophages
COA4	0.397515	0.158303	0.632614	macrophages
COA5	0.206269	0.161065	0.454809	macrophages
COA6	0.613573	-0.0122001	0.788707	macrophages
COA7	0.773516	-0.0296348	0.88013	macrophages
COASY	0.215121	-0.111574	0.464863	macrophages
COG1	0.0599138	0.0609663	0.235537	macrophages
COG2	0.26206	0.123041	0.514164	macrophages
COG3	0.254284	0.0916613	0.505467	macrophages
COG5	0.202256	-0.0471898	0.448807	macrophages
COG6	0.204949	-0.0926756	0.452684	macrophages
COL4A3BP	0.367737	-0.421455	0.608786	macrophages
COL8A2	0.622906	-0.172349	0.793407	macrophages
COL9A2	0.0426773	0.0542477	0.196043	macrophages
COLEC12	0.7788	-0.41234	0.883701	macrophages
COLGALT1	0.265284	-0.214002	0.516701	macrophages
COMMD1	0.037707	0.0781642	0.182311	macrophages
COMMD10	0.00225996	0.249739	0.0381061	macrophages
COMMD2	0.791403	0.0617723	0.890639	macrophages
COMMD3	0.0310655	0.133468	0.163457	macrophages
COMMD4	0.728511	-0.0498268	0.854818	macrophages
COMMD5	0.647791	-0.165475	0.809685	macrophages
COMMD6	0.00083358	0.234126	0.0205878	macrophages
COMMD7	0.0144476	0.135627	0.110828	macrophages
COMMD8	0.0406139	0.101291	0.190946	macrophages
COMMD9	0.999836	-0.00342095	1	macrophages
COMT	0.385993	-0.197292	0.623938	macrophages
COMTD1	0.672022	-0.0433039	0.824261	macrophages
COP1	0.0435137	-0.213583	0.197382	macrophages
COPA	0.50252	-0.141611	0.716232	macrophages
COPB1	0.161282	0.00535686	0.399964	macrophages
COPB2	0.489346	0.0729301	0.707111	macrophages
COPE	0.958278	-0.016611	0.980777	macrophages
COPG1	0.21967	-0.233626	0.469389	macrophages
COPRS	0.0147499	-0.345786	0.111978	macrophages
COPS2	0.0371818	0.111222	0.181309	macrophages
COPS3	0.453202	0.0194709	0.678109	macrophages
COPS4	0.548664	0.110325	0.749719	macrophages
COPS5	0.305474	0.0787165	0.558397	macrophages
COPS6	0.123822	0.0869449	0.347501	macrophages
COPS7A	0.632264	-0.202888	0.799735	macrophages
COPS7B	0.267153	-0.0551591	0.518535	macrophages
COPS8	0.000910432	0.28841	0.0220562	macrophages
COPS9	0.640644	0.0419084	0.805064	macrophages
COPZ1	0.989362	-0.013226	0.995606	macrophages
COQ10B	0.394544	-0.188721	0.630392	macrophages
COQ2	0.576805	-0.195645	0.767492	macrophages
COQ4	0.269436	-0.0150502	0.520334	macrophages
COQ5	0.609501	-0.0356684	0.786109	macrophages
COQ6	0.00595563	0.151372	0.0673172	macrophages
COQ7	0.439239	-0.0358707	0.667988	macrophages
COQ8A	0.0143013	-0.0784968	0.110334	macrophages
COQ8B	0.0472291	-0.0637569	0.207048	macrophages
CORO1B	0.289457	-0.098377	0.542714	macrophages
CORO1C	0.442342	-0.239249	0.67003	macrophages
CORO2A	0.521453	-0.739533	0.731727	macrophages
CORO7	0.459498	-0.0921791	0.681651	macrophages
COX10	0.258174	0.0339553	0.50945	macrophages
COX11	0.126542	0.086732	0.352086	macrophages
COX14	0.879206	-0.0971469	0.94069	macrophages
COX15	0.726467	-0.100535	0.853777	macrophages
COX17	0.868793	0.0247927	0.935444	macrophages
COX18	0.659549	0.0618317	0.816732	macrophages
COX19	0.433583	-0.0893525	0.663176	macrophages
COX20	0.000155345	0.293537	0.00826371	macrophages
COX4I1	0.3483	-0.045191	0.593264	macrophages
COX5A	0.101417	0.229584	0.315015	macrophages
COX5B	0.435272	0.141407	0.664616	macrophages
COX6A1	0.940533	-0.0141131	0.97012	macrophages
COX6B1	0.605049	-0.0298326	0.782757	macrophages
COX6C	0.311314	0.147146	0.562722	macrophages
COX7A2	0.176885	0.194341	0.417223	macrophages
COX7A2L	0.187529	-0.0679668	0.428691	macrophages
COX7B	0.00586494	0.270835	0.0666426	macrophages
COX7C	0.00523413	0.112643	0.0628013	macrophages
COX8A	0.776294	-0.0382727	0.881779	macrophages
CPD	0.0166497	-0.358319	0.117818	macrophages
CPE	0.392487	-0.803026	0.628825	macrophages
CPEB2	0.19215	-0.108382	0.436017	macrophages
CPEB3	0.138097	-0.138023	0.367043	macrophages
CPEB4	0.000955863	-0.4581	0.0223045	macrophages
CPED1	0.0236602	-0.290675	0.142618	macrophages
CPM	0.859458	-0.0785552	0.931457	macrophages
CPNE1	0.0295773	0.20915	0.159515	macrophages
CPNE2	0.301715	0.218745	0.554651	macrophages
CPNE3	0.139769	-0.193995	0.369422	macrophages
CPNE8	0.157014	0.103752	0.394976	macrophages
CPPED1	0.161864	0.264475	0.400813	macrophages
CPQ	0.617248	0.0849835	0.791005	macrophages
CPSF2	0.00734098	-0.378582	0.0755654	macrophages
CPSF3	0.163786	0.05752	0.403307	macrophages
CPSF4	0.807295	-0.0166418	0.900586	macrophages
CPSF6	0.871775	0.00730375	0.93693	macrophages
CPSF7	0.0833329	-0.152741	0.284266	macrophages
CPT1A	0.767592	0.0533012	0.877924	macrophages
CPT2	0.068828	-0.0165308	0.253743	macrophages
CPVL	0.0880251	0.273117	0.292906	macrophages
CR1	0.125354	-0.1699	0.349676	macrophages
CRADD	0.160194	0.0699874	0.399148	macrophages
CRBN	0.0217705	0.223784	0.136866	macrophages
CRCP	0.262281	-0.12805	0.514164	macrophages
CREB1	0.154907	-0.101187	0.391749	macrophages
CREB3	0.0623659	-0.0509297	0.239726	macrophages
CREB3L2	0.0098392	-0.250926	0.0884022	macrophages
CREB5	0.992504	0.0192575	0.995776	macrophages
CREBBP	0.111333	-0.176106	0.328132	macrophages
CREBL2	0.230649	0.259052	0.48251	macrophages
CREBRF	0.644558	-0.0217492	0.807502	macrophages
CREBZF	0.729952	-0.040348	0.855716	macrophages
CREG1	0.33939	0.0746773	0.585826	macrophages
CRELD1	0.222101	0.0507413	0.471916	macrophages
CRELD2	0.14939	0.0590295	0.383403	macrophages
CREM	0.317368	0.576953	0.567384	macrophages
CRIM1	0.144043	-0.235306	0.375766	macrophages
CRIPT	0.107526	0.0688997	0.323978	macrophages
CRK	0.0283583	-0.239421	0.155935	macrophages
CRKL	0.089851	-0.059929	0.295247	macrophages
CRLF3	0.114846	-0.134479	0.334085	macrophages
CRLS1	0.0522474	0.295492	0.218313	macrophages
CRNKL1	0.47245	-0.0389737	0.692872	macrophages
CROT	0.577852	0.0239587	0.768047	macrophages
CRTAM	0.790638	-0.226606	0.890097	macrophages
CRTAP	0.965864	-0.00237601	0.984054	macrophages
CRTC2	0.225061	-0.0990209	0.475435	macrophages
CRTC3	0.483966	0.0698992	0.702568	macrophages
CRY1	0.0083403	-0.182676	0.0815671	macrophages
CRYBG1	0.731679	-0.0212881	0.856685	macrophages
CRYBG3	0.0967357	-0.133574	0.306868	macrophages
CRYL1	0.548037	0.105171	0.749401	macrophages
CRYZ	0.250123	0.112068	0.500443	macrophages
CRYZL1	0.213856	0.0706249	0.463213	macrophages
CS	0.785834	0.095321	0.887974	macrophages
CSDE1	4.2769e-05	-0.0831717	0.00410057	macrophages
CSE1L	0.13409	-0.0738019	0.361327	macrophages
CSF1	0.00478672	-0.336146	0.0604318	macrophages
CSF1R	0.384744	0.406229	0.622977	macrophages
CSF2RA	0.0081782	0.575002	0.0809779	macrophages
CSF2RB	0.971763	0.0430303	0.986547	macrophages
CSF3R	0.281908	0.392425	0.534115	macrophages
CSGALNACT2	0.588403	0.123422	0.773856	macrophages
CSK	0.8118	-0.10102	0.903568	macrophages
CSNK1A1	0.283967	-0.10952	0.536595	macrophages
CSNK1D	0.69319	-0.0803864	0.836633	macrophages
CSNK1E	0.243332	-0.0396284	0.493871	macrophages
CSNK1G1	0.105641	-0.0752805	0.321573	macrophages
CSNK1G2	0.0115315	0.270818	0.0966872	macrophages
CSNK1G3	0.00851418	-0.062264	0.0818099	macrophages
CSNK2A1	0.917196	9.68265e-06	0.958921	macrophages
CSNK2A2	0.0224216	-0.247088	0.13878	macrophages
CSNK2B	0.478256	0.117787	0.697889	macrophages
CSPP1	0.0112317	-0.0345538	0.0959991	macrophages
CSRNP1	0.992119	-0.039942	0.995673	macrophages
CSRNP2	0.0378611	-0.184701	0.182609	macrophages
CSRP1	0.490971	-0.298037	0.708291	macrophages
CST3	0.370991	-0.149905	0.611247	macrophages
CSTA	0.953598	0.0354915	0.978801	macrophages
CSTB	0.779744	-0.136597	0.884377	macrophages
CSTF1	0.0697368	0.0260625	0.255165	macrophages
CSTF2T	0.0945048	0.0468549	0.302949	macrophages
CSTF3	0.252631	-0.0797968	0.503343	macrophages
CTB-178M22.2	0.282969	-0.0285262	0.535459	macrophages
CTBP1	0.13345	-0.157894	0.360762	macrophages
CTBP2	0.654399	-0.0299085	0.813952	macrophages
CTBS	0.594376	0.0225465	0.777678	macrophages
CTCF	0.175192	-0.0939024	0.414826	macrophages
CTDNEP1	0.596765	-0.0764639	0.77866	macrophages
CTDP1	0.849242	-0.0139291	0.92596	macrophages
CTDSP1	0.301158	-0.0659185	0.554163	macrophages
CTDSP2	0.863687	0.0310656	0.934007	macrophages
CTDSPL2	0.0205039	-0.0737067	0.132308	macrophages
CTNNA1	0.693011	-0.161804	0.836633	macrophages
CTNNB1	0.992269	-0.00587894	0.995673	macrophages
CTNNBIP1	0.0483163	0.138112	0.210273	macrophages
CTNNBL1	0.196752	-0.0931155	0.441329	macrophages
CTNND1	0.597355	0.0145156	0.779274	macrophages
CTNS	0.508453	0.00445723	0.720798	macrophages
CTR9	0.000959198	0.0623665	0.0223138	macrophages
CTSA	0.406061	0.242453	0.638563	macrophages
CTSB	0.291645	0.188466	0.544841	macrophages
CTSC	0.450335	0.126027	0.675946	macrophages
CTSD	0.246181	-0.257393	0.497031	macrophages
CTSH	0.922272	-0.0151127	0.960851	macrophages
CTSL	0.11524	0.207665	0.334632	macrophages
CTSO	0.882079	0.0288257	0.942054	macrophages
CTSS	0.808306	0.0344181	0.90121	macrophages
CTSW	0.423327	-0.0781276	0.654655	macrophages
CTSZ	0.0113558	-0.0453643	0.096525	macrophages
CTTNBP2NL	0.437407	0.14593	0.666403	macrophages
CUEDC1	0.771087	-0.0447785	0.878945	macrophages
CUEDC2	0.0669879	0.0314608	0.25053	macrophages
CUL1	0.618465	0.0219177	0.791403	macrophages
CUL2	0.21119	-0.0375261	0.460382	macrophages
CUL3	0.708323	-0.0219473	0.844396	macrophages
CUL4A	0.221356	0.102305	0.470878	macrophages
CUL4B	0.0924983	-0.156274	0.299749	macrophages
CUL5	0.247485	-0.0982192	0.498311	macrophages
CUTA	0.844839	-0.048822	0.922977	macrophages
CUTC	0.913502	-0.00512962	0.957113	macrophages
CUX1	0.811925	0.0219555	0.903568	macrophages
CWC15	1.1425e-05	0.507196	0.00216158	macrophages
CWC22	0.579773	0.0141108	0.768752	macrophages
CWC25	0.0937596	-0.246714	0.301449	macrophages
CWC27	0.00798556	0.111308	0.0796149	macrophages
CWF19L1	0.00394196	-0.0822191	0.0540298	macrophages
CWF19L2	0.0454225	-0.142187	0.202182	macrophages
CXCL2	0.652497	0.153479	0.813061	macrophages
CXCL3	0.387936	-0.722251	0.625816	macrophages
CXCL5	0.301563	-0.188981	0.554505	macrophages
CXCL8	0.187009	-1.18223	0.427924	macrophages
CXCR2	0.0796603	-0.230713	0.27582	macrophages
CXCR4	0.0249466	1.20112	0.145816	macrophages
CXXC1	0.2677	-0.0534612	0.519356	macrophages
CXXC5	0.101661	0.0891709	0.315016	macrophages
CXorf38	0.220538	0.0571943	0.469531	macrophages
CXorf56	0.350828	-0.0489987	0.596368	macrophages
CYB561	0.246032	-0.0828318	0.497031	macrophages
CYB561A3	0.627185	-0.0209186	0.795696	macrophages
CYB561D2	0.441963	-0.0965194	0.669723	macrophages
CYB5A	0.00751444	0.278316	0.0763182	macrophages
CYB5B	0.00164474	0.317029	0.0310957	macrophages
CYB5D1	1.24748e-07	-0.533414	0.000189791	macrophages
CYB5D2	0.30257	-0.105089	0.555484	macrophages
CYB5R1	0.885729	0.0380137	0.943926	macrophages
CYB5R2	0.258008	-0.271595	0.509254	macrophages
CYB5R3	0.336674	-0.297126	0.583389	macrophages
CYB5R4	0.708649	0.0260545	0.844539	macrophages
CYBA	0.0383176	0.0648838	0.183553	macrophages
CYBB	0.711669	-0.188161	0.846589	macrophages
CYBC1	0.207796	-0.246897	0.456277	macrophages
CYC1	0.0545698	0.20254	0.22366	macrophages
CYCS	0.990799	0.0118928	0.995606	macrophages
CYFIP1	0.00411168	0.321146	0.0558597	macrophages
CYFIP2	0.031414	-0.172204	0.164239	macrophages
CYGB	0.969674	-0.0104287	0.985387	macrophages
CYHR1	0.0762366	-0.107558	0.268277	macrophages
CYLD	0.145596	-0.228443	0.377875	macrophages
CYP20A1	0.964302	-0.0250914	0.983831	macrophages
CYP27A1	0.0581137	-1.00213	0.231694	macrophages
CYP2R1	0.854873	-0.0103764	0.929667	macrophages
CYP2U1	0.579052	-0.0327614	0.7686	macrophages
CYP4V2	0.00231197	-0.252085	0.0384839	macrophages
CYSLTR1	0.594327	0.000760238	0.777678	macrophages
CYSTM1	0.0412394	-0.0138967	0.192459	macrophages
CYTH1	0.248604	-0.164662	0.499357	macrophages
CYTH2	0.064703	-0.0918552	0.244885	macrophages
CYTH4	0.0797621	0.462338	0.276047	macrophages
CYTIP	0.44151	0.277907	0.669472	macrophages
CYTOR	0.708813	0.0440449	0.844602	macrophages
DAAM1	0.448804	-0.105694	0.674847	macrophages
DAB2	0.686677	0.0145589	0.832571	macrophages
DAD1	0.403408	0.180847	0.636415	macrophages
DAGLA	0.168478	-0.106829	0.408027	macrophages
DAGLB	0.722373	0.0672463	0.851974	macrophages
DALRD3	0.014897	-0.228344	0.112376	macrophages
DAP	0.104093	0.182928	0.318904	macrophages
DAP3	0.35748	0.0834202	0.601759	macrophages
DAPK1	0.613692	-0.00719132	0.788707	macrophages
DAPK3	4.7485e-06	-0.165401	0.00129218	macrophages
DAPP1	0.0892188	0.0315178	0.294441	macrophages
DARS	0.0127251	0.198857	0.102929	macrophages
DARS2	0.75789	0.00374151	0.872732	macrophages
DAXX	0.151055	-0.155508	0.385466	macrophages
DAZAP1	0.668554	-0.062743	0.822428	macrophages
DAZAP2	0.0238207	0.123029	0.143018	macrophages
DBF4	1.30485e-05	0.254706	0.00216158	macrophages
DBI	0.0263245	0.221498	0.150905	macrophages
DBNL	0.965389	0.0377098	0.984054	macrophages
DBR1	0.69909	-0.337177	0.839857	macrophages
DBT	0.211666	-0.0471809	0.460956	macrophages
DCAF1	3.44356e-05	-0.265011	0.00379569	macrophages
DCAF10	0.00870378	-0.184544	0.0826588	macrophages
DCAF11	0.378937	-0.0253791	0.618047	macrophages
DCAF12	0.950243	-0.0731821	0.976692	macrophages
DCAF13	0.377706	-0.0745337	0.617443	macrophages
DCAF15	0.0183521	-0.150206	0.124015	macrophages
DCAF16	0.585709	-0.0558176	0.772517	macrophages
DCAF5	0.676825	-0.184928	0.826953	macrophages
DCAF6	0.874354	0.0271742	0.938136	macrophages
DCAF7	0.0819062	-0.37058	0.280784	macrophages
DCAF8	0.241317	-0.157533	0.492213	macrophages
DCK	0.253367	0.204027	0.50428	macrophages
DCLRE1B	0.604349	0.00187886	0.782383	macrophages
DCLRE1C	0.521778	-0.0450708	0.731914	macrophages
DCP1A	0.221721	0.197101	0.471258	macrophages
DCP2	0.467903	0.0829415	0.689104	macrophages
DCSTAMP	0.0172295	-0.537634	0.119966	macrophages
DCTD	0.703333	-0.13137	0.841787	macrophages
DCTN1	0.442162	-0.0875893	0.669891	macrophages
DCTN2	0.00525622	0.124173	0.062967	macrophages
DCTN3	0.309692	-0.0651521	0.561713	macrophages
DCTN4	0.329554	0.0606292	0.579099	macrophages
DCTN5	0.0582626	0.265805	0.231903	macrophages
DCTN6	0.0391356	0.0201865	0.186415	macrophages
DCTPP1	0.0302517	0.187008	0.161951	macrophages
DCUN1D1	0.40426	-0.0937174	0.636952	macrophages
DCUN1D3	0.154639	-0.2394	0.391201	macrophages
DCUN1D4	0.000121714	-0.107672	0.00741896	macrophages
DCUN1D5	0.492856	-0.0643456	0.709585	macrophages
DCXR	0.259453	0.0117171	0.511046	macrophages
DDA1	0.376241	-0.188163	0.616426	macrophages
DDAH2	0.943845	-0.0484442	0.972218	macrophages
DDB1	0.83725	-0.0511196	0.918909	macrophages
DDB2	0.269108	-0.140798	0.520224	macrophages
DDHD1	0.446959	-0.273697	0.673138	macrophages
DDHD2	0.756177	-0.0198255	0.871815	macrophages
DDI2	0.0957934	-0.153054	0.305535	macrophages
DDIAS	0.384515	-0.202616	0.62297	macrophages
DDIT3	0.121175	-0.513095	0.34369	macrophages
DDIT4	0.000802867	0.889402	0.0201049	macrophages
DDO	0.218278	-0.301836	0.467465	macrophages
DDOST	0.671039	-0.0745866	0.823853	macrophages
DDRGK1	0.0886306	-0.182217	0.293517	macrophages
DDX1	0.156412	-0.027351	0.394279	macrophages
DDX10	0.518209	-0.0279954	0.729058	macrophages
DDX17	0.129637	-0.0900515	0.355911	macrophages
DDX18	0.09272	-0.174785	0.299749	macrophages
DDX19A	0.752329	-0.0571116	0.870017	macrophages
DDX19B	0.0117472	0.121549	0.097876	macrophages
DDX21	0.136564	-0.0673787	0.365401	macrophages
DDX23	0.239647	0.0324473	0.491373	macrophages
DDX24	0.553523	0.0833332	0.752722	macrophages
DDX27	0.144878	0.115921	0.37704	macrophages
DDX39A	0.288831	0.0692195	0.54237	macrophages
DDX3X	0.0558196	-0.174735	0.226139	macrophages
DDX3Y	0.000297421	-0.535282	0.0117415	macrophages
DDX41	0.174566	-0.0421039	0.414826	macrophages
DDX42	0.0520081	-0.178817	0.217496	macrophages
DDX46	0.743343	-0.0811134	0.864573	macrophages
DDX5	0.230139	-0.124244	0.482096	macrophages
DDX50	0.114842	0.077077	0.334085	macrophages
DDX52	0.440484	0.0832122	0.66872	macrophages
DDX54	0.191685	-0.101992	0.435138	macrophages
DDX55	0.951262	-0.0212247	0.977348	macrophages
DDX56	0.519921	-0.0408133	0.730655	macrophages
DDX58	0.114021	0.0866899	0.333025	macrophages
DDX59	0.333023	0.0908918	0.580892	macrophages
DDX6	0.000101368	-0.448351	0.00670525	macrophages
DDX60	0.954604	0.0262961	0.979129	macrophages
DDX60L	0.749639	-0.270507	0.868124	macrophages
DECR1	0.915409	-0.0698125	0.957712	macrophages
DECR2	0.107857	-0.0616357	0.323978	macrophages
DEDD	0.16946	0.120029	0.408842	macrophages
DEDD2	0.0526041	-0.348	0.218668	macrophages
DEF6	0.108933	0.169613	0.325344	macrophages
DEF8	0.690782	-0.0140711	0.835152	macrophages
DEFB1	0.960569	-0.0748902	0.981339	macrophages
DEGS1	0.0172371	-0.29953	0.119966	macrophages
DEK	0.0336471	0.212604	0.170864	macrophages
DELE1	0.968376	0.000713077	0.984482	macrophages
DENND1A	0.319994	0.0748173	0.569936	macrophages
DENND1B	0.815364	0.017641	0.905108	macrophages
DENND1C	0.241023	-0.0663367	0.492213	macrophages
DENND2D	0.599863	-0.296762	0.780252	macrophages
DENND4A	0.205035	-0.148483	0.452742	macrophages
DENND4B	0.23711	-0.120025	0.489338	macrophages
DENND4C	0.3586	-0.235204	0.60265	macrophages
DENND5A	0.00056262	-0.532741	0.0158513	macrophages
DENND6A	0.732106	-0.0386566	0.856839	macrophages
DENR	0.0249054	0.0819998	0.145735	macrophages
DERA	0.529583	0.144596	0.737686	macrophages
DERL1	0.094109	-0.392381	0.302209	macrophages
DERL2	0.559059	-0.0587523	0.755503	macrophages
DESI1	0.424709	-0.149216	0.65586	macrophages
DESI2	0.0882359	-0.0415662	0.29321	macrophages
DFFA	0.539016	-0.092686	0.743885	macrophages
DGAT2	0.97981	-0.0137739	0.991136	macrophages
DGCR2	0.00212361	-0.102802	0.0363835	macrophages
DGCR6L	0.2262	-0.0620976	0.477444	macrophages
DGKQ	0.521642	-0.151812	0.731857	macrophages
DGKZ	0.132389	0.142747	0.359829	macrophages
DGLUCY	0.89937	0.066373	0.950066	macrophages
DGUOK	0.53746	-0.14559	0.742681	macrophages
DHCR24	0.127334	-0.0903242	0.352999	macrophages
DHDDS	0.880378	0.00526275	0.941344	macrophages
DHFR	0.432395	-0.039801	0.66229	macrophages
DHRS1	0.0685581	-0.148049	0.253743	macrophages
DHRS12	0.884153	-0.0280148	0.943257	macrophages
DHRS3	0.000280153	-0.239809	0.0117415	macrophages
DHRS4	0.91463	0.0580193	0.957554	macrophages
DHRS4-AS1	0.152518	0.000396381	0.387379	macrophages
DHRS4L2	0.699952	-0.0234065	0.840199	macrophages
DHRS7	0.755173	0.141672	0.871337	macrophages
DHRS7B	0.769429	-0.0524234	0.878813	macrophages
DHRS9	0.0294027	0.123499	0.159478	macrophages
DHRSX	0.795042	0.0449263	0.892282	macrophages
DHTKD1	0.360332	-0.0412226	0.60358	macrophages
DHX15	0.0885926	0.220979	0.293517	macrophages
DHX16	0.037378	-0.0835415	0.181451	macrophages
DHX29	0.892656	0.0706399	0.946929	macrophages
DHX32	0.0408896	-0.0401418	0.191362	macrophages
DHX33	0.297438	0.00973423	0.550331	macrophages
DHX36	0.423667	-0.0230836	0.654915	macrophages
DHX38	0.0155504	-0.120568	0.114071	macrophages
DHX40	0.00266228	-0.182071	0.0415852	macrophages
DHX58	0.173796	0.120609	0.414281	macrophages
DHX8	0.172284	-0.133049	0.412939	macrophages
DHX9	0.0305491	0.235058	0.162728	macrophages
DIAPH1	0.133994	-0.365931	0.361327	macrophages
DIAPH2	0.944659	-0.0419245	0.97253	macrophages
DICER1	0.0594121	-0.216763	0.234886	macrophages
DIDO1	0.640179	-0.0489107	0.804922	macrophages
DIMT1	0.24067	0.010504	0.492144	macrophages
DIP2A	0.256388	-0.0271494	0.506847	macrophages
DIP2B	0.743256	-0.0803638	0.864573	macrophages
DIRC2	0.165022	-0.107689	0.404339	macrophages
DIS3	0.0657762	-0.117753	0.24758	macrophages
DIS3L	0.35933	-0.0558488	0.603155	macrophages
DISP1	0.130515	-0.0414673	0.356876	macrophages
DIXDC1	0.0999665	-0.287013	0.312426	macrophages
DKC1	0.380938	-0.101008	0.620115	macrophages
DLAT	0.605678	-0.0105596	0.783306	macrophages
DLC1	0.151989	-0.0556014	0.386682	macrophages
DLD	0.403614	-0.104731	0.636415	macrophages
DLG1	0.637479	-0.0210563	0.803201	macrophages
DLGAP4	0.0308414	-0.20092	0.163264	macrophages
DLST	0.356601	-0.0914004	0.601478	macrophages
DMAC1	0.711704	-0.129249	0.846589	macrophages
DMAC2	0.377895	-0.0827968	0.617443	macrophages
DMTF1	0.0512477	0.104683	0.215859	macrophages
DMXL1	0.572927	-0.0864704	0.764472	macrophages
DMXL2	0.495042	-0.106039	0.710673	macrophages
DNAAF4	0.000159329	0.112124	0.00830146	macrophages
DNAAF5	0.0440442	-0.0685489	0.198681	macrophages
DNAJA1	0.230701	-0.183425	0.48251	macrophages
DNAJA2	0.787804	-0.0325914	0.888777	macrophages
DNAJA3	0.321611	0.0128433	0.571425	macrophages
DNAJA4	1.78688e-07	-1.72828	0.000205081	macrophages
DNAJB1	0.000390606	-0.588082	0.0138081	macrophages
DNAJB11	0.00295287	0.208572	0.044746	macrophages
DNAJB12	5.72184e-05	-0.238687	0.00463043	macrophages
DNAJB14	0.0635303	-0.249189	0.242673	macrophages
DNAJB2	0.0518762	-0.279164	0.217303	macrophages
DNAJB4	0.195611	-0.405112	0.440221	macrophages
DNAJB6	0.00235206	-0.396225	0.0386286	macrophages
DNAJB9	0.559153	0.027376	0.755503	macrophages
DNAJC1	0.302747	0.101004	0.555608	macrophages
DNAJC10	0.789806	-0.104658	0.88944	macrophages
DNAJC11	0.0725747	-0.158223	0.261487	macrophages
DNAJC13	0.904679	0.0103065	0.952369	macrophages
DNAJC14	0.638864	-0.0189009	0.804077	macrophages
DNAJC15	1.36395e-05	0.317255	0.00216158	macrophages
DNAJC16	0.00247538	-0.121834	0.0397261	macrophages
DNAJC19	0.084381	0.0938085	0.285455	macrophages
DNAJC2	0.0608193	0.15102	0.237006	macrophages
DNAJC21	0.00953272	0.180588	0.0871579	macrophages
DNAJC25	0.00300017	0.135295	0.0451927	macrophages
DNAJC3	0.00261071	-0.336077	0.0411173	macrophages
DNAJC30	0.297125	-0.00921995	0.550201	macrophages
DNAJC4	0.100189	-0.153226	0.312866	macrophages
DNAJC5	0.652339	-0.0672325	0.813061	macrophages
DNAJC5B	0.335904	0.0705068	0.582585	macrophages
DNAJC7	0.611471	-0.0652585	0.787049	macrophages
DNAJC8	0.629447	-0.00805046	0.797104	macrophages
DNAJC9	0.0496827	0.145427	0.213215	macrophages
DNAL4	0.264586	-0.0710555	0.516343	macrophages
DNASE1L1	0.731431	-0.0501584	0.856527	macrophages
DNASE2	0.535524	-0.0567225	0.741719	macrophages
DNASE2B	0.613183	-0.0469542	0.788518	macrophages
DNM1L	0.434415	0.0723593	0.664034	macrophages
DNM2	0.344609	0.0549114	0.589994	macrophages
DNMT1	0.0136424	0.388511	0.106767	macrophages
DNMT3A	0.929283	0.0465981	0.963875	macrophages
DNPEP	0.821324	-0.0419079	0.908112	macrophages
DNPH1	0.0324251	0.353322	0.16768	macrophages
DNTTIP1	0.304547	0.105106	0.557452	macrophages
DNTTIP2	0.107776	0.283452	0.323978	macrophages
DOCK1	0.00736052	-0.094586	0.0756641	macrophages
DOCK10	0.39982	0.184603	0.634543	macrophages
DOCK11	0.901591	-0.0653233	0.950861	macrophages
DOCK2	0.444566	0.131966	0.671884	macrophages
DOCK4	0.187025	0.28567	0.427924	macrophages
DOCK7	0.739145	0.0187596	0.861977	macrophages
DOCK8	0.773571	0.0834503	0.88013	macrophages
DOK1	0.362358	0.0777525	0.605145	macrophages
DOK2	0.362892	-0.472577	0.605377	macrophages
DOK3	0.120729	0.185727	0.342938	macrophages
DOLK	0.000182059	-0.14986	0.00920984	macrophages
DOP1A	0.733234	-0.0255946	0.857713	macrophages
DOP1B	0.129376	0.128636	0.355734	macrophages
DOT1L	0.0711796	-0.175057	0.258227	macrophages
DPAGT1	0.699733	0.0730206	0.840099	macrophages
DPEP2	0.150958	-0.315375	0.385466	macrophages
DPF2	0.0990388	-0.129772	0.310676	macrophages
DPH3	0.248539	0.177365	0.499357	macrophages
DPH5	0.894448	-0.0231473	0.947779	macrophages
DPM1	0.0551449	0.185111	0.224818	macrophages
DPM2	0.0509912	-0.0217718	0.215576	macrophages
DPM3	0.0211423	-0.193252	0.135037	macrophages
DPP3	0.923521	-0.00521014	0.960943	macrophages
DPP7	0.0217273	-0.449177	0.136708	macrophages
DPP8	0.387498	-0.0790213	0.625573	macrophages
DPP9	0.00230192	-0.18522	0.0384839	macrophages
DPY30	0.0218678	0.291853	0.13719	macrophages
DPYD	0.360909	0.119882	0.604057	macrophages
DPYSL2	0.239439	0.330105	0.491277	macrophages
DR1	0.0243575	0.0510135	0.144004	macrophages
DRAM1	0.452368	-0.229311	0.677795	macrophages
DRAM2	0.00333702	0.41201	0.04826	macrophages
DRAP1	0.910718	-0.0532259	0.954905	macrophages
DRG1	0.543035	-0.0228995	0.746531	macrophages
DRG2	0.0315761	-0.0629504	0.164797	macrophages
DROSHA	0.255983	0.0505246	0.506835	macrophages
DSC2	0.0294134	-0.299283	0.159478	macrophages
DSE	0.139614	0.425532	0.369422	macrophages
DSN1	0.570934	-0.054924	0.762749	macrophages
DST	0.0625981	-0.462996	0.240497	macrophages
DSTN	0.428944	0.0436128	0.660051	macrophages
DSTYK	0.0520076	-0.132548	0.217496	macrophages
DTD1	0.464262	-0.0118101	0.686298	macrophages
DTNA	0.856431	-0.0509099	0.929869	macrophages
DTNBP1	0.0331011	0.118663	0.168993	macrophages
DTWD1	0.990868	-0.00367189	0.995606	macrophages
DTX2	0.000442909	-0.1919	0.0142763	macrophages
DTX3L	0.759369	-0.0707684	0.873728	macrophages
DTX4	0.142755	-0.947057	0.373431	macrophages
DTYMK	0.619608	0.0679726	0.7918	macrophages
DUS1L	0.403993	-0.0984257	0.636664	macrophages
DUSP1	0.0244734	0.296053	0.144393	macrophages
DUSP10	0.0183304	0.460017	0.124015	macrophages
DUSP11	0.049141	-0.0994808	0.211793	macrophages
DUSP16	0.256492	0.0190955	0.50687	macrophages
DUSP18	0.647495	-0.0288924	0.809581	macrophages
DUSP2	0.378598	0.225139	0.617759	macrophages
DUSP22	0.103674	0.03459	0.3183	macrophages
DUSP23	0.27288	0.144372	0.524562	macrophages
DUSP28	0.375184	-0.041325	0.615519	macrophages
DUSP3	0.0158207	0.235867	0.114881	macrophages
DUSP5	0.0903997	-0.278818	0.29641	macrophages
DUSP6	0.33004	-0.233172	0.579187	macrophages
DUSP7	0.33009	-0.127093	0.579187	macrophages
DUT	0.666319	0.0993395	0.821776	macrophages
DVL1	0.0159175	-0.062728	0.114881	macrophages
DVL2	0.0151784	-0.0834356	0.113301	macrophages
DVL3	0.722392	0.0257531	0.851974	macrophages
DXO	0.775766	0.043119	0.881445	macrophages
DYM	0.317793	-0.0948858	0.567562	macrophages
DYNC1H1	0.634295	-0.0529755	0.801242	macrophages
DYNC1I2	0.473747	0.0682041	0.693971	macrophages
DYNC1LI1	0.0557536	0.0560997	0.226139	macrophages
DYNC1LI2	0.343523	-0.0370665	0.589351	macrophages
DYNLL1	0.149803	-0.21388	0.383937	macrophages
DYNLL2	1.22482e-06	-0.391198	0.000548072	macrophages
DYNLRB1	0.588575	-0.136962	0.773948	macrophages
DYNLT1	0.12189	0.204446	0.344946	macrophages
DYNLT3	0.00500503	0.0324156	0.0615516	macrophages
DYRK1A	0.330317	-0.0484009	0.579235	macrophages
DYRK4	0.109725	-0.0541428	0.325792	macrophages
DZIP1L	0.0705675	-0.138317	0.257461	macrophages
E2F3	0.225535	0.0624056	0.476302	macrophages
E2F4	0.855157	0.00939721	0.929822	macrophages
E2F6	0.348172	-0.0802768	0.593264	macrophages
EAF1	0.973988	-0.0174772	0.987226	macrophages
EAF2	0.398681	0.065436	0.63374	macrophages
EAPP	0.0689403	0.350887	0.253743	macrophages
EARS2	0.646986	-0.00218045	0.809211	macrophages
EBAG9	0.00280148	0.213965	0.0430522	macrophages
EBLN3P	0.723505	0.0493649	0.852516	macrophages
EBNA1BP2	0.0287252	0.0734105	0.156769	macrophages
EBP	0.576506	0.00857205	0.767492	macrophages
ECD	0.359375	0.0222451	0.603155	macrophages
ECH1	0.360734	-0.2881	0.604029	macrophages
ECHDC1	0.468153	0.102043	0.689127	macrophages
ECHDC2	0.934961	-0.047054	0.966469	macrophages
ECHS1	0.105434	-0.150661	0.321144	macrophages
ECI1	0.36738	-0.0554222	0.608507	macrophages
ECI2	0.386176	0.0329258	0.623967	macrophages
ECPAS	0.516589	-0.163467	0.72799	macrophages
ECSCR	0.164007	-0.26369	0.403494	macrophages
EDEM1	0.100791	0.303965	0.3141	macrophages
EDEM2	0.615023	-0.210088	0.789621	macrophages
EDEM3	0.000494538	-0.206602	0.0149878	macrophages
EDF1	0.387387	-0.171392	0.625526	macrophages
EEA1	0.044612	-0.197545	0.200214	macrophages
EED	0.193048	-0.0519903	0.43701	macrophages
EEF1A1	0.302392	-0.0745219	0.555358	macrophages
EEF1B2	3.59512e-06	0.271211	0.00124309	macrophages
EEF1D	0.373144	0.0993696	0.613201	macrophages
EEF1E1	0.327766	0.0795751	0.578079	macrophages
EEF2	0.170697	-0.278396	0.410525	macrophages
EEF2K	0.685661	-0.0186804	0.83187	macrophages
EFCAB14	0.00806202	-0.196861	0.0801671	macrophages
EFHD2	0.670533	-0.0583176	0.823376	macrophages
EFL1	0.0850196	0.067789	0.286932	macrophages
EFNB1	0.0219139	-0.180414	0.13719	macrophages
EFR3A	0.0529549	-0.380445	0.219337	macrophages
EFTUD2	0.772938	-0.0679349	0.879674	macrophages
EGLN1	0.0927974	-0.130809	0.299749	macrophages
EGR1	0.0612281	-0.852934	0.23719	macrophages
EGR2	0.136057	-0.603902	0.364946	macrophages
EGR3	0.410785	-0.171674	0.642708	macrophages
EHBP1L1	0.00242232	-0.0209818	0.0390393	macrophages
EHD1	0.00228031	-0.767656	0.0382921	macrophages
EHD4	0.596421	0.050067	0.778612	macrophages
EHMT1	0.0615175	-0.0824606	0.238028	macrophages
EHMT2	0.448531	-0.0721066	0.674703	macrophages
EI24	0.466899	-0.126173	0.68843	macrophages
EID1	0.0796588	0.253382	0.27582	macrophages
EID2	0.00837051	0.134318	0.0815671	macrophages
EIF1	0.0636431	-0.124487	0.242917	macrophages
EIF1AD	0.429754	-0.195294	0.660565	macrophages
EIF1AX	0.317109	0.0525979	0.567188	macrophages
EIF1AY	0.0252306	0.176983	0.146246	macrophages
EIF1B	0.408595	0.166717	0.641127	macrophages
EIF2A	0.617644	0.0195797	0.791222	macrophages
EIF2AK1	0.874199	0.0527246	0.938136	macrophages
EIF2AK2	0.868084	0.000585178	0.935342	macrophages
EIF2AK3	0.174591	0.219765	0.414826	macrophages
EIF2AK4	0.272476	0.0585704	0.52421	macrophages
EIF2B1	0.21637	0.0132838	0.465476	macrophages
EIF2B2	0.461253	0.12363	0.683301	macrophages
EIF2B3	0.342098	-0.0611326	0.588474	macrophages
EIF2B4	0.0110785	0.218088	0.0957738	macrophages
EIF2B5	0.34813	0.0649824	0.593264	macrophages
EIF2D	0.289514	-0.0503135	0.542714	macrophages
EIF2S1	0.576743	0.0754367	0.767492	macrophages
EIF2S2	0.601951	0.0799798	0.780911	macrophages
EIF2S3	0.550374	-0.106066	0.750573	macrophages
EIF3A	0.127707	-0.157615	0.35346	macrophages
EIF3B	0.00261047	-0.310687	0.0411173	macrophages
EIF3D	0.429616	0.108136	0.660487	macrophages
EIF3E	0.998277	0.0040853	0.999328	macrophages
EIF3F	0.902537	-0.0489877	0.950861	macrophages
EIF3G	0.181091	-0.263183	0.421436	macrophages
EIF3H	0.202166	0.100084	0.448807	macrophages
EIF3I	0.562266	0.0419078	0.757287	macrophages
EIF3J	0.563367	-0.0132109	0.757954	macrophages
EIF3K	0.254295	0.0675196	0.505467	macrophages
EIF3L	0.708418	-0.0965485	0.844396	macrophages
EIF3M	0.823466	-0.0413723	0.909423	macrophages
EIF4A1	8.26653e-05	-0.414133	0.0058827	macrophages
EIF4A2	0.458557	0.0583359	0.681445	macrophages
EIF4A3	0.123097	-0.371103	0.346283	macrophages
EIF4B	0.0914189	-0.302623	0.297953	macrophages
EIF4E	0.908886	-0.0389839	0.954298	macrophages
EIF4E2	0.430083	0.160194	0.660671	macrophages
EIF4EBP1	0.158556	-0.114	0.396606	macrophages
EIF4EBP2	0.471055	-0.166289	0.691627	macrophages
EIF4G1	0.10349	-0.243197	0.318079	macrophages
EIF4G2	0.342161	0.0498118	0.588474	macrophages
EIF4G3	0.0171604	0.275276	0.119966	macrophages
EIF4H	0.823145	-0.0196326	0.909332	macrophages
EIF5	0.869217	-0.0399053	0.935503	macrophages
EIF5A	0.122145	-0.291216	0.345432	macrophages
EIF5AL1	0.130586	0.126891	0.35694	macrophages
EIF5B	0.670534	-0.0139466	0.823376	macrophages
EIF6	0.72833	-0.161877	0.854737	macrophages
EIPR1	0.0886527	0.126569	0.293517	macrophages
ELAC2	0.12844	0.176441	0.354534	macrophages
ELAVL1	0.257933	-0.104045	0.509239	macrophages
ELF1	0.682015	0.197828	0.830094	macrophages
ELF2	0.0242357	0.172289	0.143758	macrophages
ELF4	0.389432	-0.16312	0.627257	macrophages
ELK1	0.0020859	-0.12939	0.0360459	macrophages
ELK4	0.282057	-0.1469	0.534249	macrophages
ELL	0.0215092	0.210511	0.136123	macrophages
ELL2	0.868552	-0.00889752	0.935382	macrophages
ELMO1	0.561083	-0.164564	0.7569	macrophages
ELMO2	0.22047	0.135791	0.469531	macrophages
ELMOD2	0.0372518	-0.11557	0.181418	macrophages
ELMSAN1	0.788879	0.058582	0.889146	macrophages
ELOA	0.0644819	-0.130273	0.244523	macrophages
[truncated: 70,372 more rows]

## Sheet: COPD-associated DEGs
gene	pvalue	log2fc	fdr	cluster
A2M	0.275254	1.31141	0.524776	macrophages
AAAS	0.00174435	0.305991	0.0426663	macrophages
AAGAB	0.0496491	-0.120135	0.221468	macrophages
AAK1	0.867529	0.0962571	0.938866	macrophages
AAMDC	0.187922	-0.0488609	0.426415	macrophages
AAMP	0.55609	-0.000239219	0.75163	macrophages
AAR2	0.0492675	0.127708	0.220977	macrophages
AARS	0.499793	0.215074	0.712823	macrophages
AASDH	0.262933	-0.115115	0.512861	macrophages
AASDHPPT	0.00316814	-0.360727	0.0577938	macrophages
AATBC	0.325252	-0.288413	0.572862	macrophages
AATF	0.690032	-0.0942073	0.840789	macrophages
ABAT	0.416022	0.0858324	0.650767	macrophages
ABCA1	0.131106	0.838627	0.353917	macrophages
ABCA7	0.495783	0.202601	0.709981	macrophages
ABCB10	0.00457602	-0.0443456	0.0685231	macrophages
ABCB7	0.0114657	-0.0824003	0.107518	macrophages
ABCC1	0.230347	0.170734	0.477451	macrophages
ABCC3	0.257235	-0.586095	0.506809	macrophages
ABCC5	0.161903	0.300016	0.395378	macrophages
ABCD1	0.0549419	0.221742	0.234096	macrophages
ABCD3	0.127092	0.0651136	0.349184	macrophages
ABCD4	0.0369877	0.210541	0.191015	macrophages
ABCE1	0.765903	0.0894215	0.884638	macrophages
ABCF1	1.83656e-05	0.544838	0.00436585	macrophages
ABCF2	0.138959	0.182314	0.365512	macrophages
ABCF3	0.0534328	0.269702	0.229044	macrophages
ABCG1	0.300106	-0.589036	0.549887	macrophages
ABCG2	0.12659	-0.299585	0.349184	macrophages
ABHD10	0.801519	0.121519	0.9052	macrophages
ABHD11	0.334532	0.0146143	0.579153	macrophages
ABHD12	0.141879	0.490484	0.370618	macrophages
ABHD13	0.00674832	-0.122249	0.0821981	macrophages
ABHD14A	0.0848576	0.0583512	0.284848	macrophages
ABHD14B	0.0364673	0.511756	0.189781	macrophages
ABHD15	0.0252589	-0.0657674	0.156981	macrophages
ABHD17B	0.700241	-0.042678	0.846857	macrophages
ABHD18	0.0846937	0.0958618	0.284695	macrophages
ABHD2	0.662974	0.127951	0.825316	macrophages
ABHD3	0.0293256	-0.317664	0.169901	macrophages
ABHD4	0.551551	-0.0642438	0.748421	macrophages
ABHD5	0.574911	-0.748579	0.766816	macrophages
ABHD6	0.16907	0.0878291	0.404003	macrophages
ABHD8	0.10119	-0.286114	0.310635	macrophages
ABI1	0.475926	-0.215594	0.697432	macrophages
ABI3	0.360372	-0.397043	0.602836	macrophages
ABL1	0.0594233	0.1582	0.241988	macrophages
ABL2	0.424459	0.877035	0.658548	macrophages
ABR	0.778805	-0.0708691	0.891956	macrophages
ABRACL	0.18377	-0.62617	0.420685	macrophages
ABRAXAS2	0.877086	0.0659844	0.943305	macrophages
ABT1	0.0784653	0.180657	0.276143	macrophages
AC004889.1	0.0604086	-0.252005	0.243394	macrophages
AC004988.1	0.94747	-0.0881279	0.974369	macrophages
AC005332.6	0.0774414	0.222431	0.274481	macrophages
AC007098.1	0.352538	-0.463878	0.596742	macrophages
AC007228.1	0.378796	0.241698	0.618046	macrophages
AC007388.1	0.202783	-0.320313	0.443293	macrophages
AC007952.4	0.585317	-0.400457	0.771617	macrophages
AC008105.3	0.852074	0.0402473	0.931315	macrophages
AC009948.1	0.148677	0.0847503	0.380136	macrophages
AC011899.3	0.637975	-0.0945685	0.808037	macrophages
AC013394.1	0.148515	-0.384403	0.37996	macrophages
AC020656.1	0.576263	0.374902	0.766816	macrophages
AC020909.2	0.727013	0.0680101	0.861028	macrophages
AC020916.1	0.327308	0.636139	0.574926	macrophages
AC020922.2	0.00194177	-0.581786	0.0452407	macrophages
AC026369.3	0.00221099	-2.77673	0.047112	macrophages
AC026979.2	0.691202	-0.0658947	0.841141	macrophages
AC067752.1	0.371632	-0.0609267	0.612967	macrophages
AC090673.1	0.00210673	-0.145765	0.046242	macrophages
AC093673.1	0.555583	0.120846	0.75148	macrophages
AC100810.1	0.208838	0.21645	0.450901	macrophages
AC118549.1	0.151177	0.00462367	0.382697	macrophages
ACAA1	0.849766	-0.0865557	0.929963	macrophages
ACAA2	0.256677	-0.322954	0.506561	macrophages
ACACB	0.407562	-0.132965	0.644693	macrophages
ACAD8	0.278466	0.149913	0.527342	macrophages
ACAD9	0.134249	0.129348	0.358201	macrophages
ACADM	0.0323867	-0.177943	0.179436	macrophages
ACADS	0.191168	0.33156	0.430242	macrophages
ACADSB	0.269033	0.0443992	0.518959	macrophages
ACADVL	0.668996	0.34037	0.828365	macrophages
ACAP2	0.242829	-0.279937	0.491476	macrophages
ACAT1	0.0405616	-0.64461	0.198681	macrophages
ACAT2	0.550584	-0.216883	0.748043	macrophages
ACBD3	0.393445	0.222458	0.631555	macrophages
ACBD5	0.493778	-0.119037	0.708563	macrophages
ACBD6	0.212757	0.0147828	0.455002	macrophages
ACCS	0.123265	-0.00372249	0.345536	macrophages
ACE	0.0805665	0.453397	0.278198	macrophages
ACER3	0.173013	-0.667827	0.40806	macrophages
ACIN1	0.0363299	0.209115	0.189419	macrophages
ACKR3	0.164356	-1.80789	0.398403	macrophages
ACLY	0.879232	-0.08347	0.944106	macrophages
ACO1	0.325571	-1.07939	0.572993	macrophages
ACO2	0.854332	-0.171142	0.931902	macrophages
ACOT13	0.769135	0.0422883	0.886678	macrophages
ACOT2	0.894913	-0.0199705	0.952771	macrophages
ACOT4	0.0497407	-0.06297	0.221643	macrophages
ACOT7	0.540767	-0.539818	0.740479	macrophages
ACOT8	0.0538863	-0.113652	0.230418	macrophages
ACOT9	0.414053	-0.0414171	0.648887	macrophages
ACOX1	0.635072	-0.374297	0.806903	macrophages
ACP1	0.0813943	-0.376355	0.279786	macrophages
ACP2	0.742068	0.365357	0.871666	macrophages
ACP5	0.580579	-0.245664	0.769151	macrophages
ACSL1	4.40969e-05	1.38154	0.00729229	macrophages
ACSL3	0.861503	0.165729	0.935941	macrophages
ACSL4	0.806315	-0.167699	0.907642	macrophages
ACSL5	0.279385	-0.130813	0.528282	macrophages
ACSM3	0.00260372	-1.01644	0.0520025	macrophages
ACSS1	0.255274	0.164921	0.504841	macrophages
ACSS2	0.676545	-0.0853222	0.833033	macrophages
ACTA2	0.0746246	0.41461	0.270062	macrophages
ACTB	0.515688	-0.303233	0.723577	macrophages
ACTG1	0.238256	-0.166599	0.487234	macrophages
ACTL6A	0.152151	0.203459	0.383409	macrophages
ACTN1	0.801883	-0.111009	0.9052	macrophages
ACTN4	0.8068	-0.135394	0.907754	macrophages
ACTR10	0.152062	-0.436502	0.383409	macrophages
ACTR1A	0.0149086	0.521298	0.122738	macrophages
ACTR1B	0.00770604	-0.427113	0.0871591	macrophages
ACTR2	0.207361	-0.157455	0.449657	macrophages
ACTR3	0.108759	-0.205176	0.320794	macrophages
ACTR6	0.0870282	-0.197957	0.286466	macrophages
ACTR8	0.000252972	0.157291	0.0179599	macrophages
ACVR1	0.0226332	-0.0535326	0.147802	macrophages
ACVR1B	0.134068	0.300203	0.358201	macrophages
ACVRL1	0.920006	-0.0133306	0.963585	macrophages
ACYP1	0.341608	-0.125447	0.58633	macrophages
ACYP2	0.505613	-0.386016	0.716105	macrophages
ADA2	0.197888	-0.250571	0.437106	macrophages
ADAM10	0.746003	-0.332406	0.873995	macrophages
ADAM15	1.8474e-06	0.806821	0.00140532	macrophages
ADAM17	0.697094	0.194988	0.8449	macrophages
ADAM9	0.958759	-0.00481784	0.980997	macrophages
ADAMTSL4	0.175428	-0.630297	0.410862	macrophages
ADAP1	0.290438	0.333764	0.53979	macrophages
ADAP2	0.921456	-0.0465188	0.963773	macrophages
ADAR	0.107421	-0.916795	0.318938	macrophages
ADAT1	0.138111	0.0274095	0.364295	macrophages
ADCK2	0.108523	0.427226	0.320222	macrophages
ADCY3	0.709936	-0.158989	0.852752	macrophages
ADCY7	0.0120708	-0.587486	0.110504	macrophages
ADD1	0.436638	-0.358284	0.665899	macrophages
ADD3	0.933615	0.0599781	0.968276	macrophages
ADGRE1	0.00288782	-2.53728	0.0553341	macrophages
ADGRE2	0.518451	0.722377	0.72564	macrophages
ADGRE3	0.656291	0.0700915	0.821429	macrophages
ADGRE5	0.0121092	0.753097	0.110504	macrophages
ADH5	0.464029	-0.310934	0.687012	macrophages
ADI1	0.762752	-0.12678	0.883083	macrophages
ADIPOR1	0.000845203	-0.460565	0.0329716	macrophages
ADIPOR2	0.247097	-0.330342	0.496254	macrophages
ADK	0.76976	0.118141	0.886678	macrophages
ADM	0.711355	0.10905	0.853745	macrophages
ADNP	0.432041	-0.040676	0.663598	macrophages
ADNP2	0.707106	0.110852	0.850427	macrophages
ADO	0.0322348	-0.236999	0.178985	macrophages
ADPGK	0.472025	-0.286866	0.694257	macrophages
ADPRH	0.0175924	-0.277355	0.131675	macrophages
ADPRHL2	0.101428	0.0163435	0.310864	macrophages
ADRB2	0.0740886	0.557502	0.269345	macrophages
ADRM1	0.0371824	0.602429	0.19176	macrophages
ADSS	0.64622	-0.0287247	0.814683	macrophages
ADTRP	5.42064e-06	-0.331241	0.00210131	macrophages
AEBP2	0.000550352	0.261785	0.0256842	macrophages
AEN	0.142892	0.392222	0.371959	macrophages
AES	7.38321e-07	-1.17676	0.000936068	macrophages
AFDN	0.257108	0.216942	0.50669	macrophages
AFF1	0.856207	0.120661	0.933118	macrophages
AFF4	0.98576	-0.0315164	0.992414	macrophages
AFG3L2	0.0110731	0.477539	0.106578	macrophages
AFTPH	0.945298	0.0435605	0.973077	macrophages
AGA	0.747227	-0.2768	0.874755	macrophages
AGAP3	0.326477	0.342682	0.573793	macrophages
AGAP6	0.425093	0.00132927	0.65884	macrophages
AGFG1	0.32879	-0.601026	0.575808	macrophages
AGGF1	0.123102	-0.320164	0.345413	macrophages
AGL	0.125513	-0.0930172	0.348205	macrophages
AGO1	0.226361	0.181558	0.472417	macrophages
AGO2	0.410887	0.273468	0.647662	macrophages
AGO3	0.1081	0.167391	0.319719	macrophages
AGO4	0.290134	0.0517886	0.539513	macrophages
AGPAT1	0.282724	0.00956499	0.531558	macrophages
AGPAT2	0.585175	0.269315	0.771617	macrophages
AGPAT3	0.217734	0.200677	0.460468	macrophages
AGPAT4	0.00513033	0.517266	0.0716107	macrophages
AGPS	0.0601742	-0.238307	0.243302	macrophages
AGRN	0.718335	0.109629	0.857121	macrophages
AGRP	0.0430719	0.122539	0.205422	macrophages
AGTPBP1	0.112432	0.203901	0.326783	macrophages
AGTRAP	0.920771	0.161852	0.963585	macrophages
AHCTF1	0.424805	-0.144978	0.65884	macrophages
AHCY	0.73953	0.0124731	0.869625	macrophages
AHCYL1	0.000765465	0.211683	0.0311385	macrophages
AHI1	0.702954	0.09265	0.847712	macrophages
AHNAK	0.126753	0.64838	0.349184	macrophages
AHR	0.759606	0.250481	0.881072	macrophages
AHSA1	0.598054	-0.215082	0.781549	macrophages
AIDA	0.970565	-0.0238218	0.986632	macrophages
AIF1	0.0010065	-0.549955	0.0348797	macrophages
AIFM1	0.817401	0.00490987	0.912323	macrophages
AIG1	0.00858479	-0.445136	0.0920896	macrophages
AIMP1	0.91342	-0.0961161	0.961996	macrophages
AIMP2	0.98295	-0.0022214	0.991455	macrophages
AIP	0.421452	-0.0340266	0.655353	macrophages
AK2	0.0213649	-0.485343	0.144208	macrophages
AK3	0.0188019	0.0494124	0.136867	macrophages
AK6	0.152025	-0.196669	0.383409	macrophages
AKAP1	0.887402	0.0014295	0.948499	macrophages
AKAP10	0.0274302	-0.174396	0.1634	macrophages
AKAP11	0.362725	0.143166	0.604831	macrophages
AKAP12	0.162597	-0.147111	0.396433	macrophages
AKAP13	0.777527	0.206109	0.891683	macrophages
AKAP17A	0.85656	-0.00629469	0.93337	macrophages
AKAP5	0.231657	-0.678137	0.47878	macrophages
AKAP7	0.270233	-0.259341	0.519894	macrophages
AKAP8	0.00640662	0.186605	0.0802678	macrophages
AKAP9	0.683789	-0.199266	0.837732	macrophages
AKIP1	0.699377	0.0770291	0.846216	macrophages
AKIRIN1	0.82445	0.155792	0.917168	macrophages
AKIRIN2	0.958963	0.0238351	0.981015	macrophages
AKNA	0.418266	0.345852	0.65292	macrophages
AKR1A1	0.873057	-0.0341438	0.941468	macrophages
AKR1B1	0.78079	-0.194324	0.892997	macrophages
AKR1C2	0.748474	0.021347	0.875271	macrophages
AKR1C3	0.861451	-0.872005	0.935941	macrophages
AKR7A2	0.112057	-0.108947	0.326347	macrophages
AKT1	0.604571	-0.084555	0.786142	macrophages
AKT1S1	0.0858881	0.224747	0.285742	macrophages
AKT2	0.561323	-0.082423	0.755884	macrophages
AKT3	0.0532263	-0.177436	0.228495	macrophages
AL034397.3	0.263184	-0.264594	0.513066	macrophages
AL118516.1	0.610569	0.0687754	0.789628	macrophages
AL136454.1	0.00325058	-0.359423	0.0584566	macrophages
AL138828.1	0.379708	-0.190056	0.618378	macrophages
AL365361.1	0.0284549	-1.33878	0.16689	macrophages
AL390036.1	0.175019	-0.39344	0.410284	macrophages
AL392172.1	0.19619	0.0847829	0.435234	macrophages
AL591895.1	0.749166	-0.00674332	0.875621	macrophages
ALAD	0.0410681	-0.450811	0.199821	macrophages
ALAS1	0.350081	-0.801341	0.594832	macrophages
ALCAM	0.230024	0.641416	0.476912	macrophages
ALDH16A1	0.210376	0.144639	0.452326	macrophages
ALDH1A1	0.216986	-0.389067	0.45914	macrophages
ALDH1A2	0.077973	-0.208909	0.275108	macrophages
ALDH2	0.214883	-0.762753	0.457452	macrophages
ALDH3A2	0.0642248	-1.14489	0.25003	macrophages
ALDH3B1	0.0785444	0.109995	0.276231	macrophages
ALDH6A1	0.005007	0.249907	0.0707722	macrophages
ALDH9A1	0.0790307	0.0685727	0.276765	macrophages
ALG1	0.20826	0.117499	0.450578	macrophages
ALG13	0.384864	-0.0263087	0.623172	macrophages
ALG14	0.00304186	-0.262117	0.0570302	macrophages
ALG2	0.3541	-0.184358	0.597657	macrophages
ALG3	0.32142	0.270479	0.570074	macrophages
ALG5	0.0578514	-0.176967	0.23952	macrophages
ALG6	0.524106	0.0952923	0.729312	macrophages
ALG8	0.915228	0.10814	0.962703	macrophages
ALKBH5	0.0140897	0.30334	0.119064	macrophages
ALKBH7	0.433508	0.372137	0.663976	macrophages
ALOX5	0.345288	-0.346527	0.589983	macrophages
ALOX5AP	0.239744	-0.571194	0.488737	macrophages
ALPK1	0.203599	-0.0588164	0.444412	macrophages
ALPK3	0.0649672	-0.0113838	0.251889	macrophages
ALYREF	0.216559	-0.320867	0.459004	macrophages
AMBRA1	0.0823451	-0.0546447	0.281274	macrophages
AMD1	0.465571	-0.297587	0.688223	macrophages
AMDHD2	0.458373	0.028717	0.683695	macrophages
AMFR	0.808933	-0.128169	0.907755	macrophages
AMIGO2	0.0312553	-2.23294	0.176379	macrophages
AMMECR1L	0.530561	-0.0479473	0.734289	macrophages
AMOTL1	0.047567	-0.250052	0.216165	macrophages
AMPD2	0.988444	0.0269778	0.993832	macrophages
AMZ2	0.949401	0.0366469	0.975574	macrophages
ANAPC1	0.0121455	0.125546	0.110504	macrophages
ANAPC10	0.174186	-0.0322975	0.409291	macrophages
ANAPC11	0.168098	-0.292532	0.40262	macrophages
ANAPC13	0.179259	-0.225675	0.415485	macrophages
ANAPC15	0.59565	-0.0298455	0.780284	macrophages
ANAPC16	0.00341769	-0.492594	0.060321	macrophages
ANAPC4	0.0535476	0.127738	0.229356	macrophages
ANAPC5	0.289683	-0.118945	0.538913	macrophages
ANAPC7	0.521976	0.0856209	0.727363	macrophages
ANGEL1	0.00941227	-0.302599	0.0964832	macrophages
ANGEL2	0.46698	0.0600863	0.689234	macrophages
ANGPT2	0.344155	-0.500485	0.588841	macrophages
ANGPT4	0.224277	-0.571313	0.469993	macrophages
ANKFY1	0.604895	-0.0662964	0.786167	macrophages
ANKH	0.929263	0.113245	0.966749	macrophages
ANKIB1	0.170957	-0.101004	0.407061	macrophages
ANKLE2	0.690957	0.0554522	0.841141	macrophages
ANKMY2	0.017213	-0.250973	0.130882	macrophages
ANKRA2	0.589514	0.0338545	0.774914	macrophages
ANKRD10	0.576159	-0.153284	0.766816	macrophages
ANKRD11	0.101828	0.299413	0.311151	macrophages
ANKRD12	0.750009	-0.071048	0.875909	macrophages
ANKRD13A	0.263612	-0.161523	0.51352	macrophages
ANKRD13C	0.379625	-0.0017617	0.618374	macrophages
ANKRD13D	0.316804	0.149944	0.564916	macrophages
ANKRD17	0.0211806	0.22249	0.143167	macrophages
ANKRD26	0.325031	-0.000992517	0.572738	macrophages
ANKRD27	0.0699066	0.132315	0.263518	macrophages
ANKRD28	0.0633315	0.704345	0.248694	macrophages
ANKRD37	0.666397	0.469017	0.827369	macrophages
ANKRD40	0.504193	0.242955	0.715292	macrophages
ANKRD42	0.111137	0.234421	0.324981	macrophages
ANKRD44	0.457253	-0.118242	0.682961	macrophages
ANKRD49	0.103451	-0.033875	0.313473	macrophages
ANKS1A	0.244307	0.119486	0.493456	macrophages
ANO10	0.360527	0.0103892	0.602836	macrophages
ANO5	0.0897453	-0.109841	0.291587	macrophages
ANO6	0.821593	0.128537	0.915059	macrophages
ANOS1	0.00499574	-0.77164	0.0707722	macrophages
ANP32A	0.680353	-0.0917532	0.835745	macrophages
ANP32B	0.671144	-0.0447825	0.829074	macrophages
ANP32E	0.0415276	0.368504	0.201043	macrophages
ANPEP	0.743065	-0.40616	0.87187	macrophages
ANXA11	0.190252	0.291934	0.429155	macrophages
ANXA2	0.933394	-0.0924723	0.968271	macrophages
ANXA4	0.738182	-0.506873	0.868846	macrophages
ANXA5	0.0113673	-0.467978	0.107018	macrophages
ANXA7	0.8588	-0.14043	0.934472	macrophages
AOAH	0.788922	-0.258645	0.897462	macrophages
AOC2	0.647754	-0.164829	0.815792	macrophages
AOC3	0.34767	-1.12218	0.591734	macrophages
AP000547.3	0.031707	-0.455739	0.178152	macrophages
AP1AR	0.626217	0.211961	0.800207	macrophages
AP1B1	0.408973	0.141362	0.645983	macrophages
AP1G1	0.0900065	-0.170996	0.291774	macrophages
AP1G2	0.121426	0.0698257	0.342818	macrophages
AP1M1	0.414381	0.0937532	0.649153	macrophages
AP1S1	0.470809	0.198191	0.693541	macrophages
AP1S2	0.907568	-0.238039	0.959938	macrophages
AP2A1	0.314289	0.166473	0.562336	macrophages
AP2A2	0.18666	0.885126	0.424746	macrophages
AP2B1	0.36575	0.120776	0.608012	macrophages
AP2M1	0.0724404	-0.32128	0.267354	macrophages
AP2S1	0.684357	0.0290778	0.837955	macrophages
AP3B1	0.513202	-0.335437	0.722148	macrophages
AP3D1	0.0795925	0.302274	0.27696	macrophages
AP3M1	0.163182	0.260837	0.39697	macrophages
AP3S1	0.0439448	-0.503003	0.207073	macrophages
AP3S2	0.0191451	0.0658012	0.138028	macrophages
AP5B1	0.255878	0.327158	0.505576	macrophages
AP5M1	0.168013	-0.334067	0.402542	macrophages
AP5S1	0.00274028	0.134704	0.0535526	macrophages
AP5Z1	0.0273236	0.2799	0.162892	macrophages
APBB1IP	0.316268	-0.410465	0.564755	macrophages
APBB3	0.375605	0.126944	0.616313	macrophages
APC	0.235496	-0.272478	0.483774	macrophages
APEH	0.278085	0.205551	0.527342	macrophages
APEX1	0.071302	-0.271811	0.265629	macrophages
APEX2	0.496679	-0.209207	0.710428	macrophages
APH1A	0.456436	0.0339823	0.682411	macrophages
APH1B	0.0876411	0.175998	0.287308	macrophages
API5	0.350735	0.111778	0.595222	macrophages
APIP	0.143985	-1.35062	0.37382	macrophages
APLP2	0.561187	-0.0156978	0.755834	macrophages
APMAP	0.0441158	-0.546312	0.20743	macrophages
APOBEC3C	0.8628	0.086341	0.93628	macrophages
APOBEC3G	0.849182	-0.0250953	0.929963	macrophages
APOBR	0.39668	0.281758	0.634654	macrophages
APOC1	0.9169	-0.00768091	0.963014	macrophages
APOE	0.377121	1.73457	0.617423	macrophages
APOL1	0.19254	-0.599139	0.431543	macrophages
APOL2	0.433102	-0.0895793	0.663967	macrophages
APOL3	0.0508226	-0.449786	0.223731	macrophages
APOL4	0.412444	0.062701	0.648501	macrophages
APOL6	0.0066551	-1.07541	0.0815223	macrophages
APOO	0.128106	0.0529435	0.35054	macrophages
APOOL	0.447884	0.19982	0.675291	macrophages
APOPT1	1.49821e-06	0.264262	0.00135729	macrophages
APP	0.604404	-0.712797	0.786072	macrophages
APPBP2	0.108285	0.00340527	0.319768	macrophages
APPL1	0.9722	0.0733396	0.987453	macrophages
APPL2	0.46207	0.0766964	0.686249	macrophages
APRT	0.667983	-0.0499226	0.827865	macrophages
APTX	0.195865	-0.0331087	0.43502	macrophages
AQP3	0.801685	-0.848005	0.9052	macrophages
AQP9	0.359548	0.17809	0.602573	macrophages
AQR	0.0341764	0.130472	0.184122	macrophages
ARAF	0.288952	-0.236508	0.537817	macrophages
ARAP1	0.165625	0.544471	0.399358	macrophages
ARAP2	0.198266	-0.177799	0.437653	macrophages
ARCN1	0.920013	0.0610694	0.963585	macrophages
AREG	0.481544	0.828151	0.701579	macrophages
AREL1	0.246991	0.0278505	0.496254	macrophages
ARF1	0.353459	0.0592363	0.597387	macrophages
ARF3	0.338502	-0.441048	0.583235	macrophages
ARF4	0.796773	0.0135066	0.902849	macrophages
ARF6	0.0397039	-0.354347	0.196972	macrophages
ARFGAP1	0.00403354	0.455047	0.0649936	macrophages
ARFGAP2	0.00118004	0.42926	0.0369406	macrophages
ARFGAP3	0.537204	0.14305	0.737652	macrophages
ARFGEF1	0.26855	-0.161776	0.518732	macrophages
ARFGEF2	0.906124	0.0503458	0.959344	macrophages
ARFIP1	0.627227	0.0432429	0.800825	macrophages
ARFIP2	0.115899	0.012864	0.332194	macrophages
ARFRP1	0.00782335	0.286215	0.0877138	macrophages
ARGLU1	0.918457	-0.0550524	0.963019	macrophages
ARHGAP1	0.82729	0.147703	0.918068	macrophages
ARHGAP10	0.711725	0.162257	0.853745	macrophages
ARHGAP15	0.023137	-0.55388	0.149826	macrophages
ARHGAP17	0.826308	0.122888	0.917357	macrophages
ARHGAP18	0.933267	-0.0610992	0.968271	macrophages
ARHGAP21	0.532294	0.0376204	0.7349	macrophages
ARHGAP22	0.220123	0.404826	0.46423	macrophages
ARHGAP24	0.142638	-0.538477	0.371719	macrophages
ARHGAP25	0.0314983	-0.484922	0.177225	macrophages
ARHGAP26	0.0628066	0.733912	0.247664	macrophages
ARHGAP27	0.209572	0.186266	0.451611	macrophages
ARHGAP30	0.269921	0.292	0.519557	macrophages
ARHGAP31	0.0754674	-0.303681	0.271019	macrophages
ARHGAP35	0.0735853	0.00252504	0.268505	macrophages
ARHGAP4	0.076612	0.610171	0.273195	macrophages
ARHGAP5	0.551302	0.00841672	0.74835	macrophages
ARHGAP6	0.893114	0.194123	0.951994	macrophages
ARHGAP9	0.783151	-0.114802	0.894509	macrophages
ARHGDIA	0.15098	0.221659	0.382697	macrophages
ARHGDIB	9.52299e-05	-0.189868	0.010203	macrophages
ARHGEF1	0.00452373	0.745264	0.0683862	macrophages
ARHGEF10L	0.701125	-0.306605	0.846983	macrophages
ARHGEF11	0.100538	0.0161573	0.310069	macrophages
ARHGEF12	0.570921	0.117985	0.763537	macrophages
ARHGEF2	0.371003	0.38111	0.612594	macrophages
ARHGEF28	0.0434908	-0.297194	0.206004	macrophages
ARHGEF3	0.254502	-0.238069	0.504034	macrophages
ARHGEF35	0.531017	-0.111811	0.734578	macrophages
ARHGEF5	0.130139	-0.218465	0.353605	macrophages
ARHGEF6	0.698067	-0.108805	0.845438	macrophages
ARHGEF7	0.407327	-0.0620293	0.644589	macrophages
ARID1A	0.998363	0.00955684	0.999283	macrophages
ARID1B	0.322087	0.0678443	0.57083	macrophages
ARID2	0.0510744	-0.11483	0.224062	macrophages
ARID3B	0.191362	0.0305595	0.430297	macrophages
ARID4A	0.212287	-0.00915063	0.454252	macrophages
ARID4B	0.251792	-0.262116	0.500747	macrophages
ARID5A	0.631346	0.297054	0.804194	macrophages
ARIH1	0.91226	0.032264	0.961996	macrophages
ARIH2	0.175731	0.18441	0.410903	macrophages
ARL1	0.852554	-0.144107	0.931405	macrophages
ARL11	0.68952	-0.533056	0.840573	macrophages
ARL13B	0.334588	0.130929	0.579153	macrophages
ARL14EP	0.0133948	0.533471	0.116717	macrophages
ARL15	0.542397	0.118897	0.741423	macrophages
ARL16	0.0148246	0.10925	0.122311	macrophages
ARL2	0.282226	0.288313	0.531012	macrophages
ARL2BP	0.118384	0.062201	0.337033	macrophages
ARL3	0.4891	0.0776867	0.70606	macrophages
ARL4A	0.999764	-0.00244182	1	macrophages
ARL4C	0.910165	0.591091	0.961019	macrophages
ARL4D	0.504804	0.287422	0.715491	macrophages
ARL5A	0.0784358	0.0413929	0.276143	macrophages
ARL5B	0.787388	0.365539	0.896528	macrophages
ARL6IP1	0.611287	-0.0474056	0.790155	macrophages
ARL6IP4	0.833523	-0.0112034	0.921848	macrophages
ARL6IP5	0.0860797	-0.17788	0.285742	macrophages
ARL6IP6	0.936302	0.0376495	0.969044	macrophages
ARL8A	0.264613	0.0935972	0.514679	macrophages
ARL8B	0.381073	-0.239726	0.619672	macrophages
ARMC1	0.0528256	-0.128793	0.227416	macrophages
ARMC10	0.0837659	-0.344978	0.283729	macrophages
ARMC5	0.00692636	0.329275	0.0832367	macrophages
ARMC7	0.334549	-0.103918	0.579153	macrophages
ARMC8	0.394172	-0.423085	0.631928	macrophages
ARMCX1	0.987637	-0.0304757	0.993632	macrophages
ARMCX2	0.504695	-0.103418	0.715471	macrophages
ARMCX3	0.0747164	-0.35265	0.270102	macrophages
ARMCX6	0.227698	0.0924305	0.473639	macrophages
ARMH3	0.642625	-0.00444807	0.811921	macrophages
ARMT1	0.324088	0.0491933	0.572104	macrophages
ARNT	0.13059	0.199335	0.35368	macrophages
ARNTL	0.0156145	-0.669064	0.124768	macrophages
ARPC1A	0.579124	0.0937926	0.768428	macrophages
ARPC1B	0.745065	-0.505226	0.873299	macrophages
ARPC2	0.00555009	-0.415942	0.0741996	macrophages
ARPC3	0.0152795	-0.175764	0.124311	macrophages
ARPC4	0.230956	-0.068724	0.478132	macrophages
ARPC5	0.844122	-0.0661288	0.926986	macrophages
ARPC5L	0.610391	-0.0789914	0.789533	macrophages
ARPIN	0.0235303	-0.298636	0.151691	macrophages
ARPP19	0.807876	-0.0814247	0.907755	macrophages
ARRB1	0.0778963	-0.373505	0.275096	macrophages
ARRB2	0.21222	-0.225837	0.454237	macrophages
ARRDC1	0.216419	0.217487	0.458964	macrophages
ARRDC2	0.259559	0.595348	0.509671	macrophages
ARRDC3	0.00880384	1.19921	0.0931032	macrophages
ARRDC4	0.986555	-0.115483	0.993082	macrophages
ARSA	0.505833	0.246727	0.716186	macrophages
ARSB	0.000460986	-0.812396	0.0233781	macrophages
ARSD	0.765241	-0.0826949	0.884346	macrophages
ARV1	0.049668	0.0508608	0.221468	macrophages
ASAH1	0.0676653	-0.348296	0.257378	macrophages
ASAP1	0.854902	-0.0400615	0.932026	macrophages
ASB1	0.00901667	0.262005	0.0943723	macrophages
ASB13	0.0387136	-0.26562	0.194771	macrophages
ASB8	0.379282	-0.128304	0.618084	macrophages
ASCC1	0.124669	-0.00344451	0.347385	macrophages
ASCC2	0.234791	-0.059525	0.482717	macrophages
ASCC3	0.161697	0.219056	0.395254	macrophages
ASF1A	0.20377	-0.0834654	0.444531	macrophages
ASGR1	0.00184514	-0.825218	0.0439118	macrophages
ASH1L	0.849698	-0.0391924	0.929963	macrophages
ASH2L	0.0186335	-0.275858	0.136169	macrophages
ASNA1	0.503429	-0.0215573	0.714875	macrophages
ASNSD1	0.395486	-0.160874	0.633462	macrophages
ASPH	0.702259	0.206787	0.847547	macrophages
ASRGL1	0.458911	-0.253431	0.68396	macrophages
ASXL1	0.107544	0.333063	0.318938	macrophages
ASXL2	0.060407	-0.167572	0.243394	macrophages
ATAD1	0.0702425	-0.00400183	0.264391	macrophages
ATAD2B	0.557902	-0.0151516	0.752742	macrophages
ATE1	0.0184961	0.155728	0.136169	macrophages
ATF1	0.102437	-0.0380098	0.311945	macrophages
ATF2	0.0844199	0.011509	0.284277	macrophages
ATF3	0.717331	-0.18185	0.856877	macrophages
ATF4	0.138876	0.409601	0.36542	macrophages
ATF5	0.844818	0.042931	0.927271	macrophages
ATF6	0.525789	0.1894	0.730669	macrophages
ATF6B	0.00471176	0.555559	0.0691938	macrophages
ATF7	0.0434866	-0.172369	0.206004	macrophages
ATF7IP	0.0302646	-0.0289342	0.17323	macrophages
ATF7IP2	0.106542	-0.201266	0.31806	macrophages
ATG101	0.394057	0.136501	0.631928	macrophages
ATG12	0.0519718	-0.425003	0.226431	macrophages
ATG13	0.0625877	-0.0231459	0.247352	macrophages
ATG14	0.270138	-0.00139983	0.519844	macrophages
ATG16L2	0.0122519	-0.044329	0.110821	macrophages
ATG2A	0.0320046	0.108593	0.178489	macrophages
ATG3	0.00490799	-0.57572	0.0707104	macrophages
ATG4A	0.378808	-0.0187571	0.618046	macrophages
ATG4B	0.00410688	0.640017	0.0649936	macrophages
ATG4C	0.101849	-0.15594	0.311151	macrophages
ATG5	0.0143072	-0.350334	0.119995	macrophages
ATG7	0.995315	-0.00159758	0.997939	macrophages
ATIC	0.492996	0.241322	0.708464	macrophages
ATL1	0.557811	-0.244976	0.752742	macrophages
ATL2	0.0927203	0.25385	0.296354	macrophages
ATL3	0.8413	0.145915	0.926072	macrophages
ATM	0.0588143	-0.163976	0.241561	macrophages
ATMIN	0.344534	0.159164	0.589224	macrophages
ATN1	0.000890409	-0.143903	0.0333313	macrophages
ATOX1	0.0904645	0.580153	0.292071	macrophages
ATP10A	0.00232582	-0.685429	0.0490095	macrophages
ATP10D	0.631583	-0.00299645	0.804361	macrophages
ATP11A	0.0553799	-0.218186	0.234877	macrophages
ATP11B	0.0398028	-0.216794	0.197046	macrophages
ATP11C	0.353932	0.0917302	0.597657	macrophages
ATP13A1	0.366469	0.280384	0.608329	macrophages
ATP13A3	0.619209	0.367301	0.796874	macrophages
ATP1A1	4.93089e-05	0.777987	0.00755233	macrophages
ATP1B1	0.292909	-0.466638	0.541816	macrophages
ATP1B3	0.104604	0.133715	0.315138	macrophages
ATP2A2	0.0339933	0.430319	0.184098	macrophages
ATP2B1	0.97728	-0.0526259	0.989017	macrophages
ATP2B1-AS1	0.973122	0.0869218	0.987663	macrophages
ATP2B4	0.00717349	1.10043	0.0847963	macrophages
ATP2C1	0.0329131	-0.369586	0.180773	macrophages
ATP5F1A	0.0572265	-0.505769	0.238011	macrophages
ATP5F1B	0.593454	-0.0796681	0.778077	macrophages
ATP5F1C	0.0760552	-0.399448	0.271977	macrophages
ATP5F1D	0.0495145	0.457535	0.221458	macrophages
ATP5F1E	0.0226741	-0.253309	0.147802	macrophages
ATP5IF1	0.389887	-0.396393	0.627807	macrophages
ATP5MC1	0.00861589	-0.351193	0.0920896	macrophages
ATP5MC2	0.574758	-0.00160044	0.76678	macrophages
ATP5MC3	0.159696	-0.454179	0.393053	macrophages
ATP5MD	0.0389544	-0.541705	0.195208	macrophages
ATP5ME	0.997466	-0.00614597	0.99923	macrophages
ATP5MF	0.0345456	-0.443713	0.184461	macrophages
ATP5MG	0.189976	-0.207303	0.429052	macrophages
ATP5MGL	0.0789228	-0.605361	0.276686	macrophages
ATP5MPL	0.623458	-0.276929	0.798991	macrophages
ATP5PB	0.118142	-0.288288	0.336594	macrophages
ATP5PD	0.0162723	-0.389078	0.126815	macrophages
ATP5PF	0.000859069	-0.744555	0.0331509	macrophages
ATP5PO	0.0579043	-0.306009	0.23952	macrophages
ATP5S	0.816519	0.016238	0.911945	macrophages
ATP6AP1	0.7483	0.165096	0.875203	macrophages
ATP6AP1L	0.228851	-0.860888	0.475128	macrophages
ATP6AP2	0.402267	-0.152343	0.640176	macrophages
ATP6V0A1	0.544629	0.128799	0.743194	macrophages
ATP6V0A2	0.00278896	0.262939	0.0541214	macrophages
ATP6V0B	0.742956	0.0965293	0.87187	macrophages
ATP6V0D1	0.992683	0.0135695	0.996271	macrophages
ATP6V0E1	0.189621	-0.174495	0.42879	macrophages
ATP6V0E2	0.0738495	-0.137525	0.268791	macrophages
ATP6V1A	0.845112	-0.0858028	0.927271	macrophages
ATP6V1B2	0.870015	0.0745593	0.940353	macrophages
ATP6V1C1	0.843507	-0.119359	0.926986	macrophages
ATP6V1D	0.0223341	-0.761531	0.146588	macrophages
ATP6V1E1	0.617389	0.019391	0.794666	macrophages
ATP6V1F	0.413094	0.129573	0.648501	macrophages
ATP6V1G1	0.430656	-0.0470944	0.662902	macrophages
ATP6V1H	0.155956	-0.143083	0.387065	macrophages
ATP7A	0.0158139	-0.131334	0.125335	macrophages
ATP9B	0.128082	0.153198	0.35054	macrophages
ATPAF1	0.171704	-0.100394	0.407153	macrophages
ATPAF2	0.0807177	0.0615898	0.278593	macrophages
ATR	0.084866	-0.0679144	0.284848	macrophages
ATRAID	0.22274	-0.417345	0.468192	macrophages
ATRN	0.0188875	0.062736	0.137227	macrophages
ATRX	0.806639	-0.00426163	0.907754	macrophages
ATXN1	0.535209	0.166223	0.736623	macrophages
ATXN10	0.0926965	-0.210936	0.296354	macrophages
ATXN1L	0.402152	0.00352236	0.640128	macrophages
ATXN2	0.975484	-0.00868309	0.988742	macrophages
ATXN2L	0.315546	0.263733	0.564127	macrophages
ATXN3	0.459202	0.24232	0.684126	macrophages
ATXN7	0.902192	0.0865564	0.957847	macrophages
ATXN7L3	0.00332892	0.662956	0.0591662	macrophages
ATXN7L3B	0.31195	0.173453	0.560596	macrophages
AUP1	0.487433	0.229367	0.705103	macrophages
AURKAIP1	0.0231009	0.480358	0.149811	macrophages
AVL9	0.0023292	0.193033	0.0490095	macrophages
AVPI1	0.0393253	-0.647275	0.196163	macrophages
AXIN1	0.00114493	0.238159	0.036139	macrophages
AXL	0.0026973	-1.36225	0.0528824	macrophages
AZI2	0.418343	-0.771361	0.65292	macrophages
AZIN1	0.77992	0.159274	0.892711	macrophages
B2M	0.0600379	-0.703343	0.242939	macrophages
B3GALT4	0.0831616	0.136074	0.282668	macrophages
B3GALT6	0.0750708	0.458532	0.270173	macrophages
B3GNT2	0.0206755	-0.278927	0.142116	macrophages
B3GNT5	0.0479481	-0.989696	0.217496	macrophages
B3GNT7	0.673774	0.416915	0.830966	macrophages
B4GALT1	0.689879	-0.0981869	0.840789	macrophages
B4GALT3	0.182759	0.18497	0.419898	macrophages
B4GALT4	0.124284	0.0579468	0.347125	macrophages
B4GALT5	0.000859551	0.587	0.0331509	macrophages
B4GALT7	0.152661	0.0121524	0.383454	macrophages
BABAM1	0.00396432	0.250914	0.0646485	macrophages
BABAM2	0.00763789	0.194101	0.0869782	macrophages
BACE1	0.946241	-0.223054	0.973368	macrophages
BACH1	0.852034	-0.087559	0.931315	macrophages
BAG1	0.0136779	0.378464	0.118136	macrophages
BAG3	0.468459	-0.132126	0.690748	macrophages
BAG4	0.920293	-0.0873858	0.963585	macrophages
BAG5	0.730844	0.065931	0.863415	macrophages
BAG6	0.00361544	0.296355	0.0623643	macrophages
BAHD1	0.168783	0.273869	0.403824	macrophages
BAIAP2	0.00192378	0.716864	0.0450284	macrophages
BAIAP2-DT	0.136027	0.191401	0.360669	macrophages
BAK1	0.0151665	-0.0635572	0.12376	macrophages
BANF1	0.000893858	-0.504481	0.0333313	macrophages
BANP	0.126316	0.171476	0.348945	macrophages
BAP1	0.120338	0.135241	0.340941	macrophages
BASP1	0.247783	1.38941	0.496254	macrophages
BATF3	0.166161	0.435298	0.400123	macrophages
BAX	0.324044	0.179081	0.572104	macrophages
BAZ1A	0.782075	0.00130397	0.894086	macrophages
BAZ1B	0.189283	0.291806	0.428407	macrophages
BAZ2A	0.190019	0.0890724	0.429052	macrophages
BAZ2B	0.423522	-0.247331	0.65763	macrophages
BBIP1	0.532441	0.03546	0.7349	macrophages
BBS2	0.0791166	-0.233663	0.276765	macrophages
BBS4	0.048949	0.0425073	0.220177	macrophages
BBX	0.00840606	-0.534135	0.0914769	macrophages
BCAP29	0.0898727	-0.136903	0.291713	macrophages
BCAP31	0.439113	0.23052	0.667764	macrophages
BCAR1	0.34043	-0.236035	0.584973	macrophages
BCAR3	0.00406027	-0.63068	0.0649936	macrophages
BCAS2	0.0226482	-0.5068	0.147802	macrophages
BCAT1	0.336639	0.355806	0.580947	macrophages
BCCIP	0.382863	-0.0739266	0.621519	macrophages
BCKDK	0.373834	0.0842876	0.61478	macrophages
BCL10	0.911686	0.0262406	0.961885	macrophages
BCL2A1	0.6089	0.184713	0.788547	macrophages
BCL2L1	0.820605	0.196097	0.914495	macrophages
BCL2L11	0.943458	0.0936446	0.972082	macrophages
BCL2L12	0.0872285	0.177995	0.286753	macrophages
BCL2L13	0.00797955	-0.67604	0.0889167	macrophages
BCL2L2	0.267935	-0.00529969	0.518358	macrophages
BCL3	0.446033	0.0468176	0.673962	macrophages
BCL6	0.353184	0.0493781	0.597303	macrophages
BCL7B	0.339309	-0.156822	0.583761	macrophages
BCL7C	0.299759	0.114226	0.549727	macrophages
BCLAF1	0.206138	-0.306224	0.447898	macrophages
BDH2	0.0086194	0.165426	0.0920896	macrophages
BDP1	0.364198	0.0915381	0.606094	macrophages
BECN1	0.181182	-0.532115	0.418032	macrophages
BEST1	0.383156	0.113406	0.62174	macrophages
BET1	0.0306701	-0.214958	0.174631	macrophages
BET1L	0.0220884	-0.234875	0.145796	macrophages
BEX3	0.62201	0.0813637	0.798048	macrophages
BEX4	0.171303	-0.242891	0.407061	macrophages
BFAR	0.322749	-0.29007	0.570966	macrophages
BHLHE40	0.993573	-0.031232	0.996849	macrophages
BHLHE41	0.625933	0.0932053	0.799994	macrophages
BICD2	0.141146	0.434991	0.369732	macrophages
BICRAL	0.966128	-0.0144379	0.984901	macrophages
BID	0.331594	-0.0241017	0.577795	macrophages
BIN1	0.515055	0.176463	0.723577	macrophages
BIN2	0.000202134	-0.758673	0.016017	macrophages
BIRC2	0.0253027	-0.568632	0.157037	macrophages
BIRC3	0.0611997	0.719255	0.245283	macrophages
BIRC6	0.569766	-0.077854	0.763065	macrophages
BISPR	0.323839	-0.263368	0.572104	macrophages
BLCAP	0.915105	-0.0549425	0.962703	macrophages
BLMH	0.412612	0.134471	0.648501	macrophages
BLOC1S1	0.680671	-0.0838943	0.835949	macrophages
BLOC1S2	0.535881	-0.147115	0.737018	macrophages
BLOC1S3	0.0631007	-0.248813	0.248314	macrophages
BLOC1S4	0.943049	0.0875597	0.972082	macrophages
BLOC1S5	0.692686	0.151861	0.842005	macrophages
BLOC1S6	0.831351	-0.0964502	0.920536	macrophages
BLVRA	0.0624198	-1.05933	0.247352	macrophages
BLVRB	0.439717	0.204298	0.668385	macrophages
BLZF1	0.392522	-0.0507401	0.630605	macrophages
BMI1	0.490141	0.0120894	0.706825	macrophages
BMP2K	0.937716	0.190819	0.969044	macrophages
BMPR2	0.436044	-0.0634929	0.665591	macrophages
BMS1	0.110611	0.410103	0.323996	macrophages
BNIP2	0.152315	-0.200999	0.383409	macrophages
BNIP3L	0.277835	-0.435403	0.527342	macrophages
BOD1	0.0919376	0.164343	0.295467	macrophages
BOD1L1	0.872864	0.00225733	0.941468	macrophages
BOLA1	0.785944	-0.154744	0.89595	macrophages
BOLA2B	0.957217	0.0823358	0.980427	macrophages
BOLA3	0.0217722	-0.203779	0.145074	macrophages
BORCS5	0.177235	0.108632	0.412428	macrophages
BORCS6	0.852367	-0.0250975	0.931336	macrophages
BORCS7	0.28229	-0.0876124	0.531012	macrophages
BORCS8	0.00499729	-0.0261377	0.0707722	macrophages
BPGM	0.605967	0.261332	0.786754	macrophages
BPHL	0.0073893	-0.113089	0.0859486	macrophages
BPNT1	0.0193863	-0.403573	0.138852	macrophages
BPTF	0.508349	-0.214769	0.718575	macrophages
BRAF	0.325527	0.14218	0.572993	macrophages
BRAP	0.228096	-0.0770987	0.474079	macrophages
BRCA2	0.00644084	-0.172406	0.080436	macrophages
BRCC3	0.215745	-0.171661	0.458173	macrophages
BRD1	0.00253599	0.216044	0.0515143	macrophages
BRD2	0.925363	-0.0516623	0.965382	macrophages
BRD3	0.0980086	0.346889	0.305503	macrophages
BRD4	0.0756421	0.465638	0.271139	macrophages
BRD7	0.227074	-0.0131904	0.472988	macrophages
BRD8	0.0858905	0.208866	0.285742	macrophages
BRD9	0.0247332	0.485371	0.155736	macrophages
BRF2	0.389783	0.130337	0.627795	macrophages
BRI3	0.442083	-0.0308016	0.670707	macrophages
BRI3BP	0.835004	0.0321071	0.922434	macrophages
BRIX1	0.000717648	0.264743	0.030161	macrophages
BRK1	0.0140015	-0.428937	0.118728	macrophages
BRMS1	0.52365	0.130983	0.728894	macrophages
BROX	0.0830979	-0.219863	0.282578	macrophages
BRPF1	0.149081	0.272422	0.380218	macrophages
BRPF3	0.042897	-0.11285	0.204845	macrophages
BRWD1	0.685969	0.054918	0.838933	macrophages
BSDC1	0.929928	-0.0286352	0.966784	macrophages
BSG	0.925105	-0.117907	0.965333	macrophages
BST1	0.00713822	-1.34828	0.0845801	macrophages
BST2	0.658856	-0.244462	0.823014	macrophages
BTAF1	0.0398139	-0.201413	0.197046	macrophages
BTBD1	0.647082	-0.141565	0.815364	macrophages
BTBD10	0.22327	-0.113369	0.468786	macrophages
BTBD2	0.21215	-0.00173189	0.454215	macrophages
BTBD6	0.242853	-0.0300753	0.491476	macrophages
BTBD7	0.545596	0.0942141	0.743924	macrophages
BTD	0.119224	-0.193054	0.338662	macrophages
BTF3	2.11374e-06	-0.339152	0.00146175	macrophages
BTF3L4	0.384624	0.118568	0.622916	macrophages
BTG1	0.353976	-0.117226	0.597657	macrophages
BTG2	0.249693	0.326356	0.498777	macrophages
BTG3	0.803535	-0.182233	0.90636	macrophages
BTK	0.867334	-0.0408103	0.938866	macrophages
BTN2A1	0.500286	-0.048753	0.713304	macrophages
BTN2A2	0.0499904	-0.152918	0.222185	macrophages
BTN3A1	0.292707	-0.113925	0.541758	macrophages
BTN3A2	0.736253	-0.0836185	0.867649	macrophages
BTN3A3	0.479046	-0.0679623	0.699905	macrophages
BUB3	0.298166	-0.201107	0.547333	macrophages
BUD23	0.592128	0.160252	0.777142	macrophages
BUD31	0.495319	0.0206616	0.709763	macrophages
BX284668.5	0.552397	-0.0656143	0.749168	macrophages
BZW1	0.761054	0.0939187	0.881583	macrophages
BZW2	0.154165	0.411174	0.385008	macrophages
C11orf1	0.748044	-0.054125	0.875115	macrophages
C11orf24	0.00433525	0.1095	0.0671655	macrophages
C11orf54	0.627035	0.235004	0.800714	macrophages
C11orf58	0.00177235	-0.48576	0.0430236	macrophages
C11orf68	0.381971	-0.12716	0.620657	macrophages
C11orf71	0.0584162	0.188029	0.240722	macrophages
C11orf74	0.00199296	-0.131131	0.0456641	macrophages
C12orf10	0.0465017	0.134262	0.21361	macrophages
C12orf4	0.329891	-0.231905	0.576265	macrophages
C12orf43	0.166649	0.0927735	0.400352	macrophages
C12orf45	0.172479	0.232247	0.407469	macrophages
C12orf49	0.92828	0.0788337	0.966524	macrophages
C12orf57	0.556932	0.207361	0.752328	macrophages
C12orf65	0.429046	0.245158	0.661884	macrophages
C12orf76	0.334492	-0.0830114	0.579153	macrophages
C14orf119	0.460806	0.0266849	0.685691	macrophages
C15orf39	0.579603	0.00688574	0.768478	macrophages
C15orf40	0.0342957	-0.0710382	0.184243	macrophages
C15orf48	0.84651	-0.387052	0.928269	macrophages
C15orf61	0.043286	0.136574	0.205707	macrophages
C16orf54	0.0570307	0.493865	0.237586	macrophages
C16orf58	0.0381248	-0.123511	0.193697	macrophages
C16orf70	0.343618	0.0438935	0.588584	macrophages
C16orf72	0.577681	-0.322892	0.76745	macrophages
C16orf87	0.335925	-0.00761754	0.580575	macrophages
C16orf91	0.337905	0.132293	0.582602	macrophages
C17orf58	0.0574175	0.00343608	0.238284	macrophages
C18orf21	0.124414	-0.192288	0.347125	macrophages
C18orf25	0.0199523	-0.133629	0.139976	macrophages
C19orf12	0.0385369	0.187043	0.194411	macrophages
C19orf24	0.576612	0.313225	0.766967	macrophages
C19orf38	0.418762	-0.32918	0.653172	macrophages
C19orf53	0.475188	-0.00814157	0.696619	macrophages
C19orf66	0.158528	-0.433111	0.391534	macrophages
C19orf70	0.876216	0.165496	0.942793	macrophages
C1D	0.00544264	-0.842805	0.0740647	macrophages
C1GALT1	0.105732	-0.068074	0.316904	macrophages
C1GALT1C1	0.0636081	-0.44783	0.248812	macrophages
C1QA	0.482966	-0.292465	0.701821	macrophages
C1QB	0.28489	-0.676458	0.534177	macrophages
C1QBP	0.372567	-0.10377	0.61411	macrophages
C1QC	0.274175	-0.65318	0.523637	macrophages
C1RL	0.0279395	-0.641431	0.165526	macrophages
C1orf122	0.365856	-0.162676	0.608054	macrophages
C1orf123	0.245653	-0.117987	0.494903	macrophages
C1orf131	0.763996	0.160959	0.883575	macrophages
C1orf162	0.333424	-0.104476	0.579153	macrophages
C1orf174	0.175332	-0.378326	0.410764	macrophages
C1orf216	0.00167671	-0.08179	0.0415464	macrophages
C1orf35	0.155463	0.139573	0.386334	macrophages
C1orf43	0.0964701	-0.314963	0.302743	macrophages
C1orf52	0.731186	-0.100012	0.863417	macrophages
C1orf54	0.998044	-0.0315	0.99923	macrophages
C2	0.137104	-0.315422	0.36287	macrophages
C20orf194	0.259978	0.270769	0.509872	macrophages
C20orf27	0.192986	-1.04482	0.431866	macrophages
C20orf96	0.227417	0.0849543	0.473385	macrophages
C21orf91	0.0473418	-0.227196	0.215646	macrophages
C22orf39	0.00824345	-0.096611	0.0910129	macrophages
C2CD2L	0.149144	0.498128	0.380218	macrophages
C2CD3	0.0362268	0.0567518	0.18914	macrophages
C2CD5	0.0199774	-0.0945149	0.139976	macrophages
C2orf49	0.0334532	-0.118886	0.183078	macrophages
C2orf68	0.162648	-0.294308	0.396433	macrophages
C2orf69	0.139772	-0.267095	0.36727	macrophages
C2orf74	0.807897	0.0877649	0.907755	macrophages
C3AR1	0.505889	0.773374	0.716186	macrophages
C3orf14	0.036786	-0.0562958	0.190622	macrophages
C3orf38	0.796692	-0.110333	0.902849	macrophages
C3orf58	0.122551	0.624394	0.344638	macrophages
C3orf62	0.380118	0.10146	0.618779	macrophages
C4orf3	1.99172e-05	-0.778065	0.0045452	macrophages
C4orf33	0.0442266	-0.160118	0.207802	macrophages
C4orf46	0.539032	0.0225477	0.739436	macrophages
C4orf48	0.0139705	0.286853	0.118728	macrophages
C5AR1	0.697512	0.222774	0.8449	macrophages
C5AR2	0.46643	0.12343	0.6888	macrophages
C5orf15	0.0064501	-0.47812	0.080436	macrophages
C5orf22	0.301986	0.0501671	0.550988	macrophages
C5orf24	0.149293	0.00403857	0.380333	macrophages
C5orf51	0.0719053	0.151386	0.266948	macrophages
C6orf106	0.669724	0.19583	0.828763	macrophages
C6orf120	0.0610052	-0.122869	0.24489	macrophages
C6orf136	0.0124165	0.194271	0.111743	macrophages
C6orf203	0.09096	0.146115	0.293316	macrophages
C6orf226	0.282169	0.0434195	0.531012	macrophages
C6orf47	0.405496	0.276908	0.643279	macrophages
C6orf48	0.0876615	-0.3882	0.287308	macrophages
C6orf62	0.303759	-0.114117	0.552012	macrophages
C6orf89	0.833303	0.155435	0.921848	macrophages
C7orf26	0.463782	0.037355	0.687012	macrophages
C7orf43	0.243367	-0.185898	0.492366	macrophages
C7orf50	0.104767	0.381993	0.315142	macrophages
C8B	0.0228278	-0.85158	0.148166	macrophages
C8orf33	0.0207878	0.411365	0.142144	macrophages
C8orf59	0.0453734	-0.382106	0.209927	macrophages
C8orf76	0.096898	-0.263767	0.303358	macrophages
C8orf82	0.0383409	-0.0746283	0.194118	macrophages
C9orf16	0.0264808	0.302089	0.160027	macrophages
C9orf64	0.331613	0.0925579	0.577795	macrophages
C9orf72	0.2483	-0.28103	0.496945	macrophages
C9orf78	0.634883	-0.216784	0.806903	macrophages
C9orf85	0.0899597	-0.114846	0.291774	macrophages
CA2	0.860787	0.140744	0.935564	macrophages
CAAP1	0.0461162	-0.055991	0.212352	macrophages
CAB39	0.678472	-0.14844	0.834325	macrophages
CABIN1	0.000266814	0.490407	0.0182852	macrophages
CABLES1	0.391701	-0.0971798	0.629951	macrophages
CACNB3	0.015956	-0.850134	0.12552	macrophages
CACTIN	0.116621	0.0952798	0.333523	macrophages
CACUL1	0.00956567	-0.485379	0.0973133	macrophages
CACYBP	0.197208	-0.395264	0.436601	macrophages
CAD	0.106412	0.185473	0.31806	macrophages
CALCOCO1	0.615042	-0.25131	0.793018	macrophages
CALCOCO2	0.059081	-0.453987	0.241738	macrophages
CALHM2	0.215994	-0.182161	0.45835	macrophages
CALM1	0.718418	-0.0280188	0.857121	macrophages
CALM2	0.91	-0.0422992	0.961019	macrophages
CALM3	0.432739	-0.362519	0.663946	macrophages
CALR	0.015432	-0.167718	0.124512	macrophages
CALU	0.900655	-0.168181	0.956883	macrophages
CAMK1D	0.117582	0.481345	0.335583	macrophages
CAMK2D	0.41361	-0.299543	0.648501	macrophages
CAMK2G	0.473151	-0.0873574	0.69555	macrophages
CAMKK2	0.165704	-0.375136	0.399401	macrophages
CAMLG	0.0949397	-0.274824	0.299671	macrophages
CAMP	0.0249396	-0.824381	0.156144	macrophages
CAMSAP1	0.0889408	-0.198882	0.290001	macrophages
CAMSAP2	0.0657673	-0.316982	0.253305	macrophages
CAMTA1	0.174714	-0.467043	0.409822	macrophages
CAMTA2	0.00627722	0.425227	0.0794848	macrophages
CAND1	0.443869	-0.0353087	0.672454	macrophages
CANT1	0.0709281	0.248917	0.265396	macrophages
CANX	0.449797	0.0783935	0.677149	macrophages
CAP1	0.328785	-0.0826429	0.575808	macrophages
CAPN1	0.614416	0.0780733	0.792852	macrophages
CAPN15	0.00463804	0.188121	0.0686666	macrophages
CAPN2	0.81165	0.019768	0.909251	macrophages
CAPN7	0.0449989	-0.0681625	0.209234	macrophages
CAPNS1	0.91339	-0.0278071	0.961996	macrophages
CAPRIN1	0.00946887	-0.510916	0.0965964	macrophages
CAPZA1	0.410736	-0.137171	0.647662	macrophages
CAPZA2	0.497586	-0.333696	0.71086	macrophages
CAPZB	0.717527	0.0366441	0.856877	macrophages
CARD16	0.0620078	-0.988489	0.246702	macrophages
CARD19	0.501672	0.346973	0.713617	macrophages
CARD6	0.69487	0.137906	0.843176	macrophages
CARD8	0.784779	-0.0289457	0.895159	macrophages
CARD8-AS1	0.00101338	-0.485992	0.0348797	macrophages
CARD9	0.320076	0.0475481	0.568609	macrophages
CARHSP1	0.277315	0.0499198	0.527342	macrophages
CARM1	0.171344	0.236178	0.407061	macrophages
CARS	0.072796	0.0290157	0.267722	macrophages
CARS2	0.453711	0.0100483	0.681083	macrophages
CASC3	0.122412	0.300923	0.344524	macrophages
CASC4	0.98888	0.0030884	0.994107	macrophages
CASD1	0.142338	-0.0699987	0.371225	macrophages
CASP1	0.0376441	-0.95492	0.192699	macrophages
CASP10	0.111829	-0.146191	0.326347	macrophages
CASP2	0.50362	0.0519475	0.714932	macrophages
CASP3	0.413099	0.238125	0.648501	macrophages
CASP4	0.0748664	-0.416671	0.270152	macrophages
CASP5	0.163431	0.0327378	0.397449	macrophages
CASP6	0.848453	-0.0137542	0.929863	macrophages
CASP7	0.198704	-0.501746	0.437918	macrophages
CASP8	0.0257298	-0.285385	0.158574	macrophages
CASP8AP2	0.37755	-0.0923634	0.617772	macrophages
CASP9	0.099288	-0.186232	0.308028	macrophages
CAST	0.412483	-0.062251	0.648501	macrophages
CAT	0.230471	-0.800352	0.477579	macrophages
CATSPER1	0.00905636	-0.30134	0.0943723	macrophages
CAVIN3	0.70427	0.113323	0.848493	macrophages
CBFA2T2	0.0379717	0.105209	0.19349	macrophages
CBFB	0.801662	0.0294445	0.9052	macrophages
CBL	0.0578012	-0.147515	0.239485	macrophages
CBLB	0.260064	0.162067	0.509872	macrophages
CBLL1	0.39076	0.00392931	0.62897	macrophages
CBR1	0.194533	-0.730262	0.434197	macrophages
CBR4	0.0457116	-0.0146765	0.210744	macrophages
CBWD1	0.0075612	-0.356677	0.0868018	macrophages
CBX1	0.00470679	-0.26118	0.0691938	macrophages
CBX3	0.510844	-0.27974	0.720562	macrophages
CBX4	0.0664243	0.828546	0.25489	macrophages
CBX6	0.270487	0.707858	0.52012	macrophages
CBX7	0.202911	0.230419	0.443293	macrophages
CC2D1B	0.455518	0.20333	0.681844	macrophages
CC2D2A	0.0360195	-0.382271	0.188835	macrophages
CCAR1	0.635575	0.186244	0.806971	macrophages
CCAR2	0.00316189	0.250812	0.0577938	macrophages
CCDC106	0.0669998	0.0277939	0.2556	macrophages
CCDC107	0.278119	0.29364	0.527342	macrophages
CCDC112	0.816806	0.0321891	0.912132	macrophages
CCDC115	0.152386	-0.591545	0.383409	macrophages
CCDC117	0.0844645	-0.289716	0.284302	macrophages
CCDC12	0.0092684	0.222827	0.0957265	macrophages
CCDC124	0.0403965	0.0735652	0.198383	macrophages
CCDC125	0.0364743	-0.326474	0.189781	macrophages
CCDC127	0.189092	0.170239	0.42823	macrophages
CCDC130	0.0121344	0.305023	0.110504	macrophages
CCDC137	0.0448614	0.311436	0.208994	macrophages
CCDC14	0.0222099	0.0401733	0.146151	macrophages
CCDC159	0.226695	0.139598	0.472499	macrophages
CCDC170	0.286675	0.0017056	0.53594	macrophages
CCDC174	0.370955	-0.0742976	0.612594	macrophages
CCDC18	0.0658376	-0.0607024	0.253327	macrophages
CCDC186	0.628579	-0.0983322	0.802282	macrophages
CCDC22	0.0124879	0.391732	0.112142	macrophages
CCDC25	0.175816	-0.208154	0.410903	macrophages
CCDC28A	0.0365329	-0.444953	0.189956	macrophages
CCDC32	0.370936	0.00816372	0.612594	macrophages
CCDC43	0.300746	0.013716	0.550292	macrophages
CCDC47	0.338763	-0.226584	0.583553	macrophages
CCDC50	7.16551e-05	-0.757012	0.00908468	macrophages
CCDC59	0.107885	-0.544612	0.319455	macrophages
CCDC6	0.976898	0.0205872	0.988989	macrophages
CCDC66	0.0824135	-0.20098	0.281274	macrophages
CCDC69	0.703498	0.251398	0.848064	macrophages
CCDC71L	0.518933	0.162609	0.725686	macrophages
CCDC82	0.512458	0.167062	0.72167	macrophages
CCDC84	0.021546	0.0988183	0.144917	macrophages
CCDC86	0.471812	0.125933	0.694078	macrophages
CCDC88A	0.26459	-0.246283	0.514679	macrophages
CCDC88B	0.000448347	0.620283	0.0232211	macrophages
CCDC88C	0.106542	0.266128	0.31806	macrophages
CCDC90B	0.0901028	-0.359111	0.291789	macrophages
CCDC91	0.640606	-0.258876	0.810022	macrophages
CCDC92	0.678074	0.161276	0.834132	macrophages
CCDC93	0.779109	0.0466639	0.892035	macrophages
CCDC97	0.000143615	0.283029	0.013323	macrophages
CCL18	0.931156	-0.160855	0.96731	macrophages
CCL20	0.836381	0.429414	0.923284	macrophages
CCL23	0.106998	-0.589592	0.318382	macrophages
CCL3	0.182249	3.56167	0.419487	macrophages
CCL3L1	0.0356417	3.12474	0.188413	macrophages
CCL4	0.017567	3.59478	0.131675	macrophages
CCL4L2	7.42711e-05	3.0072	0.00910686	macrophages
CCM2	0.0282052	0.102519	0.165937	macrophages
CCNC	0.153115	-0.0646995	0.384151	macrophages
CCND3	0.498128	-0.6495	0.711464	macrophages
CCNDBP1	0.022175	-0.523209	0.146048	macrophages
CCNG1	0.502575	-0.184048	0.714062	macrophages
CCNG2	0.583572	-0.172483	0.771201	macrophages
CCNH	0.0761298	-0.694826	0.272015	macrophages
CCNI	0.000403232	-0.21116	0.0225543	macrophages
CCNJ	0.0397002	0.258022	0.196972	macrophages
CCNK	0.982439	-0.000259531	0.991416	macrophages
CCNL1	0.0200624	-0.488879	0.139976	macrophages
CCNL2	0.262207	0.355703	0.512752	macrophages
CCNQ	0.0924573	0.126332	0.295942	macrophages
CCNT1	0.945319	0.0401829	0.973077	macrophages
CCNT2	0.149133	-0.243623	0.380218	macrophages
CCNY	0.483534	0.241942	0.701821	macrophages
CCNYL1	0.296134	0.425421	0.545383	macrophages
CCP110	0.0307461	-0.126981	0.174802	macrophages
CCPG1	0.0828511	-0.492342	0.28218	macrophages
CCR1	0.0266539	1.52687	0.160243	macrophages
CCRL2	0.208829	0.418823	0.450901	macrophages
CCSAP	0.800104	0.0385272	0.904899	macrophages
CCSER2	0.41273	-0.137371	0.648501	macrophages
CCT2	0.995186	0.0134698	0.997939	macrophages
CCT3	0.454152	-0.000221337	0.681272	macrophages
CCT4	0.115149	-0.268519	0.331317	macrophages
CCT5	0.927715	-0.140325	0.966208	macrophages
CCT6A	0.304794	0.144036	0.55283	macrophages
CCT7	0.149529	0.223537	0.380807	macrophages
CCT8	0.915813	0.11449	0.962706	macrophages
CCZ1	0.0859029	-0.750191	0.285742	macrophages
CCZ1B	0.440776	1.52362	0.669257	macrophages
CD101	0.613663	-0.740853	0.792283	macrophages
CD109	0.585527	-0.100847	0.771617	macrophages
CD14	0.124419	1.46152	0.347125	macrophages
CD151	0.645092	0.328198	0.813936	macrophages
CD163	0.775585	-0.213445	0.890547	macrophages
CD164	0.492067	-0.0406988	0.707884	macrophages
CD2	0.686895	-0.167814	0.83944	macrophages
CD274	0.451833	-0.249771	0.679268	macrophages
CD276	0.00011319	0.583562	0.0116357	macrophages
CD2AP	0.489998	-0.181296	0.706752	macrophages
CD2BP2	0.0411812	0.34692	0.200042	macrophages
CD300A	0.787867	0.418033	0.896799	macrophages
CD300C	0.269752	-0.484205	0.519495	macrophages
CD300LF	0.204361	-0.878073	0.445443	macrophages
CD302	0.110295	-0.923257	0.32332	macrophages
CD33	0.00138039	-0.879359	0.0385677	macrophages
CD36	0.972821	-0.0147357	0.987622	macrophages
CD37	0.000237801	-0.424256	0.0173938	macrophages
CD4	0.0320387	-0.478617	0.178549	macrophages
CD40	0.549123	-0.456406	0.746991	macrophages
CD44	0.814351	0.0979856	0.910551	macrophages
CD46	0.00543609	-1.11086	0.0740647	macrophages
CD47	0.361533	-0.352839	0.603772	macrophages
CD52	0.521267	-0.654334	0.726774	macrophages
CD53	3.52705e-09	-0.167426	1.41353e-05	macrophages
CD55	0.936693	0.0206173	0.969044	macrophages
CD58	0.649733	0.196349	0.817127	macrophages
CD59	0.0312135	-0.636022	0.176274	macrophages
CD5L	0.0415458	-1.25668	0.201043	macrophages
CD63	0.175945	-0.080449	0.410903	macrophages
CD68	0.582501	0.123649	0.770623	macrophages
CD69	0.855082	-0.135287	0.932026	macrophages
CD74	0.0352069	-0.238561	0.186643	macrophages
CD80	0.0208055	-0.592137	0.142144	macrophages
CD81	0.343172	-0.0873337	0.588482	macrophages
CD82	0.586555	-0.104803	0.77236	macrophages
CD83	0.0948464	0.738601	0.299671	macrophages
CD84	0.448431	0.992904	0.675639	macrophages
CD86	0.74811	-0.275593	0.875115	macrophages
CD9	0.623166	-0.221881	0.798991	macrophages
CD99	0.927722	-0.0543678	0.966208	macrophages
CD99L2	0.146844	-0.0659445	0.378273	macrophages
CDADC1	0.313615	-0.107153	0.56173	macrophages
CDC123	0.0184768	0.158243	0.136169	macrophages
CDC16	0.0455208	-0.203623	0.209992	macrophages
CDC23	0.10006	-1.46331e-05	0.309538	macrophages
CDC25B	0.214558	0.339413	0.457225	macrophages
CDC26	0.0123007	-0.200946	0.110867	macrophages
CDC27	0.000393668	-0.425953	0.022348	macrophages
CDC34	0.228211	0.180204	0.474188	macrophages
CDC37	0.479275	0.0509515	0.699913	macrophages
CDC37L1	0.930326	-0.0190842	0.966925	macrophages
CDC40	0.156446	-0.100007	0.387901	macrophages
CDC42	0.918018	-0.0230917	0.963014	macrophages
CDC42BPB	0.970796	0.121984	0.986632	macrophages
CDC42EP1	0.926409	0.0110054	0.965899	macrophages
CDC42EP3	0.655165	-0.415369	0.820724	macrophages
CDC42EP4	0.307528	-0.573658	0.555934	macrophages
CDC42SE1	0.517701	-0.199676	0.725258	macrophages
CDC42SE2	0.788877	0.125698	0.897462	macrophages
CDC5L	0.454548	-0.0525401	0.681329	macrophages
CDC73	0.53756	-0.0401047	0.737994	macrophages
CDCA7L	0.35078	-0.613508	0.595222	macrophages
CDCP1	0.213047	-0.87829	0.455495	macrophages
CDH1	0.691098	-0.513046	0.841141	macrophages
CDIP1	0.425258	0.173832	0.65884	macrophages
CDIPT	0.770463	-0.00162888	0.887344	macrophages
CDK10	0.0021692	0.388883	0.046637	macrophages
CDK11A	0.0662987	0.376727	0.254714	macrophages
CDK11B	0.0111863	0.239355	0.106708	macrophages
CDK12	0.634894	-0.0172543	0.806903	macrophages
CDK13	0.161294	0.0908787	0.395254	macrophages
CDK14	0.792534	0.175285	0.899875	macrophages
CDK16	0.00136719	0.262848	0.0385677	macrophages
CDK17	0.172358	-0.207888	0.40731	macrophages
CDK18	0.433718	0.0819537	0.663976	macrophages
CDK19	0.173881	0.0546078	0.409002	macrophages
CDK2AP2	0.00163318	0.483912	0.041002	macrophages
CDK4	0.0545873	0.0697931	0.233022	macrophages
CDK5	0.00513052	0.215511	0.0716107	macrophages
CDK5RAP1	0.070509	0.013339	0.264835	macrophages
CDK5RAP2	0.073477	0.218376	0.268505	macrophages
CDK5RAP3	0.530311	0.0892343	0.734269	macrophages
CDK7	0.210917	0.171269	0.452849	macrophages
CDK8	0.0480445	-0.00756418	0.217803	macrophages
CDK9	0.126912	0.199409	0.349184	macrophages
CDKN1A	0.53182	0.378517	0.73479	macrophages
CDKN1B	0.548444	-0.167082	0.74633	macrophages
CDKN2AIP	0.500687	0.123262	0.713405	macrophages
CDKN2B	0.0313449	0.240282	0.176512	macrophages
CDKN2D	0.00624995	-0.173407	0.0794251	macrophages
CDR2	0.1691	0.119492	0.404003	macrophages
CDS2	0.530712	0.150618	0.734289	macrophages
CDV3	0.670299	-0.100712	0.82883	macrophages
CDYL	0.0395673	0.0130963	0.196725	macrophages
CEBPA	0.720597	-0.309224	0.857612	macrophages
CEBPB	0.125111	-0.133845	0.347597	macrophages
CEBPD	0.778031	0.921584	0.89174	macrophages
CEBPG	0.226391	0.260812	0.472417	macrophages
CEBPZ	0.617094	0.14195	0.794446	macrophages
CEBPZOS	0.682879	-0.32575	0.837308	macrophages
CELA2B	0.151107	-0.207698	0.382697	macrophages
CELF1	0.00113207	0.437489	0.036139	macrophages
CELF2	0.0565716	0.562554	0.236529	macrophages
CEMIP2	0.222492	0.641396	0.467928	macrophages
CENPB	0.0821956	0.186794	0.281143	macrophages
CENPBD1	0.0443062	0.0615435	0.207983	macrophages
CENPC	1.09605e-05	-0.382132	0.00347403	macrophages
CENPQ	0.0208069	0.155545	0.142144	macrophages
CENPV	0.0648069	-0.249406	0.251395	macrophages
CENPW	0.121565	0.00539356	0.34288	macrophages
CENPX	0.0970794	-0.0931253	0.303587	macrophages
CEP104	0.0236889	0.218354	0.152025	macrophages
CEP120	0.0841499	0.203642	0.283997	macrophages
CEP135	0.25678	0.10133	0.506561	macrophages
CEP162	0.0748566	-0.193895	0.270152	macrophages
CEP164	0.000272207	0.394195	0.0183438	macrophages
CEP170	0.332917	-0.37082	0.578893	macrophages
CEP170B	0.43266	0.162239	0.663946	macrophages
CEP290	0.376564	0.0382252	0.617249	macrophages
CEP350	0.126659	-0.348657	0.349184	macrophages
CEP44	0.697129	-0.142714	0.8449	macrophages
CEP57	0.649985	-0.0333737	0.817127	macrophages
CEP63	0.0937922	-0.449355	0.29803	macrophages
CEP85	0.577077	-0.0994953	0.767135	macrophages
CEP95	0.0524064	0.0226579	0.226947	macrophages
CEPT1	0.0288711	0.0345211	0.168081	macrophages
CERK	0.195582	0.125215	0.434826	macrophages
CERS2	0.693898	-0.166387	0.842535	macrophages
CERS5	0.0218294	0.0787708	0.145074	macrophages
CERS6	0.0788661	-0.350146	0.276686	macrophages
CES1	0.46132	-1.79314	0.685804	macrophages
CES2	0.0423101	0.495877	0.203079	macrophages
CETN2	0.897636	0.0180086	0.954743	macrophages
CETN3	0.435914	0.172882	0.665591	macrophages
CFAP20	0.454504	0.277422	0.681329	macrophages
CFAP298	0.0376473	0.0585147	0.192699	macrophages
CFAP36	0.528334	-0.0259661	0.732465	macrophages
CFAP97	0.855011	0.112312	0.932026	macrophages
CFD	0.977449	-0.0445284	0.989021	macrophages
CFDP1	0.722878	-0.0763575	0.858136	macrophages
CFL1	0.0047875	-0.397154	0.0695685	macrophages
CFLAR	0.550894	0.335675	0.748149	macrophages
CGAS	0.0743605	-0.717487	0.269632	macrophages
CGGBP1	0.324476	-0.167725	0.572104	macrophages
CHCHD1	0.038349	-0.449771	0.194118	macrophages
CHCHD10	0.980699	0.0677291	0.990356	macrophages
CHCHD2	0.0250965	-0.252966	0.156483	macrophages
CHCHD3	0.0349885	-0.278937	0.186124	macrophages
CHCHD4	0.0655775	-0.0545816	0.253222	macrophages
CHCHD5	0.0280258	-0.101483	0.165777	macrophages
CHCHD7	0.864492	-0.110993	0.937313	macrophages
CHD1	0.959413	-0.020782	0.981344	macrophages
CHD1L	0.181646	-0.383339	0.418975	macrophages
CHD2	0.718651	-0.22552	0.857219	macrophages
CHD4	0.0517484	0.657808	0.225846	macrophages
CHD6	0.256827	0.0804782	0.506561	macrophages
CHD7	0.409826	0.168136	0.646793	macrophages
CHD8	0.161271	0.325207	0.395254	macrophages
CHD9	0.0269165	-0.409092	0.16135	macrophages
CHDH	0.43179	-0.544836	0.663528	macrophages
CHERP	0.0102689	0.274675	0.102177	macrophages
CHFR	0.913339	-0.0583568	0.961996	macrophages
CHIC2	0.00573413	-0.410891	0.0755971	macrophages
CHID1	0.44594	0.149455	0.673962	macrophages
CHKA	0.124595	0.855726	0.347304	macrophages
CHM	0.0085593	0.0660178	0.0920533	macrophages
CHML	0.965029	-0.0333909	0.984309	macrophages
CHMP1A	0.145523	0.41977	0.376273	macrophages
CHMP1B	0.949411	0.0562726	0.975574	macrophages
CHMP2A	0.154845	-0.377913	0.385819	macrophages
CHMP2B	0.0635777	-0.704279	0.248812	macrophages
CHMP3	0.0737948	-0.718777	0.268732	macrophages
CHMP4A	0.721084	0.0619481	0.857612	macrophages
CHMP4B	0.00735514	-0.161232	0.0857433	macrophages
CHMP5	0.0140913	-0.826367	0.119064	macrophages
CHMP7	0.00268256	0.107148	0.0528514	macrophages
CHORDC1	0.476216	-0.388043	0.697565	macrophages
CHP1	0.0012765	-1.2323	0.037808	macrophages
CHPF2	0.0352087	0.203674	0.186643	macrophages
CHPT1	0.481294	0.463088	0.701514	macrophages
CHRAC1	0.265427	0.0539231	0.515736	macrophages
CHST11	0.104529	0.871944	0.315038	macrophages
CHST12	0.126214	-0.0723744	0.348877	macrophages
CHST14	0.0519489	-0.462638	0.226431	macrophages
CHSY1	0.534875	0.388136	0.736623	macrophages
CHTF8	0.155431	0.238592	0.386334	macrophages
CHTOP	0.96789	-0.04391	0.986048	macrophages
CHUK	0.101041	-0.030756	0.310428	macrophages
CHURC1	0.0523751	-1.29754	0.226947	macrophages
CIAO1	0.997725	0.0111247	0.99923	macrophages
CIAO2A	0.10351	-0.554214	0.313473	macrophages
CIAO2B	0.78518	0.0326481	0.895213	macrophages
CIAPIN1	0.113249	-0.0240779	0.328009	macrophages
CIB1	0.956013	-0.0665485	0.979842	macrophages
CIC	0.0341006	0.149149	0.184098	macrophages
CIDEB	0.0283653	-0.175038	0.166621	macrophages
CIITA	0.933781	0.0397465	0.968276	macrophages
CINP	0.332938	0.13246	0.578893	macrophages
CIPC	0.0209111	-0.165809	0.142331	macrophages
CIR1	0.0151792	0.217083	0.12376	macrophages
CIRBP	0.492701	0.0488859	0.708234	macrophages
CISD2	0.0017928	-0.491472	0.0431577	macrophages
CISD3	0.213376	-0.158652	0.45607	macrophages
CISH	0.384524	0.0945914	0.622916	macrophages
CITED2	0.655707	0.0641913	0.821199	macrophages
CIZ1	0.398076	0.0838994	0.635767	macrophages
CKAP4	0.107553	0.0447823	0.318938	macrophages
CKAP5	0.211076	0.397721	0.45286	macrophages
CKLF	0.467181	-0.387233	0.689398	macrophages
CKS1B	0.00278538	-0.458976	0.0541214	macrophages
CKS2	0.68892	-0.0921105	0.840246	macrophages
CLASP1	0.0153963	0.129959	0.124512	macrophages
CLASP2	0.0310612	0.186852	0.175675	macrophages
CLASRP	0.00497089	0.493806	0.0707722	macrophages
CLCC1	0.0794646	-0.108925	0.27696	macrophages
CLCN3	0.173323	0.254975	0.408292	macrophages
CLCN4	0.16579	-0.166477	0.399482	macrophages
CLCN6	0.767604	-0.0318663	0.885527	macrophages
CLCN7	0.0804168	0.365178	0.278198	macrophages
CLDN23	0.0190878	-0.404671	0.138028	macrophages
CLDN7	0.920556	-0.446358	0.963585	macrophages
CLDND1	0.0232456	-0.296925	0.150109	macrophages
CLEC12A	0.29125	-1.39255	0.540639	macrophages
CLEC2B	0.0951192	-0.591607	0.299988	macrophages
CLEC4A	0.0395149	-1.20476	0.196725	macrophages
CLEC4E	0.14719	0.991614	0.37876	macrophages
CLEC7A	0.753669	0.0930056	0.877988	macrophages
CLIC1	0.6499	-0.0841921	0.817127	macrophages
CLIC2	0.269093	-0.41611	0.518959	macrophages
CLIC4	0.113422	-1.01832	0.32831	macrophages
CLINT1	0.965165	-0.0510337	0.984316	macrophages
CLIP1	0.0271529	0.221082	0.162256	macrophages
CLIP4	0.968948	-0.0328848	0.986562	macrophages
CLK1	0.000691704	-1.22849	0.0295751	macrophages
CLK2	0.787511	0.066673	0.896528	macrophages
CLK3	0.154574	0.0629596	0.385396	macrophages
CLK4	0.0162765	-0.188942	0.126815	macrophages
CLMN	0.440358	-0.211429	0.668891	macrophages
CLN5	0.15272	0.129874	0.383454	macrophages
CLN8	0.0789648	0.494335	0.276686	macrophages
CLNS1A	0.00130239	-0.823822	0.037959	macrophages
CLOCK	0.523615	0.0410545	0.728894	macrophages
CLPB	0.414393	-0.0163202	0.649153	macrophages
CLPP	0.0773193	0.245012	0.27446	macrophages
CLPTM1	0.119778	0.419867	0.339729	macrophages
CLPTM1L	0.443385	-0.350539	0.672111	macrophages
CLPX	0.146604	0.157186	0.377839	macrophages
CLSTN1	0.534435	0.0554517	0.736361	macrophages
CLTA	0.773505	0.0280339	0.889349	macrophages
CLTB	0.0150912	0.453859	0.123573	macrophages
CLTC	0.140649	0.273959	0.368811	macrophages
CLUH	0.000602624	0.580806	0.027372	macrophages
CMAS	0.00212112	0.00617611	0.046242	macrophages
CMC1	0.0486318	-0.829594	0.21955	macrophages
CMC2	0.00515845	-0.78974	0.0718687	macrophages
CMIP	0.0375881	-0.428011	0.192699	macrophages
CMPK1	0.000397426	-0.851071	0.0223942	macrophages
CMPK2	0.0455175	-0.729042	0.209992	macrophages
CMSS1	0.02871	-0.172245	0.1676	macrophages
CMTM3	0.133379	0.93283	0.357132	macrophages
CMTM6	0.615047	0.0140554	0.793018	macrophages
CMTM7	0.807493	-0.164657	0.907755	macrophages
CMTR1	0.0713523	-0.0488105	0.265666	macrophages
CMTR2	0.00543913	-0.0263165	0.0740647	macrophages
CNBP	0.013986	-0.263891	0.118728	macrophages
CNDP2	0.823156	0.0621409	0.915996	macrophages
CNEP1R1	0.0561969	-0.103333	0.235921	macrophages
CNIH1	0.769559	-0.222241	0.886678	macrophages
CNIH4	0.847688	-0.344399	0.929293	macrophages
CNN2	0.00481631	-0.52541	0.0697861	macrophages
CNNM4	0.817123	-0.0123747	0.912323	macrophages
CNOT1	0.786793	-0.053111	0.896381	macrophages
CNOT10	0.00616548	-0.172222	0.0790692	macrophages
CNOT11	0.0113142	0.415366	0.106783	macrophages
CNOT2	0.109339	-0.28606	0.321591	macrophages
CNOT4	0.536284	0.171622	0.737228	macrophages
CNOT6	0.258247	0.0290724	0.507751	macrophages
CNOT6L	0.285074	0.23038	0.534259	macrophages
CNOT7	0.00391304	-0.443787	0.0642904	macrophages
CNOT8	0.418739	-0.108905	0.653172	macrophages
CNOT9	0.891018	0.0650781	0.950761	macrophages
CNP	0.347424	-0.197898	0.591734	macrophages
CNPPD1	0.476371	0.223571	0.697565	macrophages
CNPY2	0.607145	0.216093	0.787617	macrophages
CNPY3	0.130188	0.443682	0.353605	macrophages
CNST	0.033336	-0.242903	0.182568	macrophages
CNTLN	0.531195	-0.0650741	0.734692	macrophages
CNTRL	0.371916	0.175189	0.613286	macrophages
COA1	0.0173259	-0.274548	0.130882	macrophages
COA3	0.0214581	-0.506	0.144523	macrophages
COA4	0.107062	-0.644692	0.318382	macrophages
COA5	0.209781	-0.246694	0.451611	macrophages
COA6	0.0189059	-0.562001	0.13723	macrophages
COA7	0.333192	0.0674382	0.57907	macrophages
COASY	0.0206482	0.394607	0.142116	macrophages
COG1	0.108483	0.0178918	0.320222	macrophages
COG2	0.513643	-0.0380707	0.722366	macrophages
COG3	0.124966	0.0422197	0.347576	macrophages
COG5	0.00673746	-0.305198	0.0821981	macrophages
COG6	0.491852	0.00459491	0.707884	macrophages
COL4A3BP	0.76417	-0.118837	0.883575	macrophages
COL8A2	0.778573	-0.0441721	0.891956	macrophages
COL9A2	0.173032	0.375015	0.40806	macrophages
COLEC12	0.660636	0.560846	0.82372	macrophages
COLGALT1	0.596337	0.219259	0.780511	macrophages
COMMD1	0.0163011	-0.10888	0.126815	macrophages
COMMD10	0.00153728	-0.488406	0.0396411	macrophages
COMMD2	0.751303	-0.098952	0.876341	macrophages
COMMD3	0.34502	-0.0495814	0.589791	macrophages
COMMD4	0.378567	-0.084629	0.618046	macrophages
COMMD5	0.305522	-0.221557	0.553622	macrophages
COMMD6	8.79956e-05	-0.632556	0.00984386	macrophages
COMMD7	0.0097971	0.0546769	0.0987107	macrophages
COMMD8	0.179218	-0.10919	0.415485	macrophages
COMMD9	0.447552	-0.256386	0.6751	macrophages
COMT	0.719917	-0.0390892	0.857565	macrophages
COMTD1	0.0136946	0.342156	0.118136	macrophages
COP1	0.304221	-0.241322	0.552581	macrophages
COPA	0.482326	-0.0345848	0.701732	macrophages
COPB1	0.728055	0.032556	0.861627	macrophages
COPB2	0.887541	-0.109988	0.948515	macrophages
COPE	0.146626	-0.223276	0.377839	macrophages
COPG1	0.358962	0.116495	0.601856	macrophages
COPRS	0.533149	-0.0206738	0.735009	macrophages
COPS2	6.65204e-06	-0.535497	0.00240962	macrophages
COPS3	0.598433	0.00772735	0.781642	macrophages
COPS4	0.113881	-0.317317	0.329012	macrophages
COPS5	0.20924	-0.0809465	0.451158	macrophages
COPS6	0.0824556	-0.146357	0.281274	macrophages
COPS7A	0.40557	-0.31577	0.643279	macrophages
COPS7B	0.13353	0.0592898	0.357386	macrophages
COPS8	0.00200355	-0.364636	0.0457688	macrophages
COPS9	0.00167001	-0.717621	0.0415464	macrophages
COPZ1	0.138586	-0.466817	0.36491	macrophages
COQ10B	0.273845	-0.28033	0.523139	macrophages
COQ2	0.195163	-0.572156	0.434673	macrophages
COQ4	0.00956887	0.278906	0.0973133	macrophages
COQ5	0.112551	-0.154286	0.326783	macrophages
COQ6	0.0869776	0.16848	0.286423	macrophages
COQ7	0.125414	0.145546	0.348173	macrophages
COQ8A	0.69521	0.00775554	0.843455	macrophages
COQ8B	0.0137236	0.0761155	0.118136	macrophages
CORO1B	0.0509844	0.234713	0.223986	macrophages
CORO1C	0.64475	-0.00214943	0.813774	macrophages
CORO2A	0.934824	-0.418234	0.968697	macrophages
CORO7	0.125958	0.290014	0.348676	macrophages
COX10	0.00852008	0.148051	0.0919323	macrophages
COX11	0.0208153	-0.243231	0.142144	macrophages
COX14	0.00681673	-0.521295	0.0825714	macrophages
COX15	0.0506296	-0.410954	0.223501	macrophages
COX17	0.544127	-0.264865	0.742852	macrophages
COX18	0.268674	-0.140249	0.518732	macrophages
COX19	0.282019	0.16546	0.531012	macrophages
COX20	0.564687	-0.031853	0.758938	macrophages
COX4I1	0.00377421	-0.164916	0.0633848	macrophages
COX5A	0.0429447	-0.668634	0.204944	macrophages
COX5B	0.903969	-0.0758338	0.958616	macrophages
COX6A1	0.78342	-0.145639	0.894561	macrophages
COX6B1	0.0248436	-0.292067	0.155928	macrophages
COX6C	0.086044	-0.323032	0.285742	macrophages
COX7A2	0.034079	-0.602233	0.184098	macrophages
COX7A2L	0.00105531	-0.920796	0.035454	macrophages
COX7B	0.0227479	-0.629873	0.148027	macrophages
COX7C	0.00216856	-0.225032	0.046637	macrophages
COX8A	0.677644	-0.136915	0.833982	macrophages
CPD	0.807891	0.0880829	0.907755	macrophages
CPE	0.54482	-1.07522	0.743194	macrophages
CPEB2	0.635277	0.0258326	0.806903	macrophages
CPEB3	0.702599	-0.0327256	0.847712	macrophages
CPEB4	0.575532	0.146411	0.766816	macrophages
CPED1	0.028603	-0.464812	0.167282	macrophages
CPM	0.175492	0.934296	0.410886	macrophages
CPNE1	0.116779	-0.327534	0.333837	macrophages
CPNE2	0.994078	0.0244168	0.997224	macrophages
CPNE3	0.0763944	-0.200327	0.272832	macrophages
CPNE8	0.0712812	-0.0811967	0.265629	macrophages
CPPED1	0.548304	-0.480975	0.74633	macrophages
CPQ	0.574247	0.140338	0.766368	macrophages
CPSF2	0.518314	0.259281	0.72564	macrophages
CPSF3	0.432677	-0.0377471	0.663946	macrophages
CPSF4	0.122943	0.13532	0.345358	macrophages
CPSF6	0.00993992	0.286918	0.0994967	macrophages
CPSF7	0.264983	0.201459	0.515268	macrophages
CPT1A	0.71525	-0.130168	0.856178	macrophages
CPT2	0.0268025	-0.241728	0.160794	macrophages
CPVL	0.00496538	-1.13727	0.0707722	macrophages
CR1	0.872222	0.00938705	0.941468	macrophages
CRADD	0.020725	-0.188628	0.142144	macrophages
CRBN	0.0452431	-0.267431	0.209555	macrophages
CRCP	0.907979	-0.0657821	0.960109	macrophages
CREB1	0.514595	-0.0282579	0.723171	macrophages
CREB3	0.00205784	0.171543	0.0460412	macrophages
CREB3L2	0.0692796	0.355533	0.261803	macrophages
CREB5	0.249032	0.718295	0.497867	macrophages
CREBBP	0.927485	0.0182273	0.966208	macrophages
CREBL2	0.704959	-0.309387	0.849188	macrophages
CREBRF	0.0121687	-0.65539	0.110504	macrophages
CREBZF	0.891708	0.019535	0.951027	macrophages
CREG1	0.0215939	-0.334618	0.145017	macrophages
CRELD1	0.247804	-0.125256	0.496254	macrophages
CRELD2	0.0615216	0.117261	0.245695	macrophages
CREM	0.757153	0.810228	0.879606	macrophages
CRIM1	0.134866	0.456114	0.35884	macrophages
CRIPT	0.210998	-0.0671027	0.45286	macrophages
CRK	0.76531	0.103423	0.884346	macrophages
CRKL	0.298118	0.0345548	0.547333	macrophages
CRLF3	0.11221	-0.116849	0.326572	macrophages
CRLS1	0.925407	0.116239	0.965382	macrophages
CRNKL1	0.550533	0.0180013	0.748043	macrophages
CROT	0.272367	0.128873	0.521758	macrophages
CRTAM	0.176392	-0.546814	0.411221	macrophages
CRTAP	0.00357045	-0.652792	0.0618841	macrophages
CRTC2	0.00606513	0.431492	0.0785988	macrophages
CRTC3	0.413237	-0.0268535	0.648501	macrophages
CRY1	0.206223	-0.0746179	0.447955	macrophages
CRYBG1	0.415514	-0.470343	0.650508	macrophages
CRYBG3	0.625495	-0.00882475	0.799987	macrophages
CRYL1	0.434195	0.265654	0.664335	macrophages
CRYZ	0.0367414	-0.437132	0.190622	macrophages
CRYZL1	0.0818855	-0.0966093	0.280967	macrophages
CS	0.062585	-0.868265	0.247352	macrophages
CSDE1	0.00034338	-0.107658	0.02068	macrophages
CSE1L	0.0609679	0.248262	0.24489	macrophages
CSF1	6.27324e-05	0.678851	0.00877717	macrophages
CSF1R	0.894837	0.393276	0.952771	macrophages
CSF2RA	0.961609	0.0526662	0.982005	macrophages
CSF2RB	0.176148	-0.679785	0.410903	macrophages
CSF3R	0.800737	-0.193048	0.90511	macrophages
CSGALNACT2	0.296657	0.277712	0.545383	macrophages
CSK	0.938923	-0.000166387	0.969643	macrophages
CSNK1A1	0.147108	-0.222225	0.37876	macrophages
CSNK1D	0.709289	-0.03494	0.85211	macrophages
CSNK1E	0.338015	-0.0868921	0.582661	macrophages
CSNK1G1	0.492042	0.0241263	0.707884	macrophages
CSNK1G2	0.00110009	-0.315349	0.0360184	macrophages
CSNK1G3	0.235802	0.0647019	0.484141	macrophages
CSNK2A1	0.918199	-0.0607728	0.963014	macrophages
CSNK2A2	0.186282	0.241905	0.424393	macrophages
CSNK2B	0.937831	0.051163	0.969044	macrophages
CSPP1	0.00304381	0.157822	0.0570302	macrophages
CSRNP1	0.720858	-0.492329	0.857612	macrophages
CSRNP2	0.0290633	0.513274	0.16889	macrophages
CSRP1	0.0337778	-0.459592	0.183937	macrophages
CST3	0.388582	-0.242421	0.626392	macrophages
CSTA	0.0357967	-0.987265	0.188708	macrophages
CSTB	0.531847	-0.201178	0.73479	macrophages
CSTF1	0.0680129	0.0642482	0.258395	macrophages
CSTF2T	0.0681402	-0.000846123	0.258654	macrophages
CSTF3	0.125697	0.0813226	0.348342	macrophages
CTB-178M22.2	0.392802	-0.068413	0.630922	macrophages
CTBP1	0.328688	0.080509	0.575808	macrophages
CTBP2	0.835432	-0.00171042	0.922753	macrophages
CTBS	0.0083434	-0.864404	0.0914769	macrophages
CTCF	0.212392	0.24807	0.454349	macrophages
CTDNEP1	0.271048	0.0129848	0.520803	macrophages
CTDP1	0.00141277	0.260897	0.0385677	macrophages
CTDSP1	0.0036849	0.639034	0.0628499	macrophages
CTDSP2	0.152012	-0.208837	0.383409	macrophages
CTDSPL2	0.532413	0.0419779	0.7349	macrophages
CTNNA1	0.919814	-0.143541	0.963585	macrophages
CTNNB1	0.353433	-0.214071	0.597387	macrophages
CTNNBIP1	0.0599936	-0.221115	0.242939	macrophages
CTNNBL1	0.392104	-0.0432933	0.630321	macrophages
CTNND1	0.249749	-0.308268	0.498777	macrophages
CTNS	0.506211	0.185364	0.716221	macrophages
CTR9	0.556519	0.183483	0.751943	macrophages
CTSA	0.906757	0.176988	0.959717	macrophages
CTSB	0.106223	-0.387539	0.31775	macrophages
CTSC	0.00984366	-0.643282	0.0990485	macrophages
CTSD	0.688387	0.30665	0.84	macrophages
CTSH	0.905633	0.0164635	0.959091	macrophages
CTSL	0.355187	-0.242701	0.599093	macrophages
CTSO	0.179709	-0.233104	0.416133	macrophages
CTSS	0.154657	-0.269773	0.385478	macrophages
CTSW	0.0600402	-0.169548	0.242939	macrophages
CTSZ	0.040668	0.167345	0.198691	macrophages
CTTNBP2NL	0.316683	0.440329	0.564832	macrophages
CUEDC1	0.420141	-0.0608825	0.654518	macrophages
CUEDC2	0.00372007	-0.0091818	0.0631664	macrophages
CUL1	0.280717	-0.105362	0.52988	macrophages
CUL2	0.0344635	-0.197502	0.184461	macrophages
CUL3	0.0121414	-0.466544	0.110504	macrophages
CUL4A	0.526039	0.0671384	0.730749	macrophages
CUL4B	0.2145	0.22991	0.457225	macrophages
CUL5	0.214638	-0.112631	0.457225	macrophages
CUTA	0.527888	-0.187178	0.732374	macrophages
CUTC	0.0198793	-0.211857	0.139976	macrophages
CUX1	0.858495	0.108364	0.934472	macrophages
CWC15	0.0242038	-0.533321	0.153945	macrophages
CWC22	0.376906	-0.0815253	0.617249	macrophages
CWC25	0.554083	0.203775	0.750385	macrophages
CWC27	0.505315	-0.335127	0.715949	macrophages
CWF19L1	0.0155333	0.145613	0.124512	macrophages
CWF19L2	0.031302	-0.137879	0.176512	macrophages
CXCL2	0.0294002	2.67349	0.169944	macrophages
CXCL3	0.133705	1.73904	0.357386	macrophages
CXCL5	0.755094	-0.330519	0.878643	macrophages
CXCL8	0.103516	2.09297	0.313473	macrophages
CXCR2	0.556406	0.0627243	0.751924	macrophages
CXCR4	0.171984	1.75302	0.40731	macrophages
CXXC1	0.00140226	0.569058	0.0385677	macrophages
CXXC5	0.657959	-0.137887	0.822402	macrophages
CXorf38	0.0710873	-0.251476	0.265629	macrophages
CXorf56	0.250962	0.0628895	0.500017	macrophages
CYB561	0.0935466	0.386353	0.29762	macrophages
CYB561A3	0.777807	0.10099	0.891683	macrophages
CYB561D2	0.34372	0.514203	0.588626	macrophages
CYB5A	0.805365	-0.466219	0.907483	macrophages
CYB5B	0.619491	-0.168523	0.796986	macrophages
CYB5D1	0.273789	0.254733	0.523139	macrophages
CYB5D2	0.0680278	0.0459451	0.258395	macrophages
CYB5R1	0.873845	-0.0727111	0.941468	macrophages
CYB5R2	0.978372	-0.0754137	0.989559	macrophages
CYB5R3	0.665957	-0.357629	0.827091	macrophages
CYB5R4	0.141033	-0.210177	0.369561	macrophages
CYBA	0.0389338	0.437717	0.195208	macrophages
CYBB	0.9005	-0.0775414	0.956852	macrophages
CYBC1	0.465098	-0.0539155	0.687792	macrophages
CYC1	0.156646	-0.135689	0.388146	macrophages
CYCS	0.0581648	-0.433271	0.240076	macrophages
CYFIP1	0.347025	-0.307339	0.591489	macrophages
CYFIP2	0.905448	0.0222114	0.959028	macrophages
CYGB	0.160195	0.111357	0.393741	macrophages
CYHR1	0.0883722	0.187799	0.288579	macrophages
CYLD	0.7489	0.0554909	0.875501	macrophages
CYP20A1	0.0208161	0.545422	0.142144	macrophages
CYP27A1	0.430394	-0.277011	0.662902	macrophages
CYP2R1	0.540126	0.177984	0.740051	macrophages
CYP2U1	0.000380091	-0.216666	0.0217395	macrophages
CYP4V2	0.269133	0.0565802	0.518959	macrophages
CYSLTR1	0.00315991	-1.0137	0.0577938	macrophages
CYSTM1	0.49392	-0.19068	0.708563	macrophages
CYTH1	0.674647	-0.127697	0.831773	macrophages
CYTH2	0.00320382	0.404499	0.0578895	macrophages
CYTH4	0.777864	0.196853	0.891683	macrophages
CYTIP	0.439828	-0.533314	0.668385	macrophages
CYTOR	0.95995	0.0389808	0.981468	macrophages
DAAM1	0.210736	0.630009	0.452844	macrophages
DAB2	0.0672925	0.477171	0.256259	macrophages
DAD1	0.272238	-0.507474	0.521758	macrophages
DAGLA	0.501809	0.139046	0.713617	macrophages
DAGLB	0.345245	0.44551	0.589983	macrophages
DALRD3	0.043126	0.601399	0.205475	macrophages
DAP	0.0948755	-0.399862	0.299671	macrophages
DAP3	0.712079	0.0636054	0.853745	macrophages
DAPK1	0.182061	-0.349643	0.419297	macrophages
DAPK3	1.74541e-05	0.29264	0.00428302	macrophages
DAPP1	0.00201185	-0.138684	0.0458209	macrophages
DARS	0.616945	0.0886269	0.794446	macrophages
DARS2	0.288654	0.0118013	0.537546	macrophages
DAXX	0.516845	0.157433	0.724347	macrophages
DAZAP1	0.200408	0.359485	0.440227	macrophages
DAZAP2	5.48111e-05	-0.422741	0.00817544	macrophages
DBF4	0.446435	-0.000223646	0.674084	macrophages
DBI	0.797153	0.0752473	0.90291	macrophages
DBNL	0.194078	-0.399269	0.433583	macrophages
DBR1	0.932066	-0.271003	0.967627	macrophages
DBT	0.654507	0.100216	0.820101	macrophages
DCAF1	0.00226507	0.322617	0.0479955	macrophages
DCAF10	0.196952	-0.0501514	0.436415	macrophages
DCAF11	0.0970984	0.129906	0.303587	macrophages
DCAF12	0.626942	-0.17564	0.800714	macrophages
DCAF13	0.684414	0.195899	0.837955	macrophages
DCAF15	0.0125612	0.25863	0.112547	macrophages
DCAF16	0.730501	0.000748881	0.863156	macrophages
DCAF5	0.249461	-0.297612	0.498462	macrophages
DCAF6	0.182254	-0.242016	0.419487	macrophages
DCAF7	0.482458	0.189137	0.701732	macrophages
DCAF8	0.685623	-0.0807703	0.838645	macrophages
DCK	0.894366	-0.104492	0.952597	macrophages
DCLRE1B	0.669809	0.0893401	0.828763	macrophages
DCLRE1C	0.217099	0.0759841	0.459253	macrophages
DCP1A	0.0421298	-0.512043	0.202632	macrophages
DCP2	0.145955	-0.0442403	0.377006	macrophages
DCSTAMP	0.0623764	-0.685072	0.247352	macrophages
DCTD	0.0110242	-0.456634	0.106423	macrophages
DCTN1	0.883108	-0.0112417	0.945903	macrophages
DCTN2	0.166073	0.243119	0.400037	macrophages
DCTN3	0.0188721	-0.197446	0.137227	macrophages
DCTN4	0.221703	0.0206058	0.466914	macrophages
DCTN5	0.142926	-0.26884	0.371959	macrophages
DCTN6	0.017545	-0.312972	0.131675	macrophages
DCTPP1	0.0951655	-0.234596	0.30001	macrophages
DCUN1D1	0.680791	-0.0905383	0.835961	macrophages
DCUN1D3	0.317529	0.377354	0.565546	macrophages
DCUN1D4	0.241594	0.00831445	0.490737	macrophages
DCUN1D5	0.726745	0.022447	0.860845	macrophages
DCXR	0.000201617	0.706432	0.016017	macrophages
DDA1	0.417171	-0.348458	0.65176	macrophages
DDAH2	0.67115	0.226053	0.829074	macrophages
DDB1	0.979198	0.0330646	0.989606	macrophages
DDB2	0.716003	0.154316	0.856524	macrophages
DDHD1	0.868239	-0.159482	0.939234	macrophages
DDHD2	0.26344	0.00777896	0.513317	macrophages
DDI2	0.127976	0.292109	0.35054	macrophages
DDIAS	0.625111	-0.152656	0.799987	macrophages
DDIT3	0.995696	0.0135425	0.998058	macrophages
DDIT4	0.792157	0.287756	0.899797	macrophages
DDO	0.0856822	-0.512065	0.285742	macrophages
DDOST	0.279717	0.339121	0.528703	macrophages
DDRGK1	0.158278	0.342891	0.391291	macrophages
DDX1	0.661618	0.212805	0.823989	macrophages
DDX10	0.426129	0.0760308	0.659391	macrophages
DDX17	0.000974838	-0.226303	0.0346523	macrophages
DDX18	0.812965	-0.0803683	0.90998	macrophages
DDX19A	0.722242	0.0917247	0.857999	macrophages
DDX19B	0.108256	-0.142275	0.319768	macrophages
DDX21	0.0236471	0.0147638	0.152025	macrophages
DDX23	0.207192	-0.144501	0.449547	macrophages
DDX24	0.0665212	-0.378554	0.25489	macrophages
DDX27	0.527933	0.159086	0.732374	macrophages
DDX39A	0.113557	0.406687	0.328578	macrophages
DDX3X	0.479371	-0.0701561	0.699918	macrophages
DDX3Y	0.0692594	-0.0779242	0.261803	macrophages
DDX41	0.00206699	0.255377	0.0461102	macrophages
DDX42	0.419845	0.185613	0.65446	macrophages
DDX46	0.271258	0.255593	0.521025	macrophages
DDX5	0.431397	-0.086822	0.663225	macrophages
DDX50	0.1256	-0.128093	0.348319	macrophages
DDX52	0.936318	0.0306241	0.969044	macrophages
DDX54	0.102375	0.281536	0.31188	macrophages
DDX55	0.057791	0.326006	0.239485	macrophages
DDX56	0.0129343	0.270093	0.113747	macrophages
DDX58	0.0991855	-0.392651	0.307961	macrophages
DDX59	0.323028	0.0266413	0.571172	macrophages
DDX6	0.163617	0.291551	0.397606	macrophages
DDX60	0.0592086	-0.264003	0.241787	macrophages
DDX60L	0.153842	-1.09365	0.38465	macrophages
DECR1	0.879987	-0.210492	0.944106	macrophages
DECR2	0.00396882	0.0257189	0.0646485	macrophages
DEDD	0.103817	-0.226014	0.313886	macrophages
DEDD2	0.513512	-0.26002	0.722316	macrophages
DEF6	0.158484	-0.128477	0.391534	macrophages
DEF8	0.763809	0.0541922	0.883575	macrophages
DEFB1	0.219806	-0.488497	0.463689	macrophages
DEGS1	0.433651	0.352913	0.663976	macrophages
DEK	0.040027	-0.484682	0.19767	macrophages
DELE1	0.493954	0.08171	0.708563	macrophages
DENND1A	0.471365	-0.153402	0.694078	macrophages
DENND1B	0.454248	-0.101441	0.681283	macrophages
DENND1C	0.0932479	0.108201	0.297078	macrophages
DENND2D	0.443876	-0.433314	0.672454	macrophages
DENND4A	0.670172	0.0356685	0.828808	macrophages
DENND4B	0.12697	0.170737	0.349184	macrophages
DENND4C	0.701735	0.125968	0.847179	macrophages
DENND5A	0.0221177	-0.587096	0.145796	macrophages
DENND6A	0.806342	0.0719734	0.907642	macrophages
DENR	0.00641137	-0.205035	0.0802678	macrophages
DERA	0.670116	-0.153905	0.828808	macrophages
DERL1	0.913297	0.0192459	0.961996	macrophages
DERL2	0.299734	-0.0250631	0.549727	macrophages
DESI1	0.777687	-0.00448435	0.891683	macrophages
DESI2	0.0413906	-0.1069	0.200547	macrophages
DFFA	0.858338	-0.0258822	0.934472	macrophages
DGAT2	0.843762	-0.187479	0.926986	macrophages
DGCR2	5.30671e-06	0.444815	0.00210131	macrophages
DGCR6L	0.0311615	0.165638	0.176111	macrophages
DGKQ	0.536845	0.0846495	0.73741	macrophages
DGKZ	0.510534	-0.143482	0.720364	macrophages
DGLUCY	0.725046	-0.213842	0.859502	macrophages
DGUOK	0.0876221	-0.226223	0.287308	macrophages
DHCR24	0.578885	-0.269401	0.768282	macrophages
DHDDS	0.0401101	0.113691	0.19767	macrophages
DHFR	0.00730942	-0.51595	0.0855427	macrophages
DHRS1	0.322978	0.261489	0.571172	macrophages
DHRS12	0.179986	0.000835401	0.416227	macrophages
DHRS3	0.00840609	-0.00274223	0.0914769	macrophages
DHRS4	0.583634	0.402532	0.771201	macrophages
DHRS4-AS1	0.00746088	-0.0630832	0.086385	macrophages
DHRS4L2	0.00260328	0.215679	0.0520025	macrophages
DHRS7	0.808943	-0.333918	0.907755	macrophages
DHRS7B	0.69379	0.126497	0.842535	macrophages
DHRS9	0.00379973	0.691068	0.0635265	macrophages
DHRSX	0.197896	-0.0236156	0.437106	macrophages
DHTKD1	0.879003	-0.0262547	0.944106	macrophages
DHX15	0.544689	-0.166127	0.743194	macrophages
DHX16	0.00186858	0.282852	0.0441439	macrophages
DHX29	0.377934	-0.36361	0.617853	macrophages
DHX32	0.0897723	-0.050974	0.291587	macrophages
DHX33	0.0821347	0.0523045	0.281143	macrophages
DHX36	0.384135	-0.224446	0.622654	macrophages
DHX38	0.00126151	0.447357	0.037808	macrophages
DHX40	0.0262426	0.106335	0.159192	macrophages
DHX58	0.0515675	-0.281766	0.225186	macrophages
DHX8	0.255467	0.174614	0.504894	macrophages
DHX9	0.895031	-0.103515	0.952771	macrophages
DIAPH1	0.697072	-0.0869029	0.8449	macrophages
DIAPH2	0.741497	-0.160896	0.871604	macrophages
DICER1	0.435762	0.203295	0.665591	macrophages
DIDO1	0.64785	0.056511	0.815792	macrophages
DIMT1	0.0877719	-0.0955565	0.287546	macrophages
DIP2A	0.0137779	0.101216	0.118427	macrophages
DIP2B	0.406928	0.144603	0.644463	macrophages
DIRC2	0.928076	-0.0167091	0.966444	macrophages
DIS3	0.0255065	0.291247	0.157875	macrophages
DIS3L	0.0240665	0.237767	0.1532	macrophages
DISP1	0.0217927	0.123251	0.145074	macrophages
DIXDC1	0.0812134	-0.0944622	0.279443	macrophages
DKC1	0.0564683	0.395131	0.236409	macrophages
DLAT	0.360737	-0.0240341	0.602836	macrophages
DLC1	0.131765	-0.140868	0.354934	macrophages
DLD	0.602288	-0.18251	0.784119	macrophages
DLG1	0.123472	-0.0930103	0.345823	macrophages
DLGAP4	0.0245034	0.438682	0.155073	macrophages
DLST	0.0750478	0.308325	0.270173	macrophages
DMAC1	0.364328	-0.983389	0.606177	macrophages
DMAC2	0.113817	0.0831763	0.329012	macrophages
DMTF1	0.476656	-0.0722936	0.697778	macrophages
DMXL1	0.393703	0.169288	0.631703	macrophages
DMXL2	0.579768	0.20375	0.768478	macrophages
DNAAF4	0.0623107	-0.256276	0.247352	macrophages
DNAAF5	0.134679	0.0781999	0.35884	macrophages
DNAJA1	0.936844	-0.0824574	0.969044	macrophages
DNAJA2	0.00420971	-0.675778	0.0657562	macrophages
DNAJA3	0.101934	0.0662204	0.311287	macrophages
DNAJA4	0.937407	-0.0224499	0.969044	macrophages
DNAJB1	0.830677	-0.125499	0.920326	macrophages
DNAJB11	0.331006	0.0719153	0.577273	macrophages
DNAJB12	0.00184722	0.312208	0.0439118	macrophages
DNAJB14	0.827432	0.0453111	0.918068	macrophages
DNAJB2	0.0204972	0.789011	0.141811	macrophages
DNAJB4	0.112001	-1.1922	0.326347	macrophages
DNAJB6	0.91783	0.0207954	0.963014	macrophages
DNAJB9	0.873208	0.0866765	0.941468	macrophages
DNAJC1	0.850885	0.125226	0.930786	macrophages
DNAJC10	0.770869	0.126141	0.887678	macrophages
DNAJC11	0.0152318	0.421278	0.124056	macrophages
DNAJC13	0.616431	-0.0201951	0.794105	macrophages
DNAJC14	0.0366304	0.120402	0.190203	macrophages
DNAJC15	0.216903	-0.26644	0.45914	macrophages
DNAJC16	0.0317099	0.152434	0.178152	macrophages
DNAJC19	0.0900402	-0.298296	0.291774	macrophages
DNAJC2	0.746167	-0.119877	0.874052	macrophages
DNAJC21	0.911944	0.0341977	0.961996	macrophages
DNAJC25	0.515746	0.21223	0.723577	macrophages
DNAJC3	0.201307	-0.227896	0.441329	macrophages
DNAJC30	0.00148561	-0.0364227	0.0388353	macrophages
DNAJC4	0.0955507	0.122555	0.301099	macrophages
DNAJC5	0.18233	0.472961	0.419536	macrophages
DNAJC5B	0.806299	0.140117	0.907642	macrophages
DNAJC7	0.049007	0.416256	0.220199	macrophages
DNAJC8	0.0742432	-0.24378	0.269579	macrophages
DNAJC9	0.202911	-0.173391	0.443293	macrophages
DNAL4	0.0522426	0.18888	0.226947	macrophages
DNASE1L1	0.501981	-0.0387355	0.713617	macrophages
DNASE2	0.0406208	-0.945837	0.198691	macrophages
DNASE2B	8.14153e-05	0.0184961	0.00946897	macrophages
DNM1L	0.239002	0.192292	0.487946	macrophages
DNM2	0.00836731	0.355002	0.0914769	macrophages
DNMT1	0.438912	-0.125446	0.667627	macrophages
DNMT3A	0.370093	-0.178712	0.611889	macrophages
DNPEP	0.327801	0.0150492	0.575233	macrophages
DNPH1	0.703156	0.218838	0.847822	macrophages
DNTTIP1	0.219753	0.290534	0.463689	macrophages
DNTTIP2	0.94583	-0.00965945	0.97334	macrophages
DOCK1	0.523417	-0.0216282	0.728894	macrophages
DOCK10	0.611846	-0.286423	0.790474	macrophages
DOCK11	0.431007	-0.547041	0.662902	macrophages
DOCK2	0.329511	-0.408765	0.576265	macrophages
DOCK4	0.91309	0.154933	0.961996	macrophages
DOCK7	0.0269593	0.140211	0.161353	macrophages
DOCK8	0.0985021	-0.604621	0.306464	macrophages
DOK1	0.825738	-0.115642	0.917298	macrophages
DOK2	0.961243	0.155073	0.98196	macrophages
DOK3	0.308217	-0.51868	0.556848	macrophages
DOLK	0.0031322	0.286233	0.0576917	macrophages
DOP1A	0.0194214	-0.214017	0.138852	macrophages
DOP1B	0.578428	0.146973	0.767906	macrophages
DOT1L	0.0692169	0.448608	0.261803	macrophages
DPAGT1	0.416532	0.106556	0.651297	macrophages
DPEP2	0.879785	0.118801	0.944106	macrophages
DPF2	0.244574	0.152177	0.493456	macrophages
DPH3	0.412334	-0.456454	0.648501	macrophages
DPH5	0.533779	0.0807187	0.735723	macrophages
DPM1	0.0585133	-0.291075	0.240745	macrophages
DPM2	0.0344133	0.026111	0.184461	macrophages
DPM3	0.195646	0.436037	0.434826	macrophages
DPP3	0.691045	-0.0743689	0.841141	macrophages
DPP7	0.0340308	0.88054	0.184098	macrophages
DPP8	0.427014	0.033542	0.65982	macrophages
DPP9	0.0941448	0.261074	0.298524	macrophages
DPY30	0.0451452	-0.679731	0.209498	macrophages
DPYD	0.124133	-0.558995	0.347034	macrophages
DPYSL2	0.903379	-0.232923	0.958616	macrophages
DR1	0.000223557	-0.703474	0.0168376	macrophages
DRAM1	0.668268	-0.0818404	0.828058	macrophages
DRAM2	0.0860788	-0.484368	0.285742	macrophages
DRAP1	0.280639	-0.177115	0.529865	macrophages
DRG1	0.86539	0.0443612	0.93756	macrophages
DRG2	0.00453448	0.161788	0.0683862	macrophages
DROSHA	0.737406	0.0413303	0.868336	macrophages
DSC2	0.59094	-0.0913336	0.776176	macrophages
DSE	0.763806	-0.318266	0.883575	macrophages
DSN1	0.622959	0.0769501	0.798862	macrophages
DST	0.0145962	-0.683776	0.121317	macrophages
DSTN	0.737997	-0.309072	0.868762	macrophages
DSTYK	0.0597655	-0.153585	0.242602	macrophages
DTD1	0.0891626	-0.0429348	0.290351	macrophages
DTNA	0.44345	-0.060629	0.672111	macrophages
DTNBP1	0.137653	-0.0289365	0.363768	macrophages
DTWD1	0.50176	0.00733365	0.713617	macrophages
DTX2	1.21933e-05	0.942355	0.00371019	macrophages
DTX3L	0.858215	-0.15053	0.934472	macrophages
DTX4	0.358	-0.511266	0.600812	macrophages
DTYMK	0.0352815	-0.178737	0.186898	macrophages
DUS1L	0.0523621	0.456715	0.226947	macrophages
DUSP1	0.563374	-0.175064	0.75784	macrophages
DUSP10	0.366324	-0.404401	0.608329	macrophages
DUSP11	0.0625727	0.191527	0.247352	macrophages
DUSP16	0.566164	0.15185	0.759981	macrophages
DUSP18	0.0842422	0.191593	0.284182	macrophages
DUSP2	0.319269	1.2067	0.567753	macrophages
DUSP22	0.370324	0.00786108	0.612137	macrophages
DUSP23	0.32865	-0.139517	0.575808	macrophages
DUSP28	0.204278	-0.107974	0.445443	macrophages
DUSP3	0.343918	-0.269517	0.5887	macrophages
DUSP5	0.035937	1.03034	0.188793	macrophages
DUSP6	0.0298145	1.28713	0.171428	macrophages
DUSP7	0.227657	0.357297	0.473639	macrophages
DUT	0.385578	-0.669716	0.623965	macrophages
DVL1	0.000353278	0.223257	0.0207678	macrophages
DVL2	0.0620565	0.0682572	0.246766	macrophages
DVL3	0.774156	0.114616	0.889713	macrophages
DXO	0.7603	-0.00257114	0.88139	macrophages
DYM	0.652404	-0.0292843	0.819085	macrophages
DYNC1H1	0.00473258	0.601938	0.0692353	macrophages
DYNC1I2	0.967901	0.0236556	0.986048	macrophages
DYNC1LI1	0.535115	0.162889	0.736623	macrophages
DYNC1LI2	0.616062	0.261084	0.793814	macrophages
DYNLL1	0.88835	0.0985123	0.948978	macrophages
DYNLL2	1.60584e-06	0.640195	0.00135729	macrophages
DYNLRB1	0.697386	-0.276967	0.8449	macrophages
DYNLT1	0.820283	-0.0969366	0.914404	macrophages
DYNLT3	0.0218555	-0.247007	0.145074	macrophages
DYRK1A	0.39164	-0.0570532	0.629951	macrophages
DYRK4	0.196609	-0.0191944	0.435909	macrophages
DZIP1L	0.286344	-0.0342738	0.535584	macrophages
E2F3	0.913655	-0.0246014	0.962095	macrophages
E2F4	0.0286673	-0.398217	0.16749	macrophages
E2F6	0.0713845	0.170496	0.265666	macrophages
EAF1	0.621061	-0.192167	0.797524	macrophages
EAF2	0.500725	0.0979599	0.713405	macrophages
EAPP	0.487649	-0.457435	0.705103	macrophages
EARS2	0.141755	-0.0356092	0.370433	macrophages
EBAG9	0.97024	-0.0452024	0.986632	macrophages
EBLN3P	0.00252452	-0.422773	0.0514853	macrophages
EBNA1BP2	0.609491	-0.0802277	0.788786	macrophages
EBP	0.247602	-0.0946538	0.496254	macrophages
ECD	0.0781252	-0.0996215	0.275393	macrophages
ECH1	0.455439	-0.449248	0.681844	macrophages
ECHDC1	0.0903616	-0.754414	0.291899	macrophages
ECHDC2	0.687155	-0.0367422	0.83944	macrophages
ECHS1	0.12699	-0.00402204	0.349184	macrophages
ECI1	0.0261171	0.104888	0.158938	macrophages
ECI2	0.20727	-0.211732	0.449587	macrophages
ECPAS	0.5544	-0.19835	0.750549	macrophages
ECSCR	0.164935	0.0134539	0.398685	macrophages
EDEM1	0.799288	0.209594	0.904251	macrophages
EDEM2	0.0578829	-0.793891	0.23952	macrophages
EDEM3	0.568402	0.0714275	0.761835	macrophages
EDF1	0.00235361	0.969813	0.0491866	macrophages
EEA1	0.570902	0.125894	0.763537	macrophages
EED	0.0626266	-0.0962106	0.247352	macrophages
EEF1A1	0.0470976	-0.244774	0.215178	macrophages
EEF1B2	0.339816	-0.0890643	0.584371	macrophages
EEF1D	0.648975	0.113659	0.816938	macrophages
EEF1E1	0.0747609	-0.012204	0.270102	macrophages
EEF2	0.825897	0.0665659	0.917298	macrophages
EEF2K	0.295722	0.0609458	0.54495	macrophages
EFCAB14	0.0200349	-0.523693	0.139976	macrophages
EFHD2	0.487898	-0.112805	0.705195	macrophages
EFL1	0.0358603	-0.0902847	0.188793	macrophages
EFNB1	0.260023	0.134891	0.509872	macrophages
EFR3A	0.152571	-0.349628	0.383454	macrophages
EFTUD2	0.234294	-0.081364	0.481956	macrophages
EGLN1	0.978942	0.00981688	0.989606	macrophages
EGR1	0.166963	1.03379	0.400801	macrophages
EGR2	0.042465	1.42896	0.203677	macrophages
EGR3	0.0591964	0.818957	0.241787	macrophages
EHBP1L1	0.00108166	0.745722	0.0356446	macrophages
EHD1	0.701406	0.322671	0.847121	macrophages
EHD4	0.515127	-0.483566	0.723577	macrophages
EHMT1	0.0313485	0.191647	0.176512	macrophages
EHMT2	0.112688	0.182962	0.326979	macrophages
EI24	0.253385	0.211885	0.502861	macrophages
EID1	0.501	-0.379901	0.713424	macrophages
EID2	0.139043	-0.0319824	0.365606	macrophages
EIF1	0.200565	0.196913	0.440412	macrophages
EIF1AD	0.444553	-0.18533	0.672711	macrophages
EIF1AX	0.455288	-0.280076	0.681844	macrophages
EIF1AY	0.676938	-0.112666	0.833382	macrophages
EIF1B	0.268958	-0.338897	0.518959	macrophages
EIF2A	0.103502	-0.413802	0.313473	macrophages
EIF2AK1	0.483057	-0.164332	0.701821	macrophages
EIF2AK2	0.0339524	-0.931589	0.184098	macrophages
EIF2AK3	0.539741	-0.191583	0.739813	macrophages
EIF2AK4	0.649908	0.170397	0.817127	macrophages
EIF2B1	0.0560444	-0.0568014	0.235812	macrophages
EIF2B2	0.839301	-0.0778001	0.925157	macrophages
EIF2B3	0.044341	-0.110823	0.207983	macrophages
EIF2B4	0.625626	0.0921173	0.799989	macrophages
EIF2B5	0.601366	-0.034519	0.783519	macrophages
EIF2D	0.0102714	0.083043	0.102177	macrophages
EIF2S1	0.794886	0.0119215	0.901819	macrophages
EIF2S2	0.727184	-0.157484	0.861089	macrophages
EIF2S3	0.0200916	-0.516018	0.139976	macrophages
EIF3A	0.540531	0.136528	0.740408	macrophages
EIF3B	0.0120816	0.474141	0.110504	macrophages
EIF3D	0.933741	0.0634548	0.968276	macrophages
EIF3E	0.0202342	-0.592098	0.140563	macrophages
EIF3F	0.64292	-0.141438	0.812138	macrophages
EIF3G	0.32447	0.412721	0.572104	macrophages
EIF3H	2.21199e-05	-0.75823	0.00467406	macrophages
EIF3I	0.00445566	-0.270901	0.0678881	macrophages
EIF3J	0.00262544	0.288977	0.0520096	macrophages
EIF3K	0.691867	-0.0784544	0.841346	macrophages
EIF3L	0.711798	-0.174704	0.853745	macrophages
EIF3M	0.851081	-0.0796868	0.930866	macrophages
EIF4A1	0.00756535	0.451772	0.0868018	macrophages
EIF4A2	0.0858964	-0.224771	0.285742	macrophages
EIF4A3	0.303685	0.510001	0.552012	macrophages
EIF4B	0.278283	-0.484085	0.527342	macrophages
EIF4E	0.927507	-0.0231372	0.966208	macrophages
EIF4E2	0.218642	-0.3361	0.461874	macrophages
EIF4EBP1	0.109336	0.141471	0.321591	macrophages
EIF4EBP2	0.0128072	-0.634312	0.113416	macrophages
EIF4G1	0.0837536	0.474107	0.283729	macrophages
EIF4G2	0.016385	-0.141483	0.126815	macrophages
EIF4G3	0.793079	0.178093	0.899926	macrophages
EIF4H	0.79819	-0.0636714	0.903681	macrophages
EIF5	0.699134	-0.124016	0.84615	macrophages
EIF5A	0.0805332	-0.60158	0.278198	macrophages
EIF5AL1	0.244766	0.184459	0.493619	macrophages
EIF5B	0.00942383	0.293184	0.0964832	macrophages
EIF6	0.343406	0.293454	0.588523	macrophages
EIPR1	0.179505	-0.118702	0.415801	macrophages
ELAC2	0.524142	-0.0345137	0.729312	macrophages
ELAVL1	0.440594	0.133088	0.669115	macrophages
ELF1	0.857828	-0.189594	0.934447	macrophages
ELF2	0.222892	0.0277575	0.468382	macrophages
ELF4	0.0871904	-0.425987	0.286753	macrophages
ELK1	0.086165	0.0459537	0.285742	macrophages
ELK4	0.784981	0.0870051	0.895213	macrophages
ELL	0.0122012	-0.401475	0.110537	macrophages
ELL2	0.974131	0.0247873	0.98816	macrophages
ELMO1	0.814294	-0.0925254	0.910551	macrophages
ELMO2	0.2915	-0.200728	0.540708	macrophages
ELMOD2	0.0820235	0.1735	0.281143	macrophages
ELMSAN1	0.45878	-0.149665	0.6839	macrophages
ELOA	0.00379172	0.468492	0.0635265	macrophages
[truncated: 70,370 more rows]

## Sheet: smoking-associated DEGs
gene	pvalue	log2fc	fdr	cluster
A2M	0.872544	0.303283	0.907746	macrophages
AAAS	0.00273047	-0.246698	0.0183975	macrophages
AAGAB	0.0472569	-0.154243	0.113038	macrophages
AAK1	0.0802202	0.0364701	0.161609	macrophages
AAMDC	0.00465744	-0.233147	0.025423	macrophages
AAMP	0.249915	-0.0649863	0.364615	macrophages
AAR2	0.154065	-0.208444	0.256786	macrophages
AARS	0.0811028	-0.101337	0.16274	macrophages
AASDH	0.1529	-0.259151	0.255292	macrophages
AASDHPPT	0.146513	-0.093079	0.247727	macrophages
AATBC	0.672079	-0.144287	0.751691	macrophages
AATF	0.106017	-0.156922	0.197369	macrophages
ABAT	3.86524e-06	0.545784	0.000514327	macrophages
ABCA1	0.672992	-0.439677	0.752307	macrophages
ABCA7	0.0978308	-0.317296	0.186844	macrophages
ABCB10	0.00363882	0.0441512	0.0219165	macrophages
ABCB7	0.0133927	-0.163785	0.0490743	macrophages
ABCC1	0.000425379	0.258922	0.00682671	macrophages
ABCC3	0.212569	0.765634	0.323921	macrophages
ABCC5	0.0507559	-0.255433	0.118272	macrophages
ABCD1	0.0836062	-0.308511	0.166446	macrophages
ABCD3	0.00999927	-0.135537	0.0401608	macrophages
ABCD4	0.0113278	-0.0280974	0.0434547	macrophages
ABCE1	0.619446	-0.144713	0.710935	macrophages
ABCF1	2.34285e-06	-0.831133	0.000456977	macrophages
ABCF2	0.00277247	-0.414829	0.018549	macrophages
ABCF3	0.0661129	-0.320389	0.140874	macrophages
ABCG1	0.914894	0.00527803	0.939835	macrophages
ABCG2	0.111792	0.0465923	0.205064	macrophages
ABHD10	0.00056951	0.0943106	0.00823624	macrophages
ABHD11	0.0101509	-0.21392	0.040503	macrophages
ABHD12	0.608185	-0.0595881	0.700661	macrophages
ABHD13	0.0096173	-0.0936978	0.0391852	macrophages
ABHD14A	0.00333334	-0.18273	0.0206323	macrophages
ABHD14B	0.0192295	-0.106718	0.0618778	macrophages
ABHD15	0.0164118	-0.236643	0.0556102	macrophages
ABHD17B	0.00265806	0.405122	0.0181947	macrophages
ABHD18	0.354895	0.080917	0.470083	macrophages
ABHD2	0.0463631	1.09763	0.111644	macrophages
ABHD3	0.00379785	0.487195	0.0225177	macrophages
ABHD4	0.0025952	0.0103548	0.0179633	macrophages
ABHD5	0.177762	0.950762	0.285342	macrophages
ABHD6	0.0038795	-0.0503255	0.0228275	macrophages
ABHD8	0.00912946	-0.434509	0.0380153	macrophages
ABI1	0.0737688	0.114226	0.152323	macrophages
ABI3	0.121769	0.492667	0.217798	macrophages
ABL1	0.0974558	-0.0440011	0.186268	macrophages
ABL2	0.0300777	1.91661	0.0834737	macrophages
ABR	0.0306708	-0.151272	0.0843267	macrophages
ABRACL	0.133144	-0.873634	0.232087	macrophages
ABRAXAS2	0.202308	-0.184738	0.312605	macrophages
ABT1	0.116262	-0.114561	0.210573	macrophages
AC004889.1	0.411792	-0.00682064	0.525323	macrophages
AC004988.1	0.0120248	0.232855	0.0454185	macrophages
AC005332.6	0.00661123	-0.134252	0.031393	macrophages
AC007098.1	0.000994313	1.09652	0.0107287	macrophages
AC007228.1	0.0195425	0.337303	0.0624096	macrophages
AC007388.1	0.0257553	0.523431	0.0749793	macrophages
AC007952.4	0.977366	-0.0960739	0.984284	macrophages
AC008105.3	0.000214158	-0.419263	0.00464132	macrophages
AC009948.1	0.00833764	0.0513221	0.0363881	macrophages
AC011899.3	0.0335786	0.149464	0.089331	macrophages
AC013394.1	0.0341691	0.629973	0.0904541	macrophages
AC020656.1	0.141683	-0.516291	0.241927	macrophages
AC020909.2	0.572481	0.0248553	0.669135	macrophages
AC020916.1	0.680591	-0.200916	0.757795	macrophages
AC020922.2	0.308729	-0.462459	0.425421	macrophages
AC026369.3	0.0800317	1.36703	0.161379	macrophages
AC026979.2	0.0002341	0.410012	0.00489231	macrophages
AC067752.1	0.0058144	0.287131	0.0289609	macrophages
AC090673.1	1.52777e-05	0.28278	0.00117391	macrophages
AC093673.1	0.0117404	-0.375917	0.0445433	macrophages
AC100810.1	0.00240905	0.109332	0.0173703	macrophages
AC118549.1	0.135784	-0.0265311	0.235286	macrophages
ACAA1	0.094613	-0.230544	0.182356	macrophages
ACAA2	0.779857	-0.0516217	0.83755	macrophages
ACACB	0.183018	0.357816	0.291328	macrophages
ACAD8	0.00283579	0.0295867	0.0187094	macrophages
ACAD9	0.000710297	-0.258868	0.00918916	macrophages
ACADM	0.000823607	0.0780604	0.00980466	macrophages
ACADS	0.130184	-0.405086	0.228181	macrophages
ACADSB	0.246665	-0.101407	0.361469	macrophages
ACADVL	0.148539	-0.794299	0.250125	macrophages
ACAP2	0.108157	0.118557	0.200315	macrophages
ACAT1	0.468048	-0.121402	0.577525	macrophages
ACAT2	0.836042	0.0148929	0.879357	macrophages
ACBD3	0.0618465	-0.440553	0.134727	macrophages
ACBD5	0.0618103	-0.0162891	0.134687	macrophages
ACBD6	0.00154032	-0.133404	0.0135147	macrophages
ACCS	0.015633	0.228811	0.0538832	macrophages
ACE	0.390509	0.464258	0.504808	macrophages
ACER3	0.0647047	0.574725	0.139081	macrophages
ACIN1	3.79969e-05	-0.63962	0.00186479	macrophages
ACKR3	0.000428911	-2.54602	0.00686057	macrophages
ACLY	0.0132796	0.160571	0.0487538	macrophages
ACO1	0.76623	0.216579	0.827119	macrophages
ACO2	0.621403	-0.196194	0.712543	macrophages
ACOT13	0.0252175	0.184787	0.073919	macrophages
ACOT2	0.335873	-0.672096	0.45157	macrophages
ACOT4	0.037616	0.119958	0.0971628	macrophages
ACOT7	0.653918	0.203413	0.736178	macrophages
ACOT8	0.00206503	-0.0755052	0.0157112	macrophages
ACOT9	0.0149513	-0.515797	0.0524121	macrophages
ACOX1	0.759096	0.202054	0.8214	macrophages
ACP1	0.669552	-0.0301967	0.749783	macrophages
ACP2	0.0178285	-1.19206	0.0589145	macrophages
ACP5	0.183023	0.790838	0.291328	macrophages
ACSL1	0.301915	0.561276	0.418503	macrophages
ACSL3	0.141219	0.65642	0.241514	macrophages
ACSL4	0.77619	0.00215199	0.834791	macrophages
ACSL5	0.00122884	-0.417267	0.0118284	macrophages
ACSM3	0.400285	-0.562793	0.514445	macrophages
ACSS1	0.0671603	0.0302351	0.142348	macrophages
ACSS2	0.00136763	0.307533	0.012641	macrophages
ACTA2	0.0103306	0.298201	0.0409944	macrophages
ACTB	0.192868	-0.520253	0.302504	macrophages
ACTG1	0.421846	-0.314339	0.534563	macrophages
ACTL6A	0.273325	-0.205959	0.389798	macrophages
ACTN1	0.347552	-0.387836	0.462774	macrophages
ACTN4	0.635968	-0.179131	0.7226	macrophages
ACTR10	0.33531	0.0153275	0.451174	macrophages
ACTR1A	0.0505293	-0.310302	0.117933	macrophages
ACTR1B	0.188173	-0.224145	0.296854	macrophages
ACTR2	0.317362	-0.0628798	0.433886	macrophages
ACTR3	0.408692	-0.178555	0.52242	macrophages
ACTR6	0.0245891	-0.224305	0.0727089	macrophages
ACTR8	0.00734311	-0.0220653	0.0336747	macrophages
ACVR1	0.00183931	-0.109256	0.0149164	macrophages
ACVR1B	0.00149127	0.157273	0.0132991	macrophages
ACVRL1	0.30575	-0.603777	0.422573	macrophages
ACYP1	0.0228732	0.269923	0.069211	macrophages
ACYP2	0.533406	0.0295005	0.635036	macrophages
ADA2	0.220784	0.201941	0.333037	macrophages
ADAM10	0.0175559	1.04133	0.0583268	macrophages
ADAM15	8.47786e-05	-0.158438	0.00270971	macrophages
ADAM17	0.752621	0.181156	0.816834	macrophages
ADAM9	0.150846	0.51131	0.252844	macrophages
ADAMTSL4	0.546604	0.291515	0.646457	macrophages
ADAP1	0.00782364	-0.490028	0.0348485	macrophages
ADAP2	0.188903	-0.620871	0.297821	macrophages
ADAR	0.976201	-0.0862094	0.983702	macrophages
ADAT1	0.0699924	-0.141891	0.146716	macrophages
ADCK2	0.0135378	-0.566139	0.0494632	macrophages
ADCY3	0.28151	-0.925669	0.39767	macrophages
ADCY7	0.397129	-0.42942	0.51116	macrophages
ADD1	0.714046	-0.119322	0.785502	macrophages
ADD3	0.000146108	0.522272	0.00373184	macrophages
ADGRE1	0.810138	-0.73545	0.859755	macrophages
ADGRE2	0.420236	-0.630801	0.533056	macrophages
ADGRE3	0.506011	-0.213432	0.612344	macrophages
ADGRE5	0.810914	0.158539	0.860098	macrophages
ADH5	0.28224	0.10213	0.398557	macrophages
ADI1	0.0993165	0.335718	0.188904	macrophages
ADIPOR1	4.22392e-05	0.770275	0.00190061	macrophages
ADIPOR2	0.467325	0.0346353	0.577008	macrophages
ADK	0.151665	0.000631439	0.253719	macrophages
ADM	0.208323	0.657083	0.319177	macrophages
ADNP	0.0169774	0.247635	0.0571271	macrophages
ADNP2	0.135599	0.190547	0.235073	macrophages
ADO	0.841045	-0.291206	0.883069	macrophages
ADPGK	0.10927	-0.43636	0.201605	macrophages
ADPRH	0.0359292	-0.118367	0.0938576	macrophages
ADPRHL2	0.132111	-0.523484	0.230921	macrophages
ADRB2	0.233445	0.30382	0.347342	macrophages
ADRM1	0.0428634	-0.256846	0.106175	macrophages
ADSS	0.00458921	0.259949	0.0252606	macrophages
ADTRP	1.07328e-06	1.30886	0.000326412	macrophages
AEBP2	0.00961477	0.0933399	0.0391852	macrophages
AEN	0.000241405	0.581278	0.00491008	macrophages
AES	2.32388e-05	0.676752	0.001449	macrophages
AFDN	0.0248457	-0.404488	0.0732279	macrophages
AFF1	0.222506	0.220058	0.335275	macrophages
AFF4	0.0396534	0.802948	0.100749	macrophages
AFG3L2	0.0124932	-0.165906	0.0467005	macrophages
AFTPH	0.206732	0.159725	0.317314	macrophages
AGA	0.144912	0.299939	0.245949	macrophages
AGAP3	0.33124	-0.366147	0.447796	macrophages
AGAP6	0.031157	-0.13776	0.0851333	macrophages
AGFG1	0.196053	0.362095	0.306048	macrophages
AGGF1	0.00589516	-0.10665	0.0292212	macrophages
AGL	0.654135	-0.0401152	0.736313	macrophages
AGO1	0.0480402	0.127459	0.114094	macrophages
AGO2	0.387257	0.0572078	0.50185	macrophages
AGO3	0.0116202	0.171468	0.0442639	macrophages
AGO4	0.365284	0.0422571	0.480249	macrophages
AGPAT1	0.0143336	-0.16322	0.0509514	macrophages
AGPAT2	0.0032923	-0.104018	0.0205392	macrophages
AGPAT3	0.103702	-0.357008	0.194493	macrophages
AGPAT4	0.000146193	0.614676	0.00373184	macrophages
AGPS	3.95787e-06	0.701175	0.000514327	macrophages
AGRN	0.047901	0.157893	0.11387	macrophages
AGRP	0.639033	-0.189549	0.725005	macrophages
AGTPBP1	0.305111	-0.0471445	0.421996	macrophages
AGTRAP	0.14984	-0.516488	0.251674	macrophages
AHCTF1	0.138738	0.150676	0.23845	macrophages
AHCY	0.115518	-0.0231538	0.209874	macrophages
AHCYL1	0.0564143	0.300146	0.127027	macrophages
AHI1	0.307127	0.0320647	0.42386	macrophages
AHNAK	0.215047	0.512629	0.326584	macrophages
AHR	0.727906	0.28123	0.79706	macrophages
AHSA1	0.927754	0.0956793	0.949344	macrophages
AIDA	0.187088	0.259001	0.29594	macrophages
AIF1	0.000943105	-0.733852	0.0104737	macrophages
AIFM1	0.13783	-0.199096	0.237313	macrophages
AIG1	0.00290465	-0.127701	0.0190644	macrophages
AIMP1	0.231633	-0.0179295	0.345564	macrophages
AIMP2	0.0437188	-0.088918	0.107567	macrophages
AIP	0.000173201	-0.450643	0.00413022	macrophages
AK2	0.0173293	-0.695901	0.0578175	macrophages
AK3	0.014074	0.393982	0.0502935	macrophages
AK6	0.214925	0.117638	0.32653	macrophages
AKAP1	0.857214	-0.0516042	0.895595	macrophages
AKAP10	0.0294469	-0.31906	0.0824739	macrophages
AKAP11	0.451655	0.146019	0.563496	macrophages
AKAP12	0.0788942	-0.285428	0.16021	macrophages
AKAP13	0.340377	0.387503	0.455934	macrophages
AKAP17A	0.394816	-0.194536	0.508958	macrophages
AKAP5	0.826038	-0.228003	0.872005	macrophages
AKAP7	0.0176138	0.262623	0.0584592	macrophages
AKAP8	0.0052293	-0.0535926	0.0271736	macrophages
AKAP9	0.152192	0.468967	0.254332	macrophages
AKIP1	0.0106581	-0.0768459	0.0418564	macrophages
AKIRIN1	0.200936	0.326416	0.311283	macrophages
AKIRIN2	0.64819	0.289359	0.731788	macrophages
AKNA	0.212824	-0.499617	0.32418	macrophages
AKR1A1	0.115956	-0.285202	0.210286	macrophages
AKR1B1	0.897924	0.121115	0.926799	macrophages
AKR1C2	0.754806	-0.239353	0.817922	macrophages
AKR1C3	0.887813	0.485559	0.919107	macrophages
AKR7A2	0.000904927	-0.39586	0.0102897	macrophages
AKT1	0.0226838	-0.571461	0.0688524	macrophages
AKT1S1	0.0731809	-0.166682	0.151544	macrophages
AKT2	0.00463835	-0.0756946	0.0253815	macrophages
AKT3	0.294764	-0.0510271	0.411728	macrophages
AL034397.3	0.238508	-0.0438036	0.352757	macrophages
AL118516.1	0.00446827	0.172999	0.024883	macrophages
AL136454.1	0.0473	0.196477	0.113038	macrophages
AL138828.1	0.934554	-0.0565438	0.953609	macrophages
AL365361.1	0.256748	-0.650013	0.372371	macrophages
AL390036.1	0.0158641	0.252298	0.0544931	macrophages
AL392172.1	0.299996	0.154563	0.416989	macrophages
AL591895.1	0.171177	-0.115551	0.277229	macrophages
ALAD	0.200961	-0.286194	0.311283	macrophages
ALAS1	0.647857	-0.630729	0.731788	macrophages
ALCAM	0.17697	0.762386	0.28435	macrophages
ALDH16A1	0.525792	-0.152016	0.628884	macrophages
ALDH1A1	0.000816053	1.27034	0.00978176	macrophages
ALDH1A2	0.00879391	-0.297443	0.0373071	macrophages
ALDH2	0.823593	0.147118	0.870064	macrophages
ALDH3A2	0.579895	0.381841	0.675849	macrophages
ALDH3B1	0.150869	-0.152987	0.252844	macrophages
ALDH6A1	1.30724e-05	0.327773	0.00110491	macrophages
ALDH9A1	0.00137433	0.253858	0.0126628	macrophages
ALG1	0.257118	-0.28441	0.372766	macrophages
ALG13	0.0350907	0.113704	0.0922693	macrophages
ALG14	0.00104987	0.21503	0.0108806	macrophages
ALG2	0.03714	-0.252459	0.0962931	macrophages
ALG3	0.00871338	-0.100455	0.0370709	macrophages
ALG5	0.000286005	0.210143	0.00537196	macrophages
ALG6	0.0646284	-0.0334989	0.138978	macrophages
ALG8	4.86046e-05	0.501993	0.00205623	macrophages
ALKBH5	0.000184509	0.347948	0.00422758	macrophages
ALKBH7	0.0653304	-0.143012	0.140031	macrophages
ALOX5	0.952737	0.0372399	0.967362	macrophages
ALOX5AP	0.629223	0.215923	0.718046	macrophages
ALPK1	0.000204321	0.0290147	0.00455888	macrophages
ALPK3	0.00976521	0.524244	0.0396181	macrophages
ALYREF	0.839606	0.0451439	0.882166	macrophages
AMBRA1	0.283538	-0.239222	0.399939	macrophages
AMD1	0.520782	0.221462	0.624758	macrophages
AMDHD2	0.117145	-0.00929918	0.211869	macrophages
AMFR	0.00193265	0.97046	0.0152824	macrophages
AMIGO2	0.469541	0.988162	0.578462	macrophages
AMMECR1L	0.0885186	-0.067352	0.173323	macrophages
AMOTL1	0.329146	-0.155133	0.445677	macrophages
AMPD2	0.203733	-0.746811	0.314234	macrophages
AMZ2	0.0255969	0.401131	0.0745807	macrophages
ANAPC1	0.0128805	0.022118	0.0477757	macrophages
ANAPC10	0.00980951	-0.129359	0.0397343	macrophages
ANAPC11	0.0727319	-0.435426	0.150961	macrophages
ANAPC13	0.122319	0.287288	0.218473	macrophages
ANAPC15	0.0652285	0.0491184	0.139891	macrophages
ANAPC16	0.00135003	0.485205	0.0125087	macrophages
ANAPC4	0.000297686	-0.4335	0.00551168	macrophages
ANAPC5	0.00380576	-0.602383	0.0225471	macrophages
ANAPC7	0.0646213	-0.306135	0.138978	macrophages
ANGEL1	0.0350784	0.328872	0.0922688	macrophages
ANGEL2	0.00221789	-0.269626	0.0165867	macrophages
ANGPT2	0.607572	-0.186423	0.700166	macrophages
ANGPT4	0.687564	-0.269619	0.764032	macrophages
ANKFY1	0.385007	-0.240402	0.500042	macrophages
ANKH	0.822129	0.0485695	0.869206	macrophages
ANKIB1	0.0171761	-0.246588	0.0575889	macrophages
ANKLE2	0.0289281	-0.21122	0.081526	macrophages
ANKMY2	0.901373	-0.0446847	0.929098	macrophages
ANKRA2	0.00347592	0.204913	0.021221	macrophages
ANKRD10	0.808703	-0.0796075	0.859191	macrophages
ANKRD11	0.130077	-0.225236	0.228047	macrophages
ANKRD12	0.00447772	0.664822	0.0249096	macrophages
ANKRD13A	0.28399	-0.0331755	0.400429	macrophages
ANKRD13C	0.000782888	-0.103521	0.00968567	macrophages
ANKRD13D	0.00205741	-0.390094	0.0156978	macrophages
ANKRD17	0.0780676	0.0405999	0.159084	macrophages
ANKRD26	0.000550557	0.234236	0.00800782	macrophages
ANKRD27	0.00325926	-0.24694	0.0204564	macrophages
ANKRD28	0.0026843	1.14503	0.0182679	macrophages
ANKRD37	0.911637	-0.177791	0.937011	macrophages
ANKRD40	0.319645	-0.106724	0.435945	macrophages
ANKRD42	0.000392288	0.198005	0.00654415	macrophages
ANKRD44	0.128503	-0.518856	0.226017	macrophages
ANKRD49	0.182692	-0.151279	0.291044	macrophages
ANKS1A	0.957709	-0.00548867	0.970337	macrophages
ANO10	0.00083176	0.0941689	0.00984012	macrophages
ANO5	0.0858155	-0.0255538	0.169558	macrophages
ANO6	0.00308853	0.253081	0.0196846	macrophages
ANOS1	0.0359257	0.524835	0.0938576	macrophages
ANP32A	0.934505	-0.07499	0.953609	macrophages
ANP32B	0.571513	-0.0912556	0.668332	macrophages
ANP32E	0.133608	-0.0343014	0.232683	macrophages
ANPEP	0.00177435	-2.33586	0.0146335	macrophages
ANXA11	0.856509	-0.173307	0.895197	macrophages
ANXA2	0.594121	-0.420857	0.688109	macrophages
ANXA4	0.969251	-0.0903914	0.97766	macrophages
ANXA5	0.0486534	0.0792788	0.114982	macrophages
ANXA7	0.147564	0.356339	0.249171	macrophages
AOAH	0.767465	-0.35439	0.8281	macrophages
AOC2	0.330762	0.187213	0.447228	macrophages
AOC3	0.020572	-1.54428	0.0645129	macrophages
AP000547.3	0.342515	0.0188063	0.458222	macrophages
AP1AR	0.0773642	-0.014739	0.157862	macrophages
AP1B1	0.0790094	-0.683442	0.160278	macrophages
AP1G1	0.05301	0.00699489	0.121606	macrophages
AP1G2	0.0154994	-0.477443	0.0535534	macrophages
AP1M1	0.0309989	0.177569	0.0849149	macrophages
AP1S1	0.10483	-0.0903268	0.195787	macrophages
AP1S2	0.41105	-0.797505	0.524641	macrophages
AP2A1	0.00454052	-0.343606	0.0250808	macrophages
AP2A2	0.706981	-0.0792999	0.779873	macrophages
AP2B1	0.436922	-0.15684	0.549797	macrophages
AP2M1	0.895778	0.034177	0.925223	macrophages
AP2S1	0.132754	-0.390319	0.23146	macrophages
AP3B1	0.196684	-0.192443	0.306719	macrophages
AP3D1	0.306249	-0.477557	0.422878	macrophages
AP3M1	0.0333708	-0.272496	0.0890708	macrophages
AP3S1	0.0113812	0.341954	0.0436033	macrophages
AP3S2	0.00267155	-0.0893757	0.0182592	macrophages
AP5B1	0.675606	-0.220711	0.753789	macrophages
AP5M1	0.315618	0.0244972	0.432284	macrophages
AP5S1	0.0150462	-0.288905	0.0526235	macrophages
AP5Z1	0.0116879	-0.0395899	0.0444691	macrophages
APBB1IP	0.0254672	-0.959067	0.0743681	macrophages
APBB3	0.00891907	-0.227227	0.0375526	macrophages
APC	0.101357	-0.0922648	0.191512	macrophages
APEH	0.0106004	-0.281159	0.0417378	macrophages
APEX1	0.00531617	-0.43379	0.0273791	macrophages
APEX2	0.119401	-0.553869	0.214673	macrophages
APH1A	0.00862803	0.624423	0.0368076	macrophages
APH1B	3.42896e-05	0.357474	0.00176195	macrophages
API5	0.150934	0.251962	0.252898	macrophages
APIP	0.593937	0.656724	0.688109	macrophages
APLP2	0.0619352	0.369021	0.134843	macrophages
APMAP	0.00850459	0.56952	0.0366937	macrophages
APOBEC3C	0.850054	-0.070377	0.890438	macrophages
APOBEC3G	0.29055	-0.207749	0.407624	macrophages
APOBR	0.0869605	-0.672069	0.170826	macrophages
APOC1	0.533089	0.0213821	0.634916	macrophages
APOE	0.59401	1.37216	0.688109	macrophages
APOL1	0.209171	-0.706752	0.32009	macrophages
APOL2	0.205478	-0.489714	0.31622	macrophages
APOL3	0.027054	-0.586259	0.0777482	macrophages
APOL4	0.187381	-1.01568	0.296156	macrophages
APOL6	0.854078	-0.0648988	0.892979	macrophages
APOO	0.0464161	-0.0559454	0.111736	macrophages
APOOL	0.0214382	0.095042	0.0665363	macrophages
APOPT1	0.000536777	-0.11953	0.00789177	macrophages
APP	0.0299348	1.32806	0.0832897	macrophages
APPBP2	0.0106228	-0.11868	0.0417826	macrophages
APPL1	0.406514	0.334715	0.52051	macrophages
APPL2	0.00861148	0.179648	0.0367674	macrophages
APRT	0.0326372	-0.721373	0.0877903	macrophages
APTX	0.392944	0.0218062	0.507319	macrophages
AQP3	0.413531	-0.120098	0.527187	macrophages
AQP9	0.937829	0.137973	0.955797	macrophages
AQR	0.0202094	-0.0464095	0.063816	macrophages
ARAF	0.488849	-0.428984	0.59642	macrophages
ARAP1	0.144175	-0.658271	0.245179	macrophages
ARAP2	0.236171	-0.20942	0.350381	macrophages
ARCN1	0.0240385	0.325159	0.0716259	macrophages
AREG	0.802667	-0.0487692	0.855526	macrophages
AREL1	0.249118	-0.209364	0.363871	macrophages
ARF1	0.382506	-0.14425	0.497807	macrophages
ARF3	0.824041	0.0802461	0.870381	macrophages
ARF4	0.488642	-0.166533	0.596263	macrophages
ARF6	0.715481	0.0597179	0.786609	macrophages
ARFGAP1	0.00392258	-0.15731	0.0230062	macrophages
ARFGAP2	1.84663e-05	-0.559052	0.00129312	macrophages
ARFGAP3	0.0277653	0.371472	0.0791349	macrophages
ARFGEF1	0.179711	-0.10394	0.287765	macrophages
ARFGEF2	0.00108987	0.219777	0.0110395	macrophages
ARFIP1	0.0322495	-0.23164	0.0871684	macrophages
ARFIP2	0.0527508	-0.18954	0.121378	macrophages
ARFRP1	0.000232185	-0.337161	0.00487909	macrophages
ARGLU1	0.389318	-0.209011	0.503645	macrophages
ARHGAP1	0.342568	-0.292501	0.458222	macrophages
ARHGAP10	0.578057	-0.244721	0.674073	macrophages
ARHGAP15	0.43155	-0.201485	0.544141	macrophages
ARHGAP17	0.632747	-0.362675	0.720378	macrophages
ARHGAP18	0.494071	0.108194	0.601343	macrophages
ARHGAP21	0.471289	-0.0884514	0.580113	macrophages
ARHGAP22	0.0263633	-0.324363	0.0762822	macrophages
ARHGAP24	0.239826	-0.759588	0.354106	macrophages
ARHGAP25	0.028264	-0.708067	0.0800761	macrophages
ARHGAP26	0.302759	-0.307873	0.419354	macrophages
ARHGAP27	0.000145591	-0.715388	0.00373184	macrophages
ARHGAP30	0.00371633	-0.862412	0.0221951	macrophages
ARHGAP31	0.248319	-0.606598	0.363111	macrophages
ARHGAP35	0.00048663	-0.12189	0.0073741	macrophages
ARHGAP4	0.052849	-0.356244	0.12144	macrophages
ARHGAP5	0.0763146	-0.122235	0.156265	macrophages
ARHGAP6	0.336473	0.470971	0.452218	macrophages
ARHGAP9	0.00300686	-0.997885	0.0194665	macrophages
ARHGDIA	0.0888497	-0.269422	0.173793	macrophages
ARHGDIB	0.00122314	-0.570137	0.0118142	macrophages
ARHGEF1	0.0132684	-0.465771	0.0487434	macrophages
ARHGEF10L	0.0419047	-0.951052	0.104583	macrophages
ARHGEF11	0.0430035	-0.0827198	0.106374	macrophages
ARHGEF12	0.00612741	0.229228	0.0298407	macrophages
ARHGEF2	0.18204	-0.162234	0.290432	macrophages
ARHGEF28	0.137132	-0.357664	0.236599	macrophages
ARHGEF3	0.0122619	0.316578	0.0459716	macrophages
ARHGEF35	0.159988	0.0993052	0.263711	macrophages
ARHGEF5	0.55005	-0.0148261	0.649826	macrophages
ARHGEF6	0.988103	0.0191348	0.992014	macrophages
ARHGEF7	0.188078	-0.376053	0.296828	macrophages
ARID1A	0.648169	-0.106762	0.731788	macrophages
ARID1B	0.0782592	0.0110009	0.159133	macrophages
ARID2	0.0340393	-0.0591758	0.0902534	macrophages
ARID3B	0.165061	-0.211182	0.269735	macrophages
ARID4A	0.0231927	0.386523	0.0699487	macrophages
ARID4B	0.84779	0.0163184	0.888433	macrophages
ARID5A	0.169443	-0.596728	0.274889	macrophages
ARIH1	0.0948182	0.543591	0.182639	macrophages
ARIH2	0.0462829	-0.331997	0.111522	macrophages
ARL1	0.00165388	0.0728573	0.0140715	macrophages
ARL11	0.75312	-0.284823	0.816902	macrophages
ARL13B	0.0037224	-0.0929015	0.0222088	macrophages
ARL14EP	0.0611037	0.0778449	0.133644	macrophages
ARL15	0.301541	-0.0929959	0.418352	macrophages
ARL16	0.0103308	-0.079337	0.0409944	macrophages
ARL2	0.00289611	-1.18025	0.0190248	macrophages
ARL2BP	0.00579552	0.330121	0.0289282	macrophages
ARL3	0.81909	0.0268724	0.866595	macrophages
ARL4A	0.446706	-0.407209	0.55912	macrophages
ARL4C	0.783198	-0.435643	0.840427	macrophages
ARL4D	0.419746	0.425243	0.53268	macrophages
ARL5A	0.224829	-0.281913	0.337733	macrophages
ARL5B	0.690897	-0.35021	0.76708	macrophages
ARL6IP1	0.00257607	0.48453	0.0179124	macrophages
ARL6IP4	0.00434481	-0.685111	0.0244822	macrophages
ARL6IP5	0.330264	-0.0799413	0.446635	macrophages
ARL6IP6	0.0104906	0.114599	0.0414339	macrophages
ARL8A	0.0205094	0.320451	0.064384	macrophages
ARL8B	0.595705	0.15917	0.689311	macrophages
ARMC1	0.0457061	0.188487	0.110622	macrophages
ARMC10	0.0354303	0.0832329	0.0929052	macrophages
ARMC5	0.00153038	-0.161227	0.0134585	macrophages
ARMC7	0.00580437	0.0417424	0.0289533	macrophages
ARMC8	0.120721	0.513768	0.216586	macrophages
ARMCX1	0.691794	-0.133918	0.76746	macrophages
ARMCX2	0.0366857	-0.163927	0.0953752	macrophages
ARMCX3	0.137372	-0.202957	0.236883	macrophages
ARMCX6	0.103282	-0.309662	0.193911	macrophages
ARMH3	0.111683	0.0187761	0.204963	macrophages
ARMT1	0.231125	0.0588298	0.344875	macrophages
ARNT	0.135134	-0.165524	0.234696	macrophages
ARNTL	0.0497797	-0.973391	0.116767	macrophages
ARPC1A	0.370987	-0.143528	0.486569	macrophages
ARPC1B	0.166906	0.189631	0.271992	macrophages
ARPC2	0.176995	-0.138117	0.28435	macrophages
ARPC3	0.0107522	-0.28232	0.0420957	macrophages
ARPC4	0.0138323	-0.193217	0.0499567	macrophages
ARPC5	0.141202	-0.23806	0.241514	macrophages
ARPC5L	0.116573	-0.460766	0.211085	macrophages
ARPIN	0.00329434	0.0761444	0.0205392	macrophages
ARPP19	0.0192226	-0.0407506	0.0618778	macrophages
ARRB1	0.192438	-0.60307	0.302099	macrophages
ARRB2	0.283202	-0.191194	0.39962	macrophages
ARRDC1	0.0323286	-0.260239	0.0872356	macrophages
ARRDC2	0.350743	-0.470708	0.465881	macrophages
ARRDC3	0.269028	-0.294767	0.384933	macrophages
ARRDC4	0.43307	-0.872724	0.545695	macrophages
ARSA	0.344137	-0.0978742	0.459837	macrophages
ARSB	0.000127486	0.0943513	0.00346352	macrophages
ARSD	0.04105	-0.283004	0.103161	macrophages
ARV1	0.000671981	-0.0180515	0.00900061	macrophages
ASAH1	0.00920022	0.414455	0.038202	macrophages
ASAP1	0.00345813	0.750688	0.0211385	macrophages
ASB1	0.00577712	-0.0922227	0.0288553	macrophages
ASB13	0.0174566	0.361811	0.0581149	macrophages
ASB8	0.284328	-0.307855	0.400682	macrophages
ASCC1	0.0302266	0.0962788	0.0836839	macrophages
ASCC2	0.0549532	-0.255432	0.124649	macrophages
ASCC3	0.000503682	0.182401	0.00755722	macrophages
ASF1A	0.0002664	-0.243786	0.00519617	macrophages
ASGR1	0.000602248	-1.17505	0.00846821	macrophages
ASH1L	0.246264	-0.0588176	0.36109	macrophages
ASH2L	0.171793	-0.311731	0.278108	macrophages
ASNA1	0.0100057	-0.307238	0.0401654	macrophages
ASNSD1	0.69448	6.37027e-05	0.769767	macrophages
ASPH	0.0290857	0.905263	0.0818251	macrophages
ASRGL1	0.0506042	0.569579	0.118009	macrophages
ASXL1	0.521122	-0.103101	0.62487	macrophages
ASXL2	0.263139	-0.136618	0.378787	macrophages
ATAD1	0.00127788	0.14361	0.0121359	macrophages
ATAD2B	0.226981	-0.0900668	0.340359	macrophages
ATE1	0.00151827	0.138538	0.0133903	macrophages
ATF1	0.000695757	-0.253522	0.00909385	macrophages
ATF2	0.406666	-0.00576096	0.520529	macrophages
ATF3	0.131696	0.562185	0.230408	macrophages
ATF4	0.464291	-0.277317	0.574579	macrophages
ATF5	0.0242625	-1.11238	0.0720245	macrophages
ATF6	0.0699632	0.523037	0.146695	macrophages
ATF6B	0.000162739	-0.747908	0.00398057	macrophages
ATF7	0.0621455	0.0273155	0.135143	macrophages
ATF7IP	0.00623145	-0.0168525	0.0302331	macrophages
ATF7IP2	0.0545096	0.238788	0.123888	macrophages
ATG101	0.0277127	-0.26512	0.0790145	macrophages
ATG12	0.605365	-0.245864	0.698152	macrophages
ATG13	0.00652939	-0.109568	0.031121	macrophages
ATG14	0.033565	-0.0226005	0.089331	macrophages
ATG16L2	0.0184686	-0.311594	0.0601675	macrophages
ATG2A	0.0608663	0.185345	0.133294	macrophages
ATG3	0.0972995	-0.335067	0.186063	macrophages
ATG4A	0.195544	0.0230073	0.305442	macrophages
ATG4B	0.00058553	-0.28965	0.00837242	macrophages
ATG4C	0.0564417	-0.0773692	0.127027	macrophages
ATG5	0.0557388	0.0135545	0.125859	macrophages
ATG7	0.0231611	-0.116108	0.0699154	macrophages
ATIC	0.284389	-0.143944	0.400694	macrophages
ATL1	0.815609	-0.0547531	0.863873	macrophages
ATL2	0.0528735	-0.102691	0.12144	macrophages
ATL3	0.214622	0.149507	0.326185	macrophages
ATM	0.00539296	0.253957	0.0276518	macrophages
ATMIN	0.0708705	0.00388102	0.147854	macrophages
ATN1	3.3055e-05	0.49769	0.00176195	macrophages
ATOX1	0.0860375	-0.416612	0.169715	macrophages
ATP10A	0.00205706	-0.765488	0.0156978	macrophages
ATP10D	0.00847164	-0.164767	0.0366158	macrophages
ATP11A	0.201533	0.0900968	0.311788	macrophages
ATP11B	0.00539442	0.472668	0.0276518	macrophages
ATP11C	0.295216	0.122188	0.412074	macrophages
ATP13A1	0.270211	-0.271261	0.386298	macrophages
ATP13A3	0.299214	0.558781	0.416338	macrophages
ATP1A1	0.0670376	-0.330388	0.142247	macrophages
ATP1B1	0.580443	0.249993	0.676271	macrophages
ATP1B3	0.00929391	0.102585	0.0383815	macrophages
ATP2A2	0.0860804	0.357125	0.169729	macrophages
ATP2B1	0.0592161	-1.05377	0.131061	macrophages
ATP2B1-AS1	0.928573	0.100598	0.949927	macrophages
ATP2B4	0.358463	-0.395369	0.47349	macrophages
ATP2C1	0.178241	-0.20881	0.28599	macrophages
ATP5F1A	0.93883	0.0636037	0.956304	macrophages
ATP5F1B	0.937696	0.00993689	0.955789	macrophages
ATP5F1C	0.118762	-0.0033225	0.213847	macrophages
ATP5F1D	0.0100435	-0.548867	0.0402748	macrophages
ATP5F1E	0.044759	-0.191918	0.109059	macrophages
ATP5IF1	0.490915	0.213017	0.59828	macrophages
ATP5MC1	0.113118	-0.41053	0.206948	macrophages
ATP5MC2	0.591321	-0.0345134	0.686221	macrophages
ATP5MC3	0.733791	-0.00101205	0.801544	macrophages
ATP5MD	0.804235	-0.143053	0.856387	macrophages
ATP5ME	0.000747389	-0.664214	0.0094285	macrophages
ATP5MF	0.693012	-0.0906895	0.768588	macrophages
ATP5MG	0.502035	0.00300179	0.608588	macrophages
ATP5MGL	0.00205422	0.454986	0.0156978	macrophages
ATP5MPL	0.104746	-0.0473583	0.195678	macrophages
ATP5PB	0.137606	-0.167841	0.236986	macrophages
ATP5PD	0.611615	-0.0496699	0.703653	macrophages
ATP5PF	0.423347	0.163781	0.536108	macrophages
ATP5PO	0.274754	-0.322617	0.391249	macrophages
ATP5S	0.00518841	-0.0900223	0.0270381	macrophages
ATP6AP1	0.742746	-0.164615	0.808654	macrophages
ATP6AP1L	0.531844	0.95975	0.634086	macrophages
ATP6AP2	0.0156649	0.313333	0.0539687	macrophages
ATP6V0A1	0.00451677	0.572236	0.0250109	macrophages
ATP6V0A2	0.00387527	0.0591716	0.0228275	macrophages
ATP6V0B	0.454527	-0.127592	0.565797	macrophages
ATP6V0D1	0.540404	-0.174703	0.641119	macrophages
ATP6V0E1	0.315887	-0.0373458	0.432575	macrophages
ATP6V0E2	0.00079967	0.0535389	0.00971915	macrophages
ATP6V1A	0.989072	-0.00700893	0.992072	macrophages
ATP6V1B2	0.514609	-0.142797	0.619403	macrophages
ATP6V1C1	0.020231	0.575939	0.0638578	macrophages
ATP6V1D	0.00674122	0.85512	0.031817	macrophages
ATP6V1E1	0.889744	-0.032596	0.920479	macrophages
ATP6V1F	0.371934	0.00683784	0.487306	macrophages
ATP6V1G1	0.498145	0.00751278	0.605395	macrophages
ATP6V1H	0.000311262	0.328871	0.00561083	macrophages
ATP7A	0.0946178	-0.0375405	0.182356	macrophages
ATP9B	0.00307345	0.085992	0.0196367	macrophages
ATPAF1	0.0998929	-0.0464721	0.189498	macrophages
ATPAF2	0.0008396	-0.262503	0.00988675	macrophages
ATR	0.382038	-0.220365	0.49746	macrophages
ATRAID	0.00690315	0.258517	0.0321964	macrophages
ATRN	0.00111847	-0.0180081	0.0111803	macrophages
ATRX	0.300915	0.109251	0.417711	macrophages
ATXN1	0.0535406	-0.00926802	0.122491	macrophages
ATXN10	0.0262101	-0.153189	0.0759787	macrophages
ATXN1L	0.089029	0.147828	0.174025	macrophages
ATXN2	0.194948	-0.0671297	0.304798	macrophages
ATXN2L	0.235221	-0.29732	0.349342	macrophages
ATXN3	0.0021408	-0.00755644	0.0161558	macrophages
ATXN7	0.216885	0.109882	0.328523	macrophages
ATXN7L3	0.00899328	-0.46033	0.0376948	macrophages
ATXN7L3B	0.0930581	-0.0859819	0.180266	macrophages
AUP1	0.0588805	-0.157264	0.13066	macrophages
AURKAIP1	0.00118094	-0.678075	0.0115915	macrophages
AVL9	0.0456413	-0.0360975	0.110556	macrophages
AVPI1	0.144184	-0.53248	0.245179	macrophages
AXIN1	0.000303929	-0.124022	0.00553107	macrophages
AXL	0.780701	0.179419	0.838102	macrophages
AZI2	0.535404	0.510905	0.636477	macrophages
AZIN1	0.00890053	0.90997	0.0375105	macrophages
B2M	0.79118	0.0911069	0.846038	macrophages
B3GALT4	0.264638	-0.121576	0.380333	macrophages
B3GALT6	0.0807811	-0.181272	0.162266	macrophages
B3GNT2	0.885251	-0.115779	0.917078	macrophages
B3GNT5	0.0511198	0.771353	0.118666	macrophages
B3GNT7	0.610692	0.175421	0.702804	macrophages
B4GALT1	0.0645565	0.362482	0.138978	macrophages
B4GALT3	0.0664815	-0.108412	0.141462	macrophages
B4GALT4	0.00297828	-0.186679	0.0193309	macrophages
B4GALT5	0.0204559	-0.72192	0.0643007	macrophages
B4GALT7	0.0380803	-0.0717981	0.0978307	macrophages
BABAM1	0.000591169	-0.0533699	0.00838587	macrophages
BABAM2	0.000538329	-0.166179	0.00789177	macrophages
BACE1	0.0134604	0.379623	0.0492748	macrophages
BACH1	0.699084	-0.1884	0.773405	macrophages
BAG1	0.00255258	0.141416	0.0178142	macrophages
BAG3	0.0273663	1.262	0.0783497	macrophages
BAG4	0.0793987	-0.0552089	0.160498	macrophages
BAG5	0.0475072	0.178544	0.113288	macrophages
BAG6	0.00732952	-0.211292	0.0336747	macrophages
BAHD1	0.0258153	-0.12801	0.0751251	macrophages
BAIAP2	0.0386569	0.139881	0.0990444	macrophages
BAIAP2-DT	0.00204767	-0.137119	0.0156865	macrophages
BAK1	0.0571671	-0.706604	0.128092	macrophages
BANF1	0.638984	-0.0624519	0.725005	macrophages
BANP	0.00121067	-0.315547	0.0117831	macrophages
BAP1	0.461325	-0.0855068	0.572199	macrophages
BASP1	0.561064	0.994792	0.659051	macrophages
BATF3	0.427018	-0.0442073	0.540031	macrophages
BAX	0.795961	-0.00385887	0.849568	macrophages
BAZ1A	0.765679	-0.0164713	0.827068	macrophages
BAZ1B	0.30575	-0.243391	0.422573	macrophages
BAZ2A	0.0505406	-0.0414223	0.117933	macrophages
BAZ2B	0.390534	-0.32228	0.504808	macrophages
BBIP1	0.107325	0.0616803	0.199272	macrophages
BBS2	0.656931	-0.0934167	0.738177	macrophages
BBS4	0.111613	0.0323239	0.204906	macrophages
BBX	0.0255583	0.191857	0.0745198	macrophages
BCAP29	0.0504039	0.117342	0.11786	macrophages
BCAP31	0.506522	0.200329	0.612772	macrophages
BCAR1	0.877138	-0.242217	0.911031	macrophages
BCAR3	0.117892	-0.591562	0.212664	macrophages
BCAS2	0.712149	0.0474496	0.783982	macrophages
BCAT1	0.0295381	1.01701	0.082609	macrophages
BCCIP	0.00788807	-0.0854111	0.0350085	macrophages
BCKDK	0.0706135	-0.184748	0.147652	macrophages
BCL10	0.80981	0.0505696	0.859646	macrophages
BCL2A1	0.952251	0.0622052	0.966997	macrophages
BCL2L1	0.408993	-0.225206	0.522629	macrophages
BCL2L11	0.895789	-0.219084	0.925223	macrophages
BCL2L12	0.0823285	-0.189426	0.164635	macrophages
BCL2L13	0.702277	-0.0449872	0.776035	macrophages
BCL2L2	0.479162	-0.0774733	0.586898	macrophages
BCL3	0.236197	-0.655969	0.350381	macrophages
BCL6	0.00021563	-0.560536	0.00464673	macrophages
BCL7B	0.158901	0.0968735	0.262374	macrophages
BCL7C	0.0818721	-0.189045	0.163997	macrophages
BCLAF1	0.180142	0.284818	0.288249	macrophages
BDH2	0.00474646	-0.0510615	0.0257168	macrophages
BDP1	0.645498	0.00207839	0.730265	macrophages
BECN1	0.805143	-0.0704626	0.856888	macrophages
BEST1	0.029802	-0.279893	0.0830418	macrophages
BET1	0.778363	-0.031079	0.8363	macrophages
BET1L	0.0728698	0.229863	0.151165	macrophages
BEX3	0.935449	-0.0973012	0.954348	macrophages
BEX4	0.00740976	0.776271	0.0338158	macrophages
BFAR	0.370725	-0.0119098	0.486392	macrophages
BHLHE40	0.360233	-0.435479	0.475332	macrophages
BHLHE41	0.84454	0.031816	0.886004	macrophages
BICD2	0.709747	-0.0909476	0.782017	macrophages
BICRAL	0.197302	-0.0108432	0.307364	macrophages
BID	0.00673491	-0.992679	0.031817	macrophages
BIN1	0.419981	0.0157868	0.532821	macrophages
BIN2	0.149656	-0.123841	0.251476	macrophages
BIRC2	0.122356	0.151854	0.218482	macrophages
BIRC3	0.193729	-0.311119	0.303354	macrophages
BIRC6	0.243495	-0.116838	0.358203	macrophages
BISPR	0.0832315	-0.0702135	0.165874	macrophages
BLCAP	0.000207898	0.753984	0.0045667	macrophages
BLMH	0.00648681	-0.192197	0.0309763	macrophages
BLOC1S1	0.00855443	0.548277	0.0367094	macrophages
BLOC1S2	0.954479	0.0480082	0.968566	macrophages
BLOC1S3	0.260504	-0.133063	0.376057	macrophages
BLOC1S4	0.0899001	-0.176714	0.175261	macrophages
BLOC1S5	0.0150606	-0.20074	0.0526294	macrophages
BLOC1S6	0.650509	0.151024	0.733764	macrophages
BLVRA	0.663642	-0.293586	0.744152	macrophages
BLVRB	0.106163	-0.292577	0.197549	macrophages
BLZF1	0.0774451	-0.188066	0.157985	macrophages
BMI1	0.0188156	0.149167	0.0609323	macrophages
BMP2K	0.673712	-0.323509	0.752593	macrophages
BMPR2	0.0317028	0.10733	0.0862592	macrophages
BMS1	0.13463	-0.202793	0.233979	macrophages
BNIP2	0.38937	-0.155298	0.503645	macrophages
BNIP3L	0.113771	0.555476	0.207792	macrophages
BOD1	0.218881	-0.115764	0.330953	macrophages
BOD1L1	0.0400546	0.264888	0.101416	macrophages
BOLA1	0.195965	-0.165804	0.305975	macrophages
BOLA2B	0.0300558	-0.948751	0.0834598	macrophages
BOLA3	0.0109757	-0.439905	0.0426345	macrophages
BORCS5	0.169977	-0.0687309	0.27552	macrophages
BORCS6	0.0001472	0.0219496	0.00373249	macrophages
BORCS7	0.0121522	-0.254969	0.0456954	macrophages
BORCS8	0.00248122	0.00874083	0.0175417	macrophages
BPGM	0.274379	-0.3198	0.390789	macrophages
BPHL	0.0068984	0.0682213	0.0321939	macrophages
BPNT1	0.643316	-0.171687	0.728774	macrophages
BPTF	0.694029	0.0809315	0.769492	macrophages
BRAF	0.0228135	0.146255	0.0690748	macrophages
BRAP	0.0707159	-0.0800831	0.147744	macrophages
BRCA2	0.245684	0.0015536	0.360582	macrophages
BRCC3	0.138648	-0.00315631	0.238349	macrophages
BRD1	0.00210886	-0.139847	0.0159782	macrophages
BRD2	0.498527	0.169308	0.605701	macrophages
BRD3	0.0405695	-0.390574	0.102393	macrophages
BRD4	0.0397459	-0.679977	0.100917	macrophages
BRD7	0.032742	-0.25238	0.08801	macrophages
BRD8	0.0710716	-0.241689	0.148097	macrophages
BRD9	6.17774e-05	-0.462486	0.00229239	macrophages
BRF2	0.0139108	-0.206931	0.0500862	macrophages
BRI3	0.440096	-0.102272	0.552684	macrophages
BRI3BP	0.173293	-0.149095	0.28006	macrophages
BRIX1	0.00254143	-0.0671126	0.0177824	macrophages
BRK1	0.759286	0.104223	0.821489	macrophages
BRMS1	0.002858	-0.304128	0.0188232	macrophages
BROX	0.00828953	0.219936	0.0362405	macrophages
BRPF1	0.00165743	-0.0930453	0.0140715	macrophages
BRPF3	0.115966	-0.113704	0.210286	macrophages
BRWD1	0.131966	0.189534	0.230721	macrophages
BSDC1	0.328154	-0.245396	0.444809	macrophages
BSG	0.483447	0.409232	0.591346	macrophages
BST1	0.827638	0.0364532	0.873209	macrophages
BST2	0.447783	-0.305563	0.559968	macrophages
BTAF1	0.0583952	-0.0616893	0.129925	macrophages
BTBD1	0.0193606	0.462843	0.0621563	macrophages
BTBD10	0.0818713	-0.106285	0.163997	macrophages
BTBD2	0.0486841	-0.142174	0.115012	macrophages
BTBD6	0.00569689	-0.120092	0.0285859	macrophages
BTBD7	0.212994	-0.136151	0.324309	macrophages
BTD	0.0195043	0.241092	0.0623664	macrophages
BTF3	0.00849739	0.130285	0.0366885	macrophages
BTF3L4	0.102308	-0.0521709	0.192637	macrophages
BTG1	0.374642	0.0204732	0.490011	macrophages
BTG2	0.0606471	-0.407218	0.133028	macrophages
BTG3	0.270267	-0.344995	0.386305	macrophages
BTK	0.200794	-0.538384	0.311172	macrophages
BTN2A1	0.0667886	-0.315384	0.141938	macrophages
BTN2A2	0.189848	-0.416833	0.298942	macrophages
BTN3A1	0.314685	-0.0925037	0.43155	macrophages
BTN3A2	0.0500658	-0.784759	0.117293	macrophages
BTN3A3	0.00662539	-0.248861	0.0314015	macrophages
BUB3	0.277534	-0.284028	0.393994	macrophages
BUD23	0.0203495	-0.502711	0.0640989	macrophages
BUD31	0.0749615	-0.31777	0.154075	macrophages
BX284668.5	0.000224845	0.308905	0.00477992	macrophages
BZW1	0.193199	0.262197	0.302899	macrophages
BZW2	0.109184	-0.771529	0.201494	macrophages
C11orf1	0.013166	-0.0134341	0.0485695	macrophages
C11orf24	0.00243807	-0.433095	0.0174753	macrophages
C11orf54	0.0471527	0.151954	0.112902	macrophages
C11orf58	0.00596085	0.343492	0.0294295	macrophages
C11orf68	0.0145771	-0.252436	0.0515324	macrophages
C11orf71	0.00857721	0.00742974	0.0367097	macrophages
C11orf74	0.00394217	-0.0721438	0.0230779	macrophages
C12orf10	0.000989541	-0.154831	0.0106924	macrophages
C12orf4	0.115551	-0.270685	0.209885	macrophages
C12orf43	0.0181235	-0.204429	0.0594759	macrophages
C12orf45	0.00157646	0.0351152	0.0136824	macrophages
C12orf49	4.87176e-05	0.0226239	0.00205623	macrophages
C12orf57	0.842442	-0.0810176	0.884413	macrophages
C12orf65	0.284687	0.00159245	0.400965	macrophages
C12orf76	0.163807	-0.00484834	0.268495	macrophages
C14orf119	0.269561	-0.474217	0.385515	macrophages
C15orf39	0.00451926	-0.181984	0.0250109	macrophages
C15orf40	0.107352	-0.114655	0.199274	macrophages
C15orf48	0.122965	2.13988	0.219164	macrophages
C15orf61	0.0103779	0.088328	0.0411169	macrophages
C16orf54	0.255624	-0.0121265	0.371094	macrophages
C16orf58	0.0215091	-0.0290433	0.0666475	macrophages
C16orf70	0.101913	-0.267556	0.192131	macrophages
C16orf72	0.614403	0.239104	0.705711	macrophages
C16orf87	0.0536781	0.00492733	0.122556	macrophages
C16orf91	0.0451026	-0.247151	0.109685	macrophages
C17orf58	0.00399878	-0.0188047	0.0232434	macrophages
C18orf21	0.0905489	-0.166489	0.176255	macrophages
C18orf25	0.000818259	0.186719	0.00978695	macrophages
C19orf12	0.0961691	0.0139455	0.184551	macrophages
C19orf24	0.0437592	-0.467427	0.107567	macrophages
C19orf38	0.523512	0.174309	0.626945	macrophages
C19orf53	0.761165	-0.0636276	0.823054	macrophages
C19orf66	0.117843	-0.369329	0.212664	macrophages
C19orf70	0.189425	-0.509054	0.29852	macrophages
C1D	0.0500375	0.103054	0.117263	macrophages
C1GALT1	0.021607	-0.450157	0.0668147	macrophages
C1GALT1C1	0.280457	-0.0892173	0.396926	macrophages
C1QA	0.25978	-0.285035	0.37542	macrophages
C1QB	0.390128	-0.33584	0.504454	macrophages
C1QBP	0.130409	-0.0402893	0.228365	macrophages
C1QC	0.42347	-0.464025	0.536175	macrophages
C1RL	0.348315	-0.455587	0.463465	macrophages
C1orf122	0.0320591	-0.283963	0.0869115	macrophages
C1orf123	0.229388	-0.0673204	0.342888	macrophages
C1orf131	0.119306	-0.354814	0.214552	macrophages
C1orf162	0.290948	-0.119426	0.408046	macrophages
C1orf174	0.0992272	-0.634968	0.188806	macrophages
C1orf216	0.162705	-0.00751603	0.267322	macrophages
C1orf35	0.000247456	-0.421943	0.0049931	macrophages
C1orf43	0.144824	0.25755	0.245875	macrophages
C1orf52	0.335859	0.100447	0.45157	macrophages
C1orf54	0.879879	-0.234415	0.912881	macrophages
C2	0.00182184	-1.6548	0.0148539	macrophages
C20orf194	0.0244258	0.437817	0.0723549	macrophages
C20orf27	0.530458	-0.862763	0.632613	macrophages
C20orf96	0.0093378	0.0186402	0.0385001	macrophages
C21orf91	0.0273579	-0.224151	0.0783497	macrophages
C22orf39	0.00294649	0.0438643	0.019223	macrophages
C2CD2L	0.00854328	-0.118309	0.0367094	macrophages
C2CD3	0.000301822	-0.164077	0.00551168	macrophages
C2CD5	0.0364252	-0.0600304	0.0948304	macrophages
C2orf49	0.0152206	-0.176089	0.0530385	macrophages
C2orf68	0.0662222	-0.108765	0.141067	macrophages
C2orf69	0.00517256	0.429357	0.0270381	macrophages
C2orf74	0.112888	-0.0962265	0.206675	macrophages
C3AR1	0.625211	-0.972271	0.715293	macrophages
C3orf14	0.236592	0.00621136	0.350829	macrophages
C3orf38	0.117818	-0.117253	0.212664	macrophages
C3orf58	0.976914	0.0565306	0.984159	macrophages
C3orf62	0.0105383	-0.156595	0.0415577	macrophages
C4orf3	0.587707	0.0619059	0.682756	macrophages
C4orf33	0.12604	-0.169525	0.222985	macrophages
C4orf46	0.889101	0.0577366	0.919939	macrophages
C4orf48	0.0176664	-0.176109	0.0585571	macrophages
C5AR1	0.4678	-0.139394	0.57732	macrophages
C5AR2	0.0473857	-0.248391	0.113095	macrophages
C5orf15	0.534914	-0.236103	0.636094	macrophages
C5orf22	0.0024565	0.055247	0.0175059	macrophages
C5orf24	0.121859	0.0330529	0.217908	macrophages
C5orf51	0.0401403	0.0875598	0.101545	macrophages
C6orf106	0.00137664	0.0223759	0.0126628	macrophages
C6orf120	0.00518499	0.0635608	0.0270381	macrophages
C6orf136	0.343535	0.0424168	0.459113	macrophages
C6orf203	0.0315473	-0.232271	0.0859836	macrophages
C6orf226	0.00170363	-0.0468275	0.0143041	macrophages
C6orf47	0.117864	-0.35152	0.212664	macrophages
C6orf48	0.000806638	0.694984	0.00972439	macrophages
C6orf62	0.0325246	0.366593	0.0875493	macrophages
C6orf89	0.192559	-0.143644	0.302207	macrophages
C7orf26	0.0354098	-0.39847	0.0929052	macrophages
C7orf43	0.131782	-0.207658	0.230469	macrophages
C7orf50	0.0761811	-0.4673	0.156034	macrophages
C8B	0.955729	-0.199098	0.969235	macrophages
C8orf33	0.0111655	-0.0645204	0.043049	macrophages
C8orf59	0.0140188	0.208979	0.0502314	macrophages
C8orf76	0.166488	-0.314022	0.271427	macrophages
C8orf82	0.011631	-0.377487	0.0442828	macrophages
C9orf16	0.00395898	-0.323149	0.0231305	macrophages
C9orf64	0.0310219	-0.0495993	0.0849472	macrophages
C9orf72	0.00603255	-0.711051	0.029549	macrophages
C9orf78	0.0787215	-0.367131	0.159902	macrophages
C9orf85	0.068056	-0.0456265	0.143806	macrophages
CA2	0.4198	0.85103	0.53268	macrophages
CAAP1	0.939438	0.000608597	0.956796	macrophages
CAB39	0.374183	0.0623391	0.489831	macrophages
CABIN1	0.000249673	-0.171768	0.00501126	macrophages
CABLES1	0.988338	-0.0195564	0.992014	macrophages
CACNB3	0.906193	-0.261076	0.932875	macrophages
CACTIN	8.2536e-05	-0.143895	0.00266523	macrophages
CACUL1	0.320704	-0.102804	0.436992	macrophages
CACYBP	0.559534	0.0538292	0.657762	macrophages
CAD	0.176592	0.0278432	0.284167	macrophages
CALCOCO1	0.280009	0.40444	0.396654	macrophages
CALCOCO2	0.953855	0.0208058	0.968353	macrophages
CALHM2	0.0918973	-0.651159	0.178332	macrophages
CALM1	0.58674	-0.121113	0.682049	macrophages
CALM2	0.385709	0.121662	0.500527	macrophages
CALM3	0.266807	-0.58369	0.382799	macrophages
CALR	0.0866289	0.0301156	0.170413	macrophages
CALU	0.276296	0.598719	0.39293	macrophages
CAMK1D	0.0685997	-0.82922	0.144634	macrophages
CAMK2D	0.105365	-0.517795	0.196552	macrophages
CAMK2G	0.00103119	-0.29113	0.0108191	macrophages
CAMKK2	0.331591	-0.296275	0.448189	macrophages
CAMLG	0.0137649	0.511258	0.0499187	macrophages
CAMP	0.923504	0.078878	0.946523	macrophages
CAMSAP1	0.0672984	0.00564575	0.142537	macrophages
CAMSAP2	0.224902	-0.546301	0.337774	macrophages
CAMTA1	0.708589	0.0320375	0.781081	macrophages
CAMTA2	0.00151553	-0.335719	0.0133898	macrophages
CAND1	0.140325	-0.204129	0.240526	macrophages
CANT1	0.135728	-0.0738177	0.235244	macrophages
CANX	0.00936826	0.298943	0.0385143	macrophages
CAP1	0.158251	-0.353567	0.261756	macrophages
CAPN1	0.00399989	-0.949545	0.0232434	macrophages
CAPN15	9.2793e-06	-0.132151	0.000895753	macrophages
CAPN2	0.487687	-0.181484	0.595193	macrophages
CAPN7	0.00518215	0.0417753	0.0270381	macrophages
CAPNS1	0.1234	-0.154982	0.219683	macrophages
CAPRIN1	0.439105	0.119491	0.551928	macrophages
CAPZA1	0.684543	-0.0871144	0.761304	macrophages
CAPZA2	0.990772	0.0281081	0.993451	macrophages
CAPZB	0.028223	-0.305255	0.0800494	macrophages
CARD16	0.87268	-0.185243	0.907764	macrophages
CARD19	0.331971	-0.301061	0.448385	macrophages
CARD6	0.00898119	-0.251679	0.0376833	macrophages
CARD8	0.776854	-0.0824617	0.835151	macrophages
CARD8-AS1	0.366234	-0.044748	0.481082	macrophages
CARD9	0.000530949	-0.639672	0.00782738	macrophages
CARHSP1	0.00567624	-0.358836	0.0285011	macrophages
CARM1	0.158457	-0.259302	0.261926	macrophages
CARS	0.0704853	-0.516633	0.147465	macrophages
CARS2	0.805538	-0.190851	0.857025	macrophages
CASC3	0.0160748	0.101782	0.0547741	macrophages
CASC4	0.000978289	0.259565	0.0106318	macrophages
CASD1	0.000121793	0.124502	0.00341818	macrophages
CASP1	0.0454083	-0.888773	0.110249	macrophages
CASP10	0.169067	-0.0966535	0.274513	macrophages
CASP2	0.0352337	-0.162406	0.0925173	macrophages
CASP3	0.0636535	-0.0346738	0.13756	macrophages
CASP4	0.00168782	-0.833121	0.0142659	macrophages
CASP5	0.988362	-0.0104052	0.992014	macrophages
CASP6	0.0606193	-0.201472	0.133006	macrophages
CASP7	0.0965146	-0.964774	0.18498	macrophages
CASP8	0.789399	-0.0268587	0.844698	macrophages
CASP8AP2	0.500848	-0.0579182	0.607647	macrophages
CASP9	0.00509399	-0.350739	0.0267426	macrophages
CAST	0.786217	-0.0257013	0.842716	macrophages
CAT	0.892444	0.100531	0.922645	macrophages
CATSPER1	0.277562	-0.0942506	0.393994	macrophages
CAVIN3	0.518796	0.127211	0.623063	macrophages
CBFA2T2	0.000787662	-0.141502	0.00968567	macrophages
CBFB	0.00107169	0.29976	0.0109135	macrophages
CBL	0.00342838	-0.121271	0.0210259	macrophages
CBLB	0.00396735	0.421042	0.0231365	macrophages
CBLL1	0.0324576	-0.234935	0.0874586	macrophages
CBR1	0.26828	0.142288	0.384188	macrophages
CBR4	0.0481468	-0.176233	0.114223	macrophages
CBWD1	0.00853424	0.388258	0.0367094	macrophages
CBX1	0.07423	-0.0799972	0.152944	macrophages
CBX3	0.957384	0.00423309	0.970337	macrophages
CBX4	0.315496	-0.319238	0.432195	macrophages
CBX6	0.703062	0.052115	0.776582	macrophages
CBX7	0.0108227	0.174248	0.0421979	macrophages
CC2D1B	0.00159858	-0.210815	0.013803	macrophages
CC2D2A	0.756117	-0.192175	0.818875	macrophages
CCAR1	0.359331	-0.253974	0.474389	macrophages
CCAR2	4.60059e-05	-0.193233	0.0019896	macrophages
CCDC106	0.00103763	-0.282729	0.0108456	macrophages
CCDC107	0.0169219	-0.698245	0.0570843	macrophages
CCDC112	0.213038	-0.146509	0.32431	macrophages
CCDC115	0.7676	-0.297133	0.828129	macrophages
CCDC117	0.55906	-0.123431	0.657407	macrophages
CCDC12	0.0768	-0.017627	0.156921	macrophages
CCDC124	1.22369e-05	-0.33689	0.00104854	macrophages
CCDC125	0.0544734	-0.0186145	0.123843	macrophages
CCDC127	0.110566	-0.149824	0.203404	macrophages
CCDC130	0.00280656	-0.295421	0.0185971	macrophages
CCDC137	0.0479719	-0.259566	0.114003	macrophages
CCDC14	0.0180403	-0.160042	0.0593223	macrophages
CCDC159	0.00583775	-0.141938	0.0290057	macrophages
CCDC170	0.156249	-0.140949	0.25929	macrophages
CCDC174	0.151691	-0.281276	0.253719	macrophages
CCDC18	0.816612	0.0683455	0.864454	macrophages
CCDC186	0.00512854	0.407545	0.0268868	macrophages
CCDC22	0.00249505	-0.141094	0.0175739	macrophages
CCDC25	0.245729	-0.176991	0.360582	macrophages
CCDC28A	0.000666067	0.129302	0.00898363	macrophages
CCDC32	0.399808	-0.0977049	0.514174	macrophages
CCDC43	0.128687	-0.261816	0.226184	macrophages
CCDC47	0.000615726	0.59178	0.00860769	macrophages
CCDC50	0.141052	-0.502282	0.2415	macrophages
CCDC59	0.00676821	0.892142	0.031817	macrophages
CCDC6	0.0628571	0.0282024	0.136149	macrophages
CCDC66	0.320721	-0.0764895	0.436992	macrophages
CCDC69	0.337019	-0.292644	0.452631	macrophages
CCDC71L	0.327438	0.128431	0.444076	macrophages
CCDC82	0.0884019	-0.202935	0.173184	macrophages
CCDC84	0.00150328	-0.137446	0.0133693	macrophages
CCDC86	0.000544347	-0.143108	0.00796316	macrophages
CCDC88A	0.799749	0.0095711	0.85275	macrophages
CCDC88B	0.00200171	-0.333266	0.0154903	macrophages
CCDC88C	0.0220315	0.0842628	0.0675237	macrophages
CCDC90B	0.15036	-0.00156266	0.252325	macrophages
CCDC91	0.067194	0.319138	0.14238	macrophages
CCDC92	0.000926739	0.245221	0.0103978	macrophages
CCDC93	0.0467448	0.0799956	0.112271	macrophages
CCDC97	0.0591508	0.0300779	0.130993	macrophages
CCL18	0.665933	0.120862	0.746501	macrophages
CCL20	0.562158	0.417891	0.660234	macrophages
CCL23	0.206374	-0.369496	0.317082	macrophages
CCL3	0.972704	0.397691	0.980437	macrophages
CCL3L1	0.933794	-0.0247761	0.953159	macrophages
CCL4	0.972455	0.170966	0.980437	macrophages
CCL4L2	0.938121	0.119537	0.955854	macrophages
CCM2	0.000380123	-0.139794	0.00644008	macrophages
CCNC	0.0421267	0.034033	0.104999	macrophages
CCND3	0.29681	-0.728157	0.413447	macrophages
CCNDBP1	0.216452	0.0657842	0.328194	macrophages
CCNG1	0.00106451	0.698205	0.0109135	macrophages
CCNG2	0.846405	0.0782823	0.887471	macrophages
CCNH	0.394694	-0.309872	0.508887	macrophages
CCNI	8.96329e-06	0.319953	0.000895753	macrophages
CCNJ	0.312679	0.0393484	0.429652	macrophages
CCNK	0.3386	0.0536771	0.454273	macrophages
CCNL1	0.386222	0.189633	0.500728	macrophages
CCNL2	0.0754861	-0.48041	0.154819	macrophages
CCNQ	0.00173173	-0.250706	0.0144921	macrophages
CCNT1	0.603694	0.177672	0.696436	macrophages
CCNT2	0.0637711	-0.172188	0.137703	macrophages
CCNY	0.0460273	0.305266	0.111223	macrophages
CCNYL1	0.703982	-0.248608	0.777241	macrophages
CCP110	0.0127775	0.158073	0.047553	macrophages
CCPG1	0.000268572	1.24819	0.0052118	macrophages
CCR1	0.141133	-0.945589	0.241514	macrophages
CCRL2	0.753028	0.141227	0.816902	macrophages
CCSAP	0.00388361	0.2593	0.0228305	macrophages
CCSER2	0.518391	-0.0234949	0.623063	macrophages
CCT2	0.665754	-0.0865681	0.74641	macrophages
CCT3	0.22753	-0.192032	0.340779	macrophages
CCT4	0.470341	0.145783	0.579227	macrophages
CCT5	0.752789	-0.151558	0.8169	macrophages
CCT6A	0.806382	-0.0405271	0.857486	macrophages
CCT7	0.000176519	-0.593074	0.00415321	macrophages
CCT8	0.753435	-0.218362	0.817018	macrophages
CCZ1	0.401585	-0.107442	0.515588	macrophages
CCZ1B	0.90629	-0.265571	0.932875	macrophages
CD101	0.168722	-1.2367	0.274128	macrophages
CD109	0.00139316	0.463329	0.0127377	macrophages
CD14	0.0558814	-1.55188	0.126062	macrophages
CD151	0.315482	-0.745283	0.432195	macrophages
CD163	0.0186899	0.951012	0.0606805	macrophages
CD164	0.0320801	0.30028	0.0869226	macrophages
CD2	0.353633	-0.328749	0.468738	macrophages
CD274	0.258742	0.0403918	0.374121	macrophages
CD276	0.0175586	-0.716913	0.0583268	macrophages
CD2AP	0.867063	-0.120521	0.903083	macrophages
CD2BP2	0.0114895	-0.671824	0.043898	macrophages
CD300A	0.510676	-0.630962	0.616426	macrophages
CD300C	0.00152092	0.889056	0.0133908	macrophages
CD300LF	0.843213	-0.193249	0.884978	macrophages
CD302	0.00411293	1.05804	0.0236844	macrophages
CD33	0.289725	-0.599817	0.40678	macrophages
CD36	0.201273	-0.428328	0.311638	macrophages
CD37	0.00375555	0.346805	0.0223353	macrophages
CD4	0.0118975	-0.483198	0.0450272	macrophages
CD40	0.255766	-0.699161	0.371151	macrophages
CD44	0.065493	0.204376	0.140221	macrophages
CD46	0.000698335	1.03775	0.0090963	macrophages
CD47	0.965468	-0.0608079	0.97573	macrophages
CD52	0.957279	-0.114412	0.970337	macrophages
CD53	5.63192e-09	0.140636	4.2842e-05	macrophages
CD55	0.100686	0.83421	0.19067	macrophages
CD58	0.0229632	-0.764514	0.0694005	macrophages
CD59	0.00171515	0.773553	0.0143691	macrophages
CD5L	0.833758	-0.582177	0.877719	macrophages
CD63	0.0840815	0.120558	0.167101	macrophages
CD68	0.401512	0.137092	0.515581	macrophages
CD69	0.044296	-1.73347	0.108452	macrophages
CD74	0.59403	0.10266	0.688109	macrophages
CD80	0.464501	-0.281636	0.574579	macrophages
CD81	0.342804	0.0285912	0.458458	macrophages
CD82	0.18386	0.656632	0.292233	macrophages
CD83	0.396535	-0.51819	0.510655	macrophages
CD84	0.498743	0.763883	0.60577	macrophages
CD86	0.0729513	-0.560992	0.15121	macrophages
CD9	0.3556	0.362066	0.47037	macrophages
CD99	0.820727	0.132407	0.868206	macrophages
CD99L2	0.00104951	0.147625	0.0108806	macrophages
CDADC1	0.0310609	0.102199	0.0850236	macrophages
CDC123	0.00252816	-0.222955	0.0177251	macrophages
CDC16	0.0262586	-0.351044	0.076057	macrophages
CDC23	0.0192024	-0.181634	0.0618429	macrophages
CDC25B	0.00522699	-0.0137467	0.0271736	macrophages
CDC26	0.0212337	0.0303642	0.0660582	macrophages
CDC27	0.00711328	-0.33882	0.0329141	macrophages
CDC34	0.0603728	0.129269	0.132695	macrophages
CDC37	0.197559	-0.285938	0.307454	macrophages
CDC37L1	0.000690158	-0.248506	0.00906784	macrophages
CDC40	0.311429	-0.398183	0.428321	macrophages
CDC42	9.45972e-05	0.0126411	0.00296132	macrophages
CDC42BPB	0.0740393	0.30356	0.152716	macrophages
CDC42EP1	0.000276033	0.259071	0.00532941	macrophages
CDC42EP3	0.821203	0.273877	0.868469	macrophages
CDC42EP4	0.881023	-0.129703	0.913818	macrophages
CDC42SE1	0.4041	-0.166609	0.518117	macrophages
CDC42SE2	0.23217	0.16573	0.345958	macrophages
CDC5L	0.356358	-0.243079	0.471118	macrophages
CDC73	0.0794356	-0.109181	0.160498	macrophages
CDCA7L	0.554473	-0.188416	0.653859	macrophages
CDCP1	0.512993	-0.525353	0.618535	macrophages
CDH1	0.000695072	2.1126	0.00909385	macrophages
CDIP1	0.323943	0.108791	0.440762	macrophages
CDIPT	0.0335275	0.0785897	0.089331	macrophages
CDK10	0.00490848	-0.29257	0.0262015	macrophages
CDK11A	0.00334711	-0.126113	0.0206884	macrophages
CDK11B	0.0202863	-0.125881	0.063989	macrophages
CDK12	0.114908	0.189006	0.208947	macrophages
CDK13	0.0049565	-0.225791	0.026385	macrophages
CDK14	4.59206e-05	0.0106464	0.0019896	macrophages
CDK16	0.0147008	-0.0229611	0.0518328	macrophages
CDK17	0.123282	0.010998	0.219524	macrophages
CDK18	0.00091694	-0.0706814	0.0103489	macrophages
CDK19	0.701239	0.0480523	0.775442	macrophages
CDK2AP2	8.35518e-06	-0.945985	0.00085889	macrophages
CDK4	0.000687862	-0.0806009	0.00906784	macrophages
CDK5	7.03191e-05	-0.15218	0.00243144	macrophages
CDK5RAP1	3.9146e-05	-0.302267	0.00187513	macrophages
CDK5RAP2	0.0005836	-0.167058	0.00836053	macrophages
CDK5RAP3	0.00310239	-0.882591	0.0197469	macrophages
CDK7	0.346104	-0.130462	0.461573	macrophages
CDK8	0.0107731	-0.0732973	0.0421191	macrophages
CDK9	0.0135704	0.208866	0.0495344	macrophages
CDKN1A	0.0104714	1.39685	0.0413797	macrophages
CDKN1B	0.0129085	-0.732235	0.0478298	macrophages
CDKN2AIP	0.300011	-0.0800052	0.416989	macrophages
CDKN2B	0.600447	-0.0904799	0.693635	macrophages
CDKN2D	0.615824	-0.207362	0.707106	macrophages
CDR2	0.0809002	0.13885	0.162462	macrophages
CDS2	0.000117277	0.582771	0.00335386	macrophages
CDV3	0.0158722	0.435596	0.0544931	macrophages
CDYL	0.00019581	-0.188311	0.00444635	macrophages
CEBPA	0.717912	0.195896	0.788387	macrophages
CEBPB	0.289206	-0.107569	0.406351	macrophages
CEBPD	0.912584	-0.156359	0.937731	macrophages
CEBPG	0.103439	0.0828483	0.194046	macrophages
CEBPZ	0.637076	-0.0970637	0.723319	macrophages
CEBPZOS	4.51419e-05	0.860683	0.00198523	macrophages
CELA2B	0.0733989	-0.543512	0.151765	macrophages
CELF1	0.953969	0.0320323	0.968353	macrophages
CELF2	0.00157059	0.998558	0.0136699	macrophages
CEMIP2	0.397888	0.260171	0.512051	macrophages
CENPB	0.000656068	-0.0188041	0.0088961	macrophages
CENPBD1	0.263416	-0.0578782	0.379006	macrophages
CENPC	0.312384	0.088949	0.429324	macrophages
CENPQ	0.6605	-0.133776	0.741174	macrophages
CENPV	0.714363	-0.0413336	0.785623	macrophages
CENPW	0.00015048	-0.0225378	0.0037904	macrophages
CENPX	0.0508811	-0.210591	0.118272	macrophages
CEP104	0.254602	-0.0249054	0.369893	macrophages
CEP120	0.00437252	0.120429	0.0246019	macrophages
CEP135	0.0733507	-0.166595	0.151713	macrophages
CEP162	0.798415	-0.141873	0.851471	macrophages
CEP164	6.62894e-05	-0.233733	0.00235637	macrophages
CEP170	0.803294	0.069696	0.855834	macrophages
CEP170B	0.13693	-0.266977	0.236411	macrophages
CEP290	0.113002	0.0471571	0.206835	macrophages
CEP350	0.0267027	0.438849	0.0769714	macrophages
CEP44	0.275453	0.0406735	0.39197	macrophages
CEP57	0.121548	0.000316013	0.217506	macrophages
CEP63	0.36468	-0.258039	0.479951	macrophages
CEP85	0.0330075	-0.176895	0.0886175	macrophages
CEP95	0.0628063	-0.0274939	0.136083	macrophages
CEPT1	0.00790215	-0.182926	0.0350171	macrophages
CERK	0.000233216	-0.657962	0.00488726	macrophages
CERS2	0.00688586	0.550887	0.0321787	macrophages
CERS5	0.00531962	0.1141	0.0273791	macrophages
CERS6	0.0376785	0.301292	0.0972255	macrophages
CES1	0.0300358	2.33614	0.0834487	macrophages
CES2	0.0794366	-0.261938	0.160498	macrophages
CETN2	0.244458	0.117812	0.359134	macrophages
CETN3	0.111921	-0.186226	0.205208	macrophages
CFAP20	0.223073	-0.379671	0.335956	macrophages
CFAP298	0.00271947	-0.141925	0.0183558	macrophages
CFAP36	0.00362509	0.346742	0.0218684	macrophages
CFAP97	0.436764	0.102489	0.549797	macrophages
CFD	0.0750392	-0.865423	0.154187	macrophages
CFDP1	0.821055	0.0534867	0.868433	macrophages
CFL1	0.104041	-0.331091	0.194936	macrophages
CFLAR	0.81066	0.162366	0.860068	macrophages
CGAS	0.84618	0.0218919	0.887357	macrophages
CGGBP1	0.296068	-0.371853	0.41281	macrophages
CHCHD1	0.813965	-0.203999	0.862282	macrophages
CHCHD10	0.766421	-0.234389	0.827208	macrophages
CHCHD2	0.0437467	-0.265534	0.107567	macrophages
CHCHD3	0.0653653	-0.079059	0.140043	macrophages
CHCHD4	0.0427337	-0.141353	0.105991	macrophages
CHCHD5	0.00264571	-0.26061	0.0181709	macrophages
CHCHD7	0.00825903	-0.590756	0.0361695	macrophages
CHD1	0.966475	-0.032053	0.975969	macrophages
CHD1L	0.890561	0.000386215	0.921074	macrophages
CHD2	0.905942	-0.177649	0.932796	macrophages
CHD4	0.42629	-0.114207	0.539297	macrophages
CHD6	0.0111091	-0.117483	0.0428952	macrophages
CHD7	0.600536	-0.227141	0.693635	macrophages
CHD8	0.00198182	-0.630251	0.0154313	macrophages
CHD9	0.055779	0.181398	0.125908	macrophages
CHDH	0.468736	-0.0304814	0.577811	macrophages
CHERP	0.00500123	-0.196433	0.0265117	macrophages
CHFR	0.00790382	-0.326411	0.0350171	macrophages
CHIC2	0.00662218	0.477381	0.0314015	macrophages
CHID1	0.00350809	0.0942821	0.0213318	macrophages
CHKA	0.0646174	0.741597	0.138978	macrophages
CHM	0.000300836	-0.166605	0.00551168	macrophages
CHML	0.000811676	0.609393	0.00975421	macrophages
CHMP1A	0.0108861	-0.749445	0.0423693	macrophages
CHMP1B	0.90037	0.207416	0.928656	macrophages
CHMP2A	0.000416589	-1.03311	0.00676257	macrophages
CHMP2B	0.134523	0.438684	0.233902	macrophages
CHMP3	0.713398	0.224632	0.785017	macrophages
CHMP4A	0.058684	-0.509025	0.1303	macrophages
CHMP4B	3.09662e-08	-0.351984	4.71119e-05	macrophages
CHMP5	0.998005	-0.00628809	0.999329	macrophages
CHMP7	7.64886e-05	-0.24636	0.00256321	macrophages
CHORDC1	0.0642054	0.857624	0.138478	macrophages
CHP1	0.0138434	0.912152	0.0499567	macrophages
CHPF2	0.000105003	-0.0438276	0.00316967	macrophages
CHPT1	0.126495	0.512374	0.223623	macrophages
CHRAC1	0.214982	0.0304067	0.326551	macrophages
CHST11	0.670635	-0.0322188	0.75048	macrophages
CHST12	0.29127	-0.385759	0.408196	macrophages
CHST14	0.349063	-0.515711	0.464298	macrophages
CHSY1	0.521559	-0.0523481	0.625137	macrophages
CHTF8	0.166815	-0.45509	0.271901	macrophages
CHTOP	0.0872021	-0.304911	0.17123	macrophages
CHUK	0.00351152	0.097122	0.0213355	macrophages
CHURC1	0.925753	-0.0184985	0.948317	macrophages
CIAO1	0.128736	-0.105933	0.226218	macrophages
CIAO2A	0.000450097	0.445684	0.00707415	macrophages
CIAO2B	0.124704	-0.316359	0.221435	macrophages
CIAPIN1	0.00603763	-0.255914	0.0295549	macrophages
CIB1	0.223921	-0.399433	0.336833	macrophages
CIC	0.100522	-0.0564476	0.190453	macrophages
CIDEB	0.351859	-0.131044	0.467037	macrophages
CIITA	0.0417653	-0.543386	0.104406	macrophages
CINP	0.0038141	-0.104768	0.0225789	macrophages
CIPC	0.00510331	0.0784604	0.026773	macrophages
CIR1	0.00508412	0.445033	0.0267276	macrophages
CIRBP	0.926531	0.0352723	0.948696	macrophages
CISD2	7.00074e-05	0.604346	0.00243144	macrophages
CISD3	0.200131	-0.121871	0.310507	macrophages
CISH	0.227372	-0.522913	0.340744	macrophages
CITED2	0.243467	0.39572	0.358203	macrophages
CIZ1	0.016116	-0.109803	0.0547897	macrophages
CKAP4	0.0867971	0.401016	0.1707	macrophages
CKAP5	0.0419002	-0.261831	0.104583	macrophages
CKLF	0.139512	0.251458	0.239456	macrophages
CKS1B	0.754591	-0.277597	0.817805	macrophages
CKS2	0.295229	0.512528	0.412074	macrophages
CLASP1	0.0155021	-0.01354	0.0535534	macrophages
CLASP2	0.00317392	0.0076016	0.0200698	macrophages
CLASRP	0.00260529	-0.344376	0.0180166	macrophages
CLCC1	0.00126708	0.00993171	0.0120634	macrophages
CLCN3	0.0036697	0.199141	0.0219808	macrophages
CLCN4	0.0793314	0.176253	0.160498	macrophages
CLCN6	0.302703	0.0316763	0.419352	macrophages
CLCN7	0.0818743	0.0440891	0.163997	macrophages
CLDN23	0.188807	-0.47131	0.297793	macrophages
CLDN7	0.933862	0.233513	0.953159	macrophages
CLDND1	0.474552	-0.0541918	0.583091	macrophages
CLEC12A	0.000376434	0.965713	0.00639182	macrophages
CLEC2B	0.403731	-0.330424	0.517825	macrophages
CLEC4A	0.578106	-0.504599	0.674073	macrophages
CLEC4E	0.139468	-0.883322	0.239435	macrophages
CLEC7A	0.831145	-0.10684	0.876181	macrophages
CLIC1	0.00254239	-0.674975	0.0177824	macrophages
CLIC2	0.765601	0.226627	0.827068	macrophages
CLIC4	0.40197	0.409844	0.515908	macrophages
CLINT1	0.777315	-0.207774	0.835528	macrophages
CLIP1	0.232065	-0.246897	0.345869	macrophages
CLIP4	0.00107629	0.456551	0.010931	macrophages
CLK1	0.0291449	0.565582	0.0819614	macrophages
CLK2	0.0179261	-0.275803	0.0590832	macrophages
CLK3	0.0046859	-0.21507	0.0255023	macrophages
CLK4	0.0826832	0.0225645	0.165214	macrophages
CLMN	0.134283	-0.0259767	0.23359	macrophages
CLN5	0.0439369	-0.246086	0.1078	macrophages
CLN8	0.082785	0.332532	0.165304	macrophages
CLNS1A	0.155304	-0.144962	0.258229	macrophages
CLOCK	0.0515983	-0.057298	0.119412	macrophages
CLPB	0.0104661	-0.02455	0.0413797	macrophages
CLPP	0.00210003	-0.237082	0.015943	macrophages
CLPTM1	0.00588978	-0.110968	0.0292212	macrophages
CLPTM1L	0.0277803	0.153912	0.0791352	macrophages
CLPX	0.206994	-0.0437112	0.317652	macrophages
CLSTN1	0.00265973	-0.522445	0.0181947	macrophages
CLTA	0.0960841	-0.26499	0.18448	macrophages
CLTB	0.00176241	-0.184537	0.0146296	macrophages
CLTC	0.102736	-0.359005	0.193109	macrophages
CLUH	0.00164244	-0.133453	0.0140225	macrophages
CMAS	0.00024432	0.515515	0.00495611	macrophages
CMC1	0.0852637	0.087627	0.168951	macrophages
CMC2	0.309192	-0.0300864	0.425783	macrophages
CMIP	0.197533	-0.179655	0.307454	macrophages
CMPK1	5.36026e-05	0.584844	0.00214608	macrophages
CMPK2	0.847603	-0.101773	0.888359	macrophages
CMSS1	0.0362566	-0.248328	0.0945182	macrophages
CMTM3	0.71557	-0.433548	0.786609	macrophages
CMTM6	0.682811	-0.00383968	0.759822	macrophages
CMTM7	0.0266299	0.351439	0.0768489	macrophages
CMTR1	0.0170127	-0.407742	0.0571624	macrophages
CMTR2	0.180511	-0.0635316	0.288597	macrophages
CNBP	0.0454955	0.109289	0.110323	macrophages
CNDP2	0.294323	-0.355856	0.411188	macrophages
CNEP1R1	0.223579	-0.0436372	0.336436	macrophages
CNIH1	0.0230991	0.839822	0.0697557	macrophages
CNIH4	0.0242669	0.894241	0.0720245	macrophages
CNN2	9.55677e-05	-0.878441	0.00297944	macrophages
CNNM4	0.0550959	-0.150982	0.124922	macrophages
CNOT1	0.174558	0.0280646	0.281506	macrophages
CNOT10	0.00283461	-0.243961	0.0187094	macrophages
CNOT11	0.000315201	-0.37558	0.00565503	macrophages
CNOT2	0.119462	-0.276523	0.214732	macrophages
CNOT4	0.0456526	-0.00829104	0.110556	macrophages
CNOT6	0.00222674	-0.0461784	0.0165904	macrophages
CNOT6L	0.0437376	0.419408	0.107567	macrophages
CNOT7	0.00736148	0.438182	0.0337342	macrophages
CNOT8	0.0599475	0.208449	0.132103	macrophages
CNOT9	0.209746	-0.327821	0.320659	macrophages
CNP	0.105824	-0.512866	0.197239	macrophages
CNPPD1	0.0765902	-0.775403	0.156619	macrophages
CNPY2	9.38128e-06	0.0934538	0.000895753	macrophages
CNPY3	0.030646	-0.706565	0.0843267	macrophages
CNST	0.0265638	0.0426818	0.0767162	macrophages
CNTLN	0.295212	-0.0542755	0.412074	macrophages
CNTRL	0.00975441	0.340357	0.0395954	macrophages
COA1	0.0686806	-0.205602	0.144684	macrophages
COA3	0.57791	-0.485175	0.674073	macrophages
COA4	0.244352	-0.352149	0.359051	macrophages
COA5	0.014657	-0.0162633	0.0517299	macrophages
COA6	0.140028	0.0222411	0.240125	macrophages
COA7	0.237357	-0.073994	0.351758	macrophages
COASY	0.00296183	-0.250238	0.0193064	macrophages
COG1	4.20243e-06	-0.299556	0.000524063	macrophages
COG2	0.00876716	-0.424192	0.037258	macrophages
COG3	0.052863	-0.0912647	0.12144	macrophages
COG5	0.246201	-0.169364	0.361066	macrophages
COG6	0.00348178	0.050194	0.0212227	macrophages
COL4A3BP	0.568145	0.467286	0.665314	macrophages
COL8A2	0.0468725	0.558108	0.112405	macrophages
COL9A2	0.0693459	-0.0155366	0.145601	macrophages
COLEC12	0.865853	-0.1927	0.902143	macrophages
COLGALT1	0.158614	-0.491889	0.262128	macrophages
COMMD1	0.000961138	-0.177769	0.010524	macrophages
COMMD10	0.194043	-0.0350033	0.303664	macrophages
COMMD2	0.00291839	0.15676	0.0191125	macrophages
COMMD3	0.0467857	-0.380734	0.112271	macrophages
COMMD4	0.0250505	-0.145602	0.073575	macrophages
COMMD5	0.300836	-0.46328	0.417711	macrophages
COMMD6	0.00153786	0.408953	0.0135087	macrophages
COMMD7	0.0143519	-0.382611	0.0509687	macrophages
COMMD8	0.00489537	-0.137999	0.0261694	macrophages
COMMD9	0.194972	-0.788439	0.304798	macrophages
COMT	0.624117	0.0844695	0.714256	macrophages
COMTD1	0.000783555	-0.239796	0.00968567	macrophages
COP1	0.0944649	-0.155534	0.182183	macrophages
COPA	0.794248	0.0560787	0.848693	macrophages
COPB1	0.552361	-0.17144	0.652152	macrophages
COPB2	0.559489	-0.385501	0.657762	macrophages
COPE	0.0252853	-0.254344	0.0740644	macrophages
COPG1	0.0203278	0.107734	0.0640835	macrophages
COPRS	2.91525e-05	0.883133	0.00164269	macrophages
COPS2	0.00057707	0.351648	0.00829825	macrophages
COPS3	0.120839	0.018457	0.216704	macrophages
COPS4	0.108425	-0.0559838	0.200483	macrophages
COPS5	0.00625637	-0.282768	0.0303135	macrophages
COPS6	0.0298521	-0.63196	0.0831203	macrophages
COPS7A	0.697904	-0.345239	0.772325	macrophages
COPS7B	0.0176461	-0.104081	0.0585153	macrophages
COPS8	0.0356974	-0.269933	0.0934768	macrophages
COPS9	0.73463	0.0915748	0.802004	macrophages
COPZ1	0.045843	0.378962	0.110919	macrophages
COQ10B	0.607062	0.178662	0.699685	macrophages
COQ2	0.00268196	0.477553	0.0182679	macrophages
COQ4	0.00912443	-0.21707	0.0380153	macrophages
COQ5	0.181371	-0.201959	0.289547	macrophages
COQ6	0.0044499	-0.218809	0.0248493	macrophages
COQ7	0.00189003	0.0132763	0.0150866	macrophages
COQ8A	0.00017669	0.197486	0.00415321	macrophages
COQ8B	0.00102479	-0.0963519	0.0108122	macrophages
CORO1B	0.0410279	-0.117431	0.103139	macrophages
CORO1C	0.157603	0.576432	0.260968	macrophages
CORO2A	0.639037	-0.338372	0.725005	macrophages
CORO7	0.00588795	-0.33348	0.0292212	macrophages
COX10	0.0119901	-0.0474533	0.0453097	macrophages
COX11	0.372579	0.0914632	0.487984	macrophages
COX14	0.0296788	-0.244897	0.0827894	macrophages
COX15	0.466414	-0.305609	0.576163	macrophages
COX17	0.852274	0.166487	0.891903	macrophages
COX18	0.0136449	0.124478	0.0497385	macrophages
COX19	0.151551	-0.189606	0.253708	macrophages
COX20	0.0884662	-0.120038	0.173265	macrophages
COX4I1	0.0147643	0.19664	0.0519242	macrophages
COX5A	0.465714	0.0120802	0.57554	macrophages
COX5B	0.0235252	-0.670203	0.0706214	macrophages
COX6A1	0.0486561	-0.615874	0.114982	macrophages
COX6B1	0.447896	0.126546	0.560017	macrophages
COX6C	0.250309	-0.0339307	0.365049	macrophages
COX7A2	0.762608	0.0908881	0.824327	macrophages
COX7A2L	4.65954e-06	0.890566	0.000545309	macrophages
COX7B	0.707744	-0.278051	0.780601	macrophages
COX7C	0.477634	-0.0524382	0.585838	macrophages
COX8A	0.671218	0.130031	0.750876	macrophages
CPD	0.0152962	0.477517	0.0531801	macrophages
CPE	0.828105	0.940563	0.87346	macrophages
CPEB2	0.00483622	0.117029	0.0259627	macrophages
CPEB3	0.0857696	0.248756	0.169511	macrophages
CPEB4	0.00155208	0.631539	0.0135709	macrophages
CPED1	0.00145906	0.558181	0.0131213	macrophages
CPM	0.00323696	1.89467	0.0203838	macrophages
CPNE1	0.472625	-0.133572	0.581005	macrophages
CPNE2	0.836803	-0.0969257	0.879828	macrophages
CPNE3	0.0937153	-0.21402	0.1812	macrophages
CPNE8	0.0138372	-0.0789919	0.0499567	macrophages
CPPED1	0.514523	-0.628913	0.619398	macrophages
CPQ	0.0312133	0.116221	0.0852566	macrophages
CPSF2	0.108814	0.23367	0.201007	macrophages
CPSF3	0.0691157	-0.409135	0.145319	macrophages
CPSF4	0.0134958	-0.248872	0.0493808	macrophages
CPSF6	0.0398019	-0.170828	0.100958	macrophages
CPSF7	0.0316752	0.0812262	0.0862395	macrophages
CPT1A	0.499434	-0.149178	0.606369	macrophages
CPT2	0.127195	-0.312345	0.224652	macrophages
CPVL	0.9211	0.0894606	0.944823	macrophages
CR1	0.254591	0.381592	0.369893	macrophages
CRADD	0.0263179	-0.108245	0.0761796	macrophages
CRBN	0.0411884	-0.141217	0.103406	macrophages
CRCP	0.00330004	0.286704	0.0205429	macrophages
CREB1	0.0765428	-0.180744	0.156606	macrophages
CREB3	0.000198769	-0.265269	0.00448676	macrophages
CREB3L2	0.000298006	0.684326	0.00551168	macrophages
CREB5	0.373502	-0.200903	0.489024	macrophages
CREBBP	0.249329	-0.10853	0.364039	macrophages
CREBL2	0.626061	0.357105	0.715862	macrophages
CREBRF	0.000321785	0.68689	0.00570587	macrophages
CREBZF	0.213961	-0.0546839	0.325504	macrophages
CREG1	3.37917e-05	0.532273	0.00176195	macrophages
CRELD1	0.157864	-0.504825	0.261286	macrophages
CRELD2	0.00023715	-0.499843	0.00489887	macrophages
CREM	0.804433	-0.55337	0.856448	macrophages
CRIM1	0.000697277	1.37101	0.0090963	macrophages
CRIPT	0.00203856	0.0292514	0.0156563	macrophages
CRK	0.392784	0.0764704	0.507211	macrophages
CRKL	0.204621	-0.00818872	0.315091	macrophages
CRLF3	0.314023	-0.137844	0.430797	macrophages
CRLS1	0.754331	-0.129287	0.817639	macrophages
CRNKL1	0.00625215	-0.270434	0.0303124	macrophages
CROT	0.000915522	-0.195942	0.0103483	macrophages
CRTAM	0.791207	0.466781	0.846038	macrophages
CRTAP	4.56713e-07	1.0936	0.000217138	macrophages
CRTC2	0.0017683	-0.346547	0.0146305	macrophages
CRTC3	0.118704	-0.253084	0.213825	macrophages
CRY1	4.51486e-05	0.351525	0.00198523	macrophages
CRYBG1	0.283836	-0.61274	0.400285	macrophages
CRYBG3	0.0204019	0.119787	0.064184	macrophages
CRYL1	0.0422334	0.325118	0.105127	macrophages
CRYZ	0.399573	-0.304178	0.513958	macrophages
CRYZL1	0.00148191	-0.205093	0.0132576	macrophages
CS	0.365391	-0.491096	0.480305	macrophages
CSDE1	2.60143e-06	0.163212	0.000480304	macrophages
CSE1L	0.00818348	-0.444286	0.0359006	macrophages
CSF1	0.899474	0.268188	0.928147	macrophages
CSF1R	0.410393	-1.13496	0.523977	macrophages
CSF2RA	0.155539	-0.662984	0.25848	macrophages
CSF2RB	0.444564	-0.0462145	0.556858	macrophages
CSF3R	0.506088	-0.73465	0.612344	macrophages
CSGALNACT2	0.0017742	0.874473	0.0146335	macrophages
CSK	0.0024439	-1.14198	0.0174889	macrophages
CSNK1A1	0.355706	0.1882	0.47042	macrophages
CSNK1D	0.751131	0.0841156	0.815566	macrophages
CSNK1E	0.0275699	-0.158068	0.0787547	macrophages
CSNK1G1	5.16101e-06	-0.281964	0.000587751	macrophages
CSNK1G2	0.0179733	-0.456528	0.0591873	macrophages
CSNK1G3	0.0736172	-0.00476121	0.152093	macrophages
CSNK2A1	0.327792	-0.174278	0.444477	macrophages
CSNK2A2	0.0608732	0.219483	0.133294	macrophages
CSNK2B	0.964117	-0.00144864	0.974494	macrophages
CSPP1	0.0613673	-0.10834	0.133927	macrophages
CSRNP1	0.748571	0.439887	0.813768	macrophages
CSRNP2	0.644906	0.00351567	0.729921	macrophages
CSRP1	0.00880968	-0.950324	0.0373121	macrophages
CST3	0.457481	-0.0614709	0.568363	macrophages
CSTA	0.0289365	-0.740151	0.081526	macrophages
CSTB	0.1303	0.642372	0.228242	macrophages
CSTF1	0.00906551	-0.259474	0.03787	macrophages
CSTF2T	0.00280358	-0.359272	0.0185971	macrophages
CSTF3	0.0975975	-0.203377	0.186445	macrophages
CTB-178M22.2	0.640558	0.477078	0.72608	macrophages
CTBP1	0.0168855	-0.50345	0.0569868	macrophages
CTBP2	0.603206	0.0616282	0.696296	macrophages
CTBS	7.48793e-05	0.617236	0.00254289	macrophages
CTCF	0.0394643	-0.324881	0.100537	macrophages
CTDNEP1	0.23351	0.305164	0.347342	macrophages
CTDP1	9.46766e-06	-0.198456	0.000895753	macrophages
CTDSP1	0.00211904	-0.80013	0.0160075	macrophages
CTDSP2	0.155951	-0.0506099	0.258966	macrophages
CTDSPL2	0.150533	-0.0373224	0.252503	macrophages
CTNNA1	0.805184	0.191711	0.856888	macrophages
CTNNB1	0.769972	-0.0979712	0.829835	macrophages
CTNNBIP1	0.00986842	-0.399752	0.0398667	macrophages
CTNNBL1	0.00182423	-0.463527	0.0148575	macrophages
CTNND1	0.114892	-0.472012	0.208947	macrophages
CTNS	0.278892	-0.127645	0.395587	macrophages
CTR9	0.0041825	-0.344923	0.0239942	macrophages
CTSA	0.53455	-0.511504	0.63586	macrophages
CTSB	0.102519	0.10255	0.192802	macrophages
CTSC	0.132364	0.152799	0.231032	macrophages
CTSD	0.630016	-0.183816	0.718413	macrophages
CTSH	0.00567001	-0.648549	0.0285011	macrophages
CTSL	0.223612	0.092446	0.336436	macrophages
CTSO	5.45752e-05	0.294268	0.00217229	macrophages
CTSS	0.0556798	0.316273	0.125796	macrophages
CTSW	0.0420174	1.20716	0.104795	macrophages
CTSZ	0.47724	0.00110101	0.585542	macrophages
CTTNBP2NL	0.557622	0.21083	0.656224	macrophages
CUEDC1	0.0741033	-0.122547	0.152807	macrophages
CUEDC2	0.000155495	-0.252152	0.00390378	macrophages
CUL1	0.00160859	-0.491193	0.0138737	macrophages
CUL2	0.261035	0.111161	0.376578	macrophages
CUL3	0.101001	0.0915894	0.191076	macrophages
CUL4A	0.23962	-0.121923	0.35395	macrophages
CUL4B	0.135097	0.0605143	0.234685	macrophages
CUL5	0.024674	0.00584819	0.072863	macrophages
CUTA	0.186327	-0.285809	0.295289	macrophages
CUTC	7.9766e-05	-0.225695	0.00263246	macrophages
CUX1	0.361946	-0.257697	0.477096	macrophages
CWC15	0.0993962	-0.454627	0.188932	macrophages
CWC22	0.0116038	-0.433484	0.0442456	macrophages
CWC25	0.736323	-0.045035	0.803156	macrophages
CWC27	0.798053	-0.233382	0.851205	macrophages
CWF19L1	0.00575258	-0.0419527	0.0288273	macrophages
CWF19L2	0.0836884	-0.192923	0.166567	macrophages
CXCL2	0.858468	-0.0862805	0.896166	macrophages
CXCL3	0.791851	-0.00879393	0.846369	macrophages
CXCL5	0.67555	0.675669	0.753789	macrophages
CXCL8	0.220586	1.6735	0.332869	macrophages
CXCR2	0.0665639	0.177779	0.141558	macrophages
CXCR4	0.53475	0.0657142	0.635998	macrophages
CXXC1	0.000128525	-0.634911	0.00347933	macrophages
CXXC5	0.0142524	-0.607114	0.0507098	macrophages
CXorf38	0.0209879	-0.699619	0.0655128	macrophages
CXorf56	0.00648545	-0.250546	0.0309763	macrophages
CYB561	0.219858	-0.0536318	0.331969	macrophages
CYB561A3	0.521259	0.071302	0.624936	macrophages
CYB561D2	0.139203	-0.60325	0.239033	macrophages
CYB5A	0.00740838	1.20287	0.0338158	macrophages
CYB5B	0.0184392	-0.763757	0.0601339	macrophages
CYB5D1	0.000104912	0.553687	0.00316967	macrophages
CYB5D2	0.216959	-0.168549	0.32857	macrophages
CYB5R1	0.037887	0.0658409	0.0975318	macrophages
CYB5R2	0.0957768	0.134791	0.183983	macrophages
CYB5R3	0.977179	0.0775526	0.984284	macrophages
CYB5R4	0.0184776	-0.100683	0.0601707	macrophages
CYBA	0.00856832	-0.635061	0.0367097	macrophages
CYBB	0.684475	0.308775	0.761304	macrophages
CYBC1	0.134597	-0.449385	0.233976	macrophages
CYC1	0.0357688	-0.406859	0.0935672	macrophages
CYCS	0.374573	0.156757	0.490011	macrophages
CYFIP1	0.97647	-0.00361799	0.983842	macrophages
CYFIP2	0.882704	-0.0518498	0.915063	macrophages
CYGB	0.00133134	0.685996	0.0124111	macrophages
CYHR1	0.00502971	-0.16098	0.0265886	macrophages
CYLD	0.199769	-0.368378	0.310131	macrophages
CYP20A1	0.22818	-0.104721	0.341417	macrophages
CYP27A1	0.324514	0.68279	0.441291	macrophages
CYP2R1	0.0439446	0.187081	0.1078	macrophages
CYP2U1	0.0100925	-0.110628	0.0403859	macrophages
CYP4V2	1.32682e-05	0.785449	0.00110914	macrophages
CYSLTR1	0.0240124	-0.849034	0.0715762	macrophages
CYSTM1	0.774838	0.159107	0.833808	macrophages
CYTH1	0.0484315	-0.506045	0.114638	macrophages
CYTH2	0.00197763	-0.15204	0.0154296	macrophages
CYTH4	0.230085	-0.778332	0.34366	macrophages
CYTIP	0.511874	0.393873	0.617363	macrophages
CYTOR	0.18372	-0.0376182	0.292071	macrophages
DAAM1	0.587437	0.176801	0.682547	macrophages
DAB2	0.451716	0.224931	0.563496	macrophages
DAD1	0.951775	0.0707909	0.966772	macrophages
DAGLA	0.0186299	-0.0438604	0.0605372	macrophages
DAGLB	0.0593974	-0.598064	0.131157	macrophages
DALRD3	0.384348	-0.22602	0.499507	macrophages
DAP	0.51432	0.165535	0.619366	macrophages
DAP3	0.193537	0.141722	0.303182	macrophages
DAPK1	0.677301	0.174951	0.755015	macrophages
DAPK3	0.000433413	-0.149196	0.00689166	macrophages
DAPP1	0.000507561	-1.00821	0.00758703	macrophages
DARS	0.000889129	-0.527408	0.0102105	macrophages
DARS2	0.0226134	-0.0614079	0.0687254	macrophages
DAXX	0.143466	-0.125088	0.244313	macrophages
DAZAP1	0.0908095	-0.450515	0.176717	macrophages
DAZAP2	0.0531572	0.0411328	0.121784	macrophages
DBF4	0.0820212	-0.158035	0.164215	macrophages
DBI	0.752587	0.0409103	0.816834	macrophages
DBNL	0.234735	-0.387454	0.348688	macrophages
DBR1	0.807776	-0.177915	0.858445	macrophages
DBT	0.000211301	-0.132893	0.00460444	macrophages
DCAF1	0.00157656	-0.186233	0.0136824	macrophages
DCAF10	0.0460433	0.0915484	0.111226	macrophages
DCAF11	0.209741	-0.310741	0.320659	macrophages
DCAF12	0.831944	-0.250958	0.876375	macrophages
DCAF13	0.629819	0.0748827	0.718296	macrophages
DCAF15	2.1562e-05	-0.31567	0.00141653	macrophages
DCAF16	0.0580645	0.210993	0.12953	macrophages
DCAF5	0.508358	-0.480984	0.614251	macrophages
DCAF6	0.0912756	-0.0485029	0.177488	macrophages
DCAF7	0.899948	-0.151534	0.92851	macrophages
DCAF8	0.189684	-0.00496505	0.298866	macrophages
DCK	0.279399	0.31597	0.396158	macrophages
DCLRE1B	0.0213526	0.135426	0.0663789	macrophages
DCLRE1C	0.0153806	-0.128898	0.0533275	macrophages
DCP1A	0.123639	0.39839	0.220056	macrophages
DCP2	0.00861306	-0.0536736	0.0367674	macrophages
DCSTAMP	0.00993114	1.27199	0.0400123	macrophages
DCTD	0.00108719	0.492609	0.011027	macrophages
DCTN1	0.0575959	-0.39011	0.128749	macrophages
DCTN2	0.531995	-0.418408	0.6341	macrophages
DCTN3	0.0106805	-0.479107	0.0419	macrophages
DCTN4	0.0180455	-0.215366	0.0593223	macrophages
DCTN5	0.128072	-0.629894	0.225571	macrophages
DCTN6	0.825936	0.00328826	0.872005	macrophages
DCTPP1	0.17983	-0.809995	0.287872	macrophages
DCUN1D1	0.242887	0.0467128	0.357585	macrophages
DCUN1D3	0.0255021	-0.58028	0.0744129	macrophages
DCUN1D4	0.0149208	0.103827	0.0523295	macrophages
DCUN1D5	0.00602535	0.275569	0.0295327	macrophages
DCXR	0.0576361	-0.107594	0.128801	macrophages
DDA1	0.65578	-0.149708	0.737678	macrophages
DDAH2	0.0331664	-0.878122	0.0888681	macrophages
DDB1	0.289462	-0.146086	0.40659	macrophages
DDB2	0.00176802	0.728498	0.0146305	macrophages
DDHD1	0.656522	-0.403918	0.737908	macrophages
DDHD2	0.00297371	-0.0793598	0.0193309	macrophages
DDI2	0.0087747	0.237625	0.0372692	macrophages
DDIAS	0.00469376	0.12253	0.0255221	macrophages
DDIT3	0.825365	-0.287237	0.871615	macrophages
DDIT4	0.2018	-0.529162	0.312074	macrophages
DDO	0.0287183	-0.158303	0.0810914	macrophages
DDOST	0.144217	-0.109195	0.245179	macrophages
DDRGK1	0.0443884	-0.111138	0.108538	macrophages
DDX1	0.347646	-0.487942	0.462818	macrophages
DDX10	1.8529e-05	-0.33871	0.00129312	macrophages
DDX17	0.0237178	0.215935	0.071032	macrophages
DDX18	0.159307	0.174373	0.26293	macrophages
DDX19A	0.0454213	-0.185052	0.110249	macrophages
DDX19B	0.0264649	-0.136688	0.0764598	macrophages
DDX21	0.540138	0.0583235	0.640903	macrophages
DDX23	0.449499	-0.383979	0.561535	macrophages
DDX24	0.9632	-0.00776033	0.974085	macrophages
DDX27	0.00246429	-0.748286	0.0175059	macrophages
DDX39A	0.00396217	-0.702419	0.0231314	macrophages
DDX3X	0.253852	0.208207	0.369297	macrophages
DDX3Y	0.132159	0.369644	0.230944	macrophages
DDX41	0.000655318	-0.157666	0.0088961	macrophages
DDX42	0.0539248	0.0151236	0.122963	macrophages
DDX46	0.53288	-0.0650553	0.634866	macrophages
DDX5	0.462067	-0.135765	0.572876	macrophages
DDX50	0.0804661	-0.354851	0.161847	macrophages
DDX52	0.0379628	-0.350971	0.097656	macrophages
DDX54	0.00565185	-0.298332	0.0284919	macrophages
DDX55	0.00323479	-0.131839	0.0203838	macrophages
DDX56	2.93367e-06	-0.280687	0.000480304	macrophages
DDX58	0.145634	-0.549335	0.246734	macrophages
DDX59	0.0339901	-0.264886	0.0901545	macrophages
DDX6	6.95681e-05	0.786526	0.00242754	macrophages
DDX60	0.419344	-0.14332	0.532368	macrophages
DDX60L	0.96819	-0.169129	0.977441	macrophages
DECR1	0.784937	-0.202638	0.841685	macrophages
DECR2	0.00322783	-0.0632551	0.0203768	macrophages
DEDD	0.171063	-0.421282	0.277162	macrophages
DEDD2	0.499773	-0.316384	0.606634	macrophages
DEF6	0.000406741	-1.08978	0.00668268	macrophages
DEF8	0.182366	-0.03213	0.290881	macrophages
DEFB1	0.521785	0.127726	0.625271	macrophages
DEGS1	0.030125	-0.179984	0.0835744	macrophages
DEK	0.854123	-0.000653403	0.892979	macrophages
DELE1	0.014913	0.085556	0.0523261	macrophages
DENND1A	0.0238128	-0.36112	0.0712044	macrophages
DENND1B	0.0165062	-0.298978	0.0558553	macrophages
DENND1C	0.122927	-0.0680471	0.219149	macrophages
DENND2D	0.273537	0.30046	0.390028	macrophages
DENND4A	0.152272	0.123091	0.254412	macrophages
DENND4B	0.00400274	-0.536483	0.0232434	macrophages
DENND4C	0.00745915	0.616188	0.0338595	macrophages
DENND5A	0.990384	-0.0340258	0.993257	macrophages
DENND6A	0.0246686	-0.0920912	0.072863	macrophages
DENR	0.893391	0.0345191	0.923498	macrophages
DERA	0.0031644	0.16766	0.0200263	macrophages
DERL1	0.401858	0.379665	0.515851	macrophages
DERL2	0.0240596	0.253902	0.0716608	macrophages
DESI1	0.122238	-0.185089	0.218421	macrophages
DESI2	0.04176	0.0561305	0.104406	macrophages
DFFA	0.306701	-0.115338	0.423348	macrophages
DGAT2	0.0150099	-0.719265	0.0525448	macrophages
DGCR2	5.94492e-06	-0.233334	0.000646043	macrophages
DGCR6L	0.00134355	-0.182697	0.0124818	macrophages
DGKQ	0.124035	-0.394025	0.220555	macrophages
DGKZ	0.00335569	-0.538685	0.0207029	macrophages
DGLUCY	0.0504888	-0.070371	0.117885	macrophages
DGUOK	0.386128	-0.40541	0.500728	macrophages
DHCR24	0.360094	0.396555	0.475232	macrophages
DHDDS	0.000200963	-0.18468	0.00450952	macrophages
DHFR	0.167108	-0.0289097	0.272182	macrophages
DHRS1	0.00922676	-0.0491074	0.0382437	macrophages
DHRS12	0.0529373	-0.153905	0.121513	macrophages
DHRS3	1.46828e-05	0.437928	0.00117149	macrophages
DHRS4	0.180584	-0.480366	0.288654	macrophages
DHRS4-AS1	0.0951279	-0.0979393	0.183153	macrophages
DHRS4L2	1.58009e-07	-0.346535	0.00010927	macrophages
DHRS7	0.00867811	1.17752	0.0369523	macrophages
DHRS7B	0.00101516	-0.0179362	0.0107871	macrophages
DHRS9	0.708315	-0.0530062	0.781057	macrophages
DHRSX	0.0303957	-0.0922551	0.0838971	macrophages
DHTKD1	0.0750564	0.154575	0.154187	macrophages
DHX15	0.0319971	-0.605463	0.0868672	macrophages
DHX16	0.0155441	-0.0925315	0.0536012	macrophages
DHX29	0.439456	-0.208514	0.552263	macrophages
DHX32	0.458648	-0.0164609	0.569529	macrophages
DHX33	0.114315	-0.0664285	0.208285	macrophages
DHX36	0.642795	-0.129809	0.728399	macrophages
DHX38	0.00235861	-0.229619	0.0171693	macrophages
DHX40	0.0214063	-0.223085	0.0664848	macrophages
DHX58	0.0312379	-0.354663	0.0852932	macrophages
DHX8	0.00138839	-0.423032	0.0127094	macrophages
DHX9	0.520376	-0.21643	0.624369	macrophages
DIAPH1	0.524909	-0.362228	0.628223	macrophages
DIAPH2	0.318013	-0.0111754	0.434521	macrophages
DICER1	0.0229884	0.218811	0.069449	macrophages
DIDO1	0.0395611	-0.0365956	0.100649	macrophages
DIMT1	0.0396239	-0.0873075	0.100748	macrophages
DIP2A	0.0258906	-0.0727168	0.0752035	macrophages
DIP2B	0.0573648	0.0631029	0.128383	macrophages
DIRC2	0.136795	0.124493	0.236369	macrophages
DIS3	0.928014	-0.0325944	0.949482	macrophages
DIS3L	0.0131375	-0.147183	0.0485098	macrophages
DISP1	0.405612	-0.126116	0.519577	macrophages
DIXDC1	0.429687	-0.232811	0.542606	macrophages
DKC1	0.325187	-0.102077	0.441808	macrophages
DLAT	0.0840886	0.172928	0.167101	macrophages
DLC1	0.83202	0.017966	0.876375	macrophages
DLD	0.812206	-0.292778	0.861273	macrophages
DLG1	0.297973	0.0177076	0.414688	macrophages
DLGAP4	0.0373352	-0.216001	0.0966673	macrophages
DLST	0.01737	-0.183517	0.057877	macrophages
DMAC1	0.27383	-0.1592	0.390326	macrophages
DMAC2	0.0323253	-0.169921	0.0872356	macrophages
DMTF1	0.374971	-0.119212	0.490189	macrophages
DMXL1	0.0606762	0.242196	0.133054	macrophages
DMXL2	0.205389	-0.0872	0.316146	macrophages
DNAAF4	0.00631582	-0.426773	0.0304464	macrophages
DNAAF5	0.737147	-0.116885	0.803709	macrophages
DNAJA1	0.788487	-0.0151381	0.844078	macrophages
DNAJA2	0.606014	0.0864229	0.698583	macrophages
DNAJA3	0.0559641	-0.221522	0.126176	macrophages
DNAJA4	0.00478651	1.36162	0.0257868	macrophages
DNAJB1	0.0110558	0.58245	0.0428652	macrophages
DNAJB11	0.0782226	-0.297872	0.159114	macrophages
DNAJB12	0.146412	0.113822	0.247611	macrophages
DNAJB14	0.0628088	0.135454	0.136083	macrophages
DNAJB2	0.0495294	-0.373247	0.116503	macrophages
DNAJB4	0.239199	0.805145	0.353455	macrophages
DNAJB6	0.0128813	0.563988	0.0477757	macrophages
DNAJB9	0.0231998	0.556694	0.0699487	macrophages
DNAJC1	0.461849	-0.27604	0.572756	macrophages
DNAJC10	0.305968	0.175911	0.422717	macrophages
DNAJC11	0.00142018	-0.39251	0.0128997	macrophages
DNAJC13	0.141521	-0.258957	0.241759	macrophages
DNAJC14	0.0159575	0.139178	0.0546797	macrophages
DNAJC15	0.603495	-0.299444	0.696342	macrophages
DNAJC16	0.0309927	-0.0192126	0.0849149	macrophages
DNAJC19	0.247807	0.213535	0.362862	macrophages
DNAJC2	0.293215	-0.258512	0.410016	macrophages
DNAJC21	0.700981	-0.176539	0.775278	macrophages
DNAJC25	0.102868	0.0982841	0.193262	macrophages
DNAJC3	0.00327133	0.46473	0.0204646	macrophages
DNAJC30	0.000683844	-0.0850651	0.00904696	macrophages
DNAJC4	0.00142275	-0.249396	0.0128997	macrophages
DNAJC5	0.00407386	-0.308039	0.023495	macrophages
DNAJC5B	0.0635729	0.492665	0.137464	macrophages
DNAJC7	0.00275736	-0.679205	0.0185126	macrophages
DNAJC8	0.0781841	-0.300424	0.159108	macrophages
DNAJC9	0.0173112	0.137755	0.0577824	macrophages
DNAL4	0.00851437	-0.140545	0.0366937	macrophages
DNASE1L1	0.0540513	0.114421	0.123178	macrophages
DNASE2	0.210649	-0.198607	0.321769	macrophages
DNASE2B	1.28516e-08	1.36517	4.70495e-05	macrophages
DNM1L	0.05003	-0.472762	0.117263	macrophages
DNM2	3.92927e-08	-1.4718	4.71126e-05	macrophages
DNMT1	0.00475439	-0.989832	0.0257358	macrophages
DNMT3A	0.154205	-0.315693	0.25685	macrophages
DNPEP	0.0189398	-0.147536	0.0612564	macrophages
DNPH1	0.284148	0.0127679	0.400543	macrophages
DNTTIP1	0.000662394	-0.60437	0.00894997	macrophages
DNTTIP2	0.443209	0.299789	0.555618	macrophages
DOCK1	3.46888e-05	0.225927	0.00176195	macrophages
DOCK10	0.0427127	-0.937093	0.105974	macrophages
DOCK11	0.65443	-0.304129	0.736532	macrophages
DOCK2	0.296708	-0.444407	0.41338	macrophages
DOCK4	0.885633	-0.22931	0.917349	macrophages
DOCK7	0.0378377	0.0105062	0.0974707	macrophages
DOCK8	0.0333859	-0.685308	0.0890798	macrophages
DOK1	0.323285	-0.463185	0.440046	macrophages
DOK2	0.00522968	-1.70965	0.0271736	macrophages
DOK3	0.0214798	-1.03283	0.066633	macrophages
DOLK	0.00676194	0.0825652	0.031817	macrophages
DOP1A	0.0637737	-0.179231	0.137703	macrophages
DOP1B	0.179583	0.170113	0.287659	macrophages
DOT1L	0.00480135	-0.355861	0.0258302	macrophages
DPAGT1	0.00299843	-0.109335	0.0194285	macrophages
DPEP2	0.215415	0.23937	0.327078	macrophages
DPF2	0.0178245	-0.224098	0.0589145	macrophages
DPH3	0.00247727	0.690619	0.0175417	macrophages
DPH5	0.000187696	0.0441331	0.0042799	macrophages
DPM1	0.341718	0.0179343	0.457374	macrophages
DPM2	0.11618	-0.412151	0.210474	macrophages
DPM3	0.000615273	-0.222488	0.00860769	macrophages
DPP3	0.00140546	-0.38372	0.0128104	macrophages
DPP7	0.155008	-0.130845	0.257963	macrophages
DPP8	0.0531046	0.0527211	0.121769	macrophages
DPP9	0.00366847	0.156525	0.0219808	macrophages
DPY30	0.729668	0.120797	0.798186	macrophages
DPYD	0.790351	-0.0481071	0.845598	macrophages
DPYSL2	0.94687	-0.057015	0.963204	macrophages
DR1	0.623349	-0.220064	0.713695	macrophages
DRAM1	0.98878	0.0427191	0.992048	macrophages
DRAM2	0.0012046	0.695216	0.0117479	macrophages
DRAP1	0.387503	-0.406822	0.502084	macrophages
DRG1	0.0047136	-0.0417211	0.0256117	macrophages
DRG2	0.00156647	-0.231182	0.013664	macrophages
DROSHA	0.00369579	-0.170247	0.0221021	macrophages
DSC2	0.00111504	0.635246	0.0111754	macrophages
DSE	0.0432291	-1.4104	0.106698	macrophages
DSN1	0.00476544	-0.212682	0.0257462	macrophages
DST	0.0426037	0.597277	0.105807	macrophages
DSTN	0.752121	0.383771	0.816524	macrophages
DSTYK	0.00497514	-0.129623	0.0264598	macrophages
DTD1	0.0138526	-0.0934901	0.0499567	macrophages
DTNA	0.490766	-0.251953	0.59828	macrophages
DTNBP1	0.224401	-0.354409	0.337302	macrophages
DTWD1	0.0122375	-0.0463632	0.0459252	macrophages
DTX2	1.38365e-05	-0.467409	0.00114407	macrophages
DTX3L	0.505262	-0.50255	0.611929	macrophages
DTX4	0.911022	-0.114071	0.936632	macrophages
DTYMK	0.000421589	-0.465419	0.00678946	macrophages
DUS1L	0.000787157	-0.516764	0.00968567	macrophages
DUSP1	0.52847	0.119912	0.631124	macrophages
DUSP10	0.257398	-0.53498	0.373028	macrophages
DUSP11	0.00254335	0.0531901	0.0177824	macrophages
DUSP16	0.541958	-0.0677952	0.642561	macrophages
DUSP18	0.291205	0.00482364	0.408181	macrophages
DUSP2	0.0748735	-1.25858	0.153971	macrophages
DUSP22	0.108656	-0.413416	0.200813	macrophages
DUSP23	0.000863449	-0.572744	0.0100026	macrophages
DUSP28	0.0609903	-0.0484764	0.133473	macrophages
DUSP3	0.0842619	-0.541832	0.167358	macrophages
DUSP5	0.319635	-0.146393	0.435945	macrophages
DUSP6	0.0568845	-0.959903	0.127711	macrophages
DUSP7	0.143076	-0.0897391	0.243758	macrophages
DUT	0.833496	-0.225154	0.877564	macrophages
DVL1	0.00397491	-0.0984239	0.0231525	macrophages
DVL2	0.00100977	-0.161677	0.0107871	macrophages
DVL3	0.000593279	-0.585555	0.00838587	macrophages
DXO	0.0410246	-0.0798717	0.103139	macrophages
DYM	0.318389	-0.0704076	0.434826	macrophages
DYNC1H1	0.00261627	-0.792233	0.018026	macrophages
DYNC1I2	0.569616	-0.284896	0.666626	macrophages
DYNC1LI1	0.600737	-0.256398	0.693762	macrophages
DYNC1LI2	0.421164	-0.453186	0.533788	macrophages
DYNLL1	0.496876	0.00494058	0.604275	macrophages
DYNLL2	0.0372557	0.229644	0.0965212	macrophages
DYNLRB1	0.980965	-0.00228574	0.986672	macrophages
DYNLT1	0.0796376	-0.724949	0.160769	macrophages
DYNLT3	0.921677	0.0655021	0.94522	macrophages
DYRK1A	0.0172959	-0.14359	0.0577821	macrophages
DYRK4	0.000621142	-0.133979	0.00862232	macrophages
DZIP1L	0.0527026	-0.164877	0.121304	macrophages
E2F3	0.310627	-0.143732	0.427669	macrophages
E2F4	0.0247604	-0.0143396	0.073033	macrophages
E2F6	0.167601	-0.0897004	0.272792	macrophages
EAF1	0.00195938	0.831689	0.0153502	macrophages
EAF2	0.00226106	-0.16196	0.0167008	macrophages
EAPP	0.339175	-0.389945	0.454724	macrophages
EARS2	0.0235435	-0.14695	0.0706214	macrophages
EBAG9	0.0540077	-0.0367651	0.123116	macrophages
EBLN3P	0.000187917	0.419607	0.0042799	macrophages
EBNA1BP2	0.126003	-0.132776	0.222985	macrophages
EBP	0.0416691	-0.13138	0.104303	macrophages
ECD	0.000299507	-0.27789	0.00551168	macrophages
ECH1	0.777765	0.0455232	0.835875	macrophages
ECHDC1	0.595816	0.13727	0.689335	macrophages
ECHDC2	0.0302958	-0.118438	0.0837732	macrophages
ECHS1	0.00158894	-0.716299	0.0137624	macrophages
ECI1	0.00560608	-0.11674	0.0284047	macrophages
ECI2	0.333076	-0.0643954	0.449184	macrophages
ECPAS	0.746379	-0.0294926	0.81204	macrophages
ECSCR	0.525097	-0.082989	0.628349	macrophages
EDEM1	0.930002	-0.135875	0.951261	macrophages
EDEM2	0.204424	-0.127041	0.314916	macrophages
EDEM3	0.0515356	0.0634028	0.119376	macrophages
EDF1	0.0017566	-1.07467	0.0146197	macrophages
EEA1	0.00128332	0.380947	0.0121572	macrophages
EED	0.0657643	-0.151842	0.140464	macrophages
EEF1A1	0.00925048	0.367756	0.0382437	macrophages
EEF1B2	0.698448	0.0768427	0.772814	macrophages
EEF1D	0.150722	-0.244451	0.25271	macrophages
EEF1E1	0.0311303	-0.121907	0.0851143	macrophages
EEF2	0.842807	0.140709	0.884674	macrophages
EEF2K	0.162989	-0.0331686	0.267672	macrophages
EFCAB14	0.00222406	0.365841	0.0165867	macrophages
EFHD2	0.315469	-0.341734	0.432195	macrophages
EFL1	0.00243283	-0.237935	0.017459	macrophages
EFNB1	0.00401686	-0.224741	0.0232721	macrophages
EFR3A	0.624069	0.00020441	0.714256	macrophages
EFTUD2	0.364293	-0.253117	0.479691	macrophages
EGLN1	0.0107941	0.203837	0.0421354	macrophages
EGR1	0.635092	-0.0878856	0.722144	macrophages
EGR2	0.151605	-0.918712	0.253719	macrophages
EGR3	0.737939	-0.13954	0.804341	macrophages
EHBP1L1	0.00385868	-0.616919	0.0227719	macrophages
EHD1	0.733583	-0.127498	0.801432	macrophages
EHD4	0.226439	-0.569266	0.339748	macrophages
EHMT1	0.00392096	-0.251379	0.0230062	macrophages
EHMT2	0.013429	-0.231599	0.0491835	macrophages
EI24	0.82178	0.0700488	0.868957	macrophages
EID1	0.96344	0.000753197	0.974197	macrophages
EID2	0.346081	-0.0852494	0.461573	macrophages
EIF1	0.0343991	0.151554	0.0909854	macrophages
EIF1AD	0.180214	0.35633	0.288305	macrophages
EIF1AX	0.0448929	0.476387	0.10928	macrophages
EIF1AY	0.111167	-0.0308862	0.204263	macrophages
EIF1B	0.0262655	0.635702	0.076057	macrophages
EIF2A	0.12745	0.415573	0.224789	macrophages
EIF2AK1	0.437048	-0.0177507	0.549797	macrophages
EIF2AK2	0.983104	0.0235614	0.98817	macrophages
EIF2AK3	0.528562	0.439201	0.631124	macrophages
EIF2AK4	0.328136	0.0873593	0.444809	macrophages
EIF2B1	0.0817911	-0.151695	0.163997	macrophages
EIF2B2	0.107734	-0.372127	0.199789	macrophages
EIF2B3	0.190283	-0.29893	0.299501	macrophages
EIF2B4	0.00802688	-0.345005	0.0354201	macrophages
EIF2B5	0.0056085	-0.479237	0.0284047	macrophages
EIF2D	0.00169211	-0.0148487	0.0142704	macrophages
EIF2S1	0.0222635	-0.304767	0.0679335	macrophages
EIF2S2	0.840287	-0.0732399	0.882638	macrophages
EIF2S3	0.0155235	0.508564	0.0536012	macrophages
EIF3A	0.510143	0.126177	0.61588	macrophages
EIF3B	0.0571084	-0.251366	0.128035	macrophages
EIF3D	0.17439	-0.256573	0.281294	macrophages
EIF3E	0.0297476	0.480351	0.0829204	macrophages
EIF3F	0.539605	-0.0593225	0.640607	macrophages
EIF3G	0.335343	-0.168877	0.451174	macrophages
EIF3H	0.000101391	0.554529	0.00309752	macrophages
EIF3I	0.325204	0.116943	0.441808	macrophages
EIF3J	0.0280154	-0.205838	0.0796686	macrophages
EIF3K	0.172592	-0.22396	0.279164	macrophages
EIF3L	0.729302	0.000693013	0.798015	macrophages
EIF3M	0.159709	0.251224	0.263392	macrophages
EIF4A1	0.0026927	-0.46386	0.0182887	macrophages
EIF4A2	0.0444696	0.163015	0.108564	macrophages
EIF4A3	0.275806	0.439422	0.39238	macrophages
EIF4B	0.000465252	1.0588	0.00716432	macrophages
EIF4E	0.275466	0.421574	0.39197	macrophages
EIF4E2	0.117107	-0.657855	0.211852	macrophages
EIF4EBP1	0.0800425	0.0183565	0.161379	macrophages
EIF4EBP2	0.0100249	0.479015	0.0402211	macrophages
EIF4G1	0.0481238	-0.520749	0.114221	macrophages
EIF4G2	0.29619	-0.066329	0.41281	macrophages
EIF4G3	0.0352259	-0.764414	0.0925173	macrophages
EIF4H	0.254775	0.141342	0.370073	macrophages
EIF5	0.3262	0.256336	0.44287	macrophages
EIF5A	0.526423	0.17859	0.629441	macrophages
EIF5AL1	0.0249441	0.110863	0.0733475	macrophages
EIF5B	0.784798	-0.141233	0.841669	macrophages
EIF6	0.00119628	-0.971323	0.0116968	macrophages
EIPR1	0.0473649	-0.282395	0.11309	macrophages
ELAC2	0.136606	-0.267318	0.236227	macrophages
ELAVL1	0.0862927	-0.228271	0.170059	macrophages
ELF1	0.837905	0.0835511	0.880772	macrophages
ELF2	0.0869485	-0.326735	0.170826	macrophages
ELF4	0.225846	-0.426645	0.338925	macrophages
ELK1	0.00258304	-0.080993	0.0179161	macrophages
ELK4	0.0347201	-0.0242308	0.0916751	macrophages
ELL	0.0165175	-0.474272	0.0558688	macrophages
ELL2	0.524333	0.641974	0.627829	macrophages
ELMO1	0.382554	0.225562	0.497807	macrophages
ELMO2	0.400375	-0.520252	0.514468	macrophages
ELMOD2	0.0110962	0.0544517	0.0428952	macrophages
ELMSAN1	0.0975022	-0.287562	0.18631	macrophages
ELOA	0.042927	-0.193671	0.106228	macrophages
[truncated: 70,368 more rows]
