# Supplementary material for: Single-cell transcriptomics highlights immunological dysregulations of monocytes in the pathobiology of COPD
Source: Respir Res. 2022 Dec 20;23:367. doi: 10.1186/s12931-022-02293-2 (PMC9764587; doi:10.1186/s12931-022-02293-2)
Supplement: Supplementary file 9 — Additional file 9: Dataset 7. Genes dynamically expressed during AT2-to-AT1 differentiation, related to Fig. S4D and S4G, in which the top 500 genes based on wald statistics were differentiation driver genes and those pro-inflammatory and/or pro-apoptotic ones were highlighted in red. [file 12931_2022_2293_MOESM9_ESM.xlsx]

## Sheet: monocytes_3subcluster_markers
gene	p_val	avg_logFC	pct.1	pct.2	p_val_adj	cluster
GPR183	1.06111e-22	0.570945	0.573	0.323	3.24976e-18	CD14+ intermediate monocytes
HLA-DRB5	4.11655e-17	0.531024	0.806	0.584	1.26074e-12	CD14+ intermediate monocytes
OLR1	2.5406e-28	0.525898	0.824	0.55	7.78085e-24	CD14+ intermediate monocytes
HLA-DPB1	2.89983e-37	0.49629	0.953	0.812	8.88102e-33	CD14+ intermediate monocytes
ATP1B3	4.56017e-30	0.490521	0.957	0.811	1.3966e-25	CD14+ intermediate monocytes
THBS1	2.24582e-22	0.469397	0.779	0.524	6.87804e-18	CD14+ intermediate monocytes
HLA-DQA1	5.79649e-22	0.462596	0.743	0.488	1.77523e-17	CD14+ intermediate monocytes
MT2A	2.1343e-15	0.428777	0.753	0.541	6.53651e-11	CD14+ intermediate monocytes
LMNA	1.41081e-09	0.42804	0.332	0.194	4.32074e-05	CD14+ intermediate monocytes
HLA-DPA1	1.34927e-29	0.419877	0.984	0.848	4.13228e-25	CD14+ intermediate monocytes
CH25H	1.10109e-12	0.405552	0.447	0.26	3.37219e-08	CD14+ intermediate monocytes
HLA-DRA	5.51217e-30	0.383711	1	0.989	1.68816e-25	CD14+ intermediate monocytes
REL	7.28258e-20	0.367946	0.877	0.699	2.23036e-15	CD14+ intermediate monocytes
EZR	1.11964e-16	0.363789	0.903	0.763	3.42902e-12	CD14+ intermediate monocytes
CHMP1B	3.92209e-12	0.363281	0.901	0.753	1.20118e-07	CD14+ intermediate monocytes
PRDM1	2.09701e-11	0.356358	0.265	0.129	6.4223e-07	CD14+ intermediate monocytes
BNIP3L	3.20686e-10	0.349357	0.717	0.571	9.82132e-06	CD14+ intermediate monocytes
MMP19	2.12674e-12	0.349151	0.253	0.115	6.51335e-08	CD14+ intermediate monocytes
B4GALT1	7.17762e-21	0.343673	0.887	0.701	2.19822e-16	CD14+ intermediate monocytes
DUSP2	7.83446e-13	0.343489	0.818	0.653	2.39938e-08	CD14+ intermediate monocytes
ZNF331	1.00055e-11	0.336141	0.66	0.466	3.06429e-07	CD14+ intermediate monocytes
THBD	3.23142e-18	0.329847	0.808	0.574	9.89653e-14	CD14+ intermediate monocytes
HLA-DRB1	1.93064e-18	0.321058	1	0.966	5.91279e-14	CD14+ intermediate monocytes
CD74	1.09544e-25	0.319861	1	0.994	3.35489e-21	CD14+ intermediate monocytes
HLA-DMA	1.74943e-22	0.316132	0.741	0.463	5.35782e-18	CD14+ intermediate monocytes
VEGFA	3.65966e-17	0.306411	0.765	0.502	1.12081e-12	CD14+ intermediate monocytes
ATP1B1	1.39205e-11	0.301506	0.33	0.175	4.26329e-07	CD14+ intermediate monocytes
C15orf48	7.07537e-10	0.291359	0.46	0.293	2.1669e-05	CD14+ intermediate monocytes
SERPINB9	7.65037e-15	0.286191	0.852	0.696	2.343e-10	CD14+ intermediate monocytes
TWISTNB	1.83865e-08	0.285939	0.557	0.391	0.000563106	CD14+ intermediate monocytes
LIMS1	1.65728e-12	0.284353	0.812	0.622	5.07558e-08	CD14+ intermediate monocytes
RANBP2	6.99102e-07	0.284167	0.504	0.37	0.0214107	CD14+ intermediate monocytes
TIMP1	3.00844e-07	0.282786	0.806	0.707	0.00921364	CD14+ intermediate monocytes
HLA-DQB1	5.10503e-09	0.280625	0.856	0.74	0.000156347	CD14+ intermediate monocytes
ETV3	2.2238e-14	0.278632	0.492	0.295	6.8106e-10	CD14+ intermediate monocytes
PEA15	2.61697e-16	0.271453	0.644	0.402	8.01473e-12	CD14+ intermediate monocytes
B3GNT5	2.21827e-12	0.271146	0.569	0.359	6.79366e-08	CD14+ intermediate monocytes
PMP22	5.94477e-15	0.263375	0.271	0.114	1.82065e-10	CD14+ intermediate monocytes
WARS	4.44465e-07	0.263144	0.706	0.573	0.0136122	CD14+ intermediate monocytes
FGL2	1.33359e-07	0.262998	0.824	0.707	0.00408424	CD14+ intermediate monocytes
PDE2A	1.54912e-14	0.262403	0.35	0.173	4.74434e-10	CD14+ intermediate monocytes
TMEM123	1.47317e-11	0.257032	0.694	0.486	4.51173e-07	CD14+ intermediate monocytes
NLRP3	2.78282e-14	0.254844	0.838	0.633	8.52266e-10	CD14+ intermediate monocytes
BIRC3	8.97983e-09	0.254228	0.603	0.433	0.000275016	CD14+ intermediate monocytes
FLT1	1.27533e-10	0.250238	0.401	0.233	3.90583e-06	CD14+ intermediate monocytes
SERPINB2	7.07321e-79	1.48245	0.586	0.147	2.16624e-74	CD14+ classcial monocytes
S100A8	4.25632e-139	1.4514	0.957	0.593	1.30354e-134	CD14+ classcial monocytes
S100A9	1.36323e-140	1.4039	0.962	0.686	4.17504e-136	CD14+ classcial monocytes
TNFAIP6	4.1223e-48	1.20388	0.56	0.227	1.26249e-43	CD14+ classcial monocytes
S100A12	1.39112e-110	1.09175	0.676	0.151	4.26046e-106	CD14+ classcial monocytes
CXCL8	1.68059e-46	0.981897	0.843	0.593	5.14697e-42	CD14+ classcial monocytes
AQP9	2.92351e-75	0.937983	0.756	0.337	8.95354e-71	CD14+ classcial monocytes
AC245128.3	6.47587e-90	0.919608	0.859	0.485	1.9833e-85	CD14+ classcial monocytes
SELL	1.66571e-78	0.896952	0.799	0.402	5.10141e-74	CD14+ classcial monocytes
CCL20	2.68952e-18	0.865242	0.547	0.375	8.23694e-14	CD14+ classcial monocytes
VNN2	4.73672e-65	0.833469	0.607	0.226	1.45067e-60	CD14+ classcial monocytes
PPIF	1.52337e-68	0.832834	0.936	0.751	4.66546e-64	CD14+ classcial monocytes
VCAN	6.2249e-77	0.804993	0.912	0.53	1.90644e-72	CD14+ classcial monocytes
IL1RN	1.30287e-36	0.78524	0.655	0.36	3.99017e-32	CD14+ classcial monocytes
CSF3R	2.27207e-77	0.784291	0.846	0.449	6.95846e-73	CD14+ classcial monocytes
PTX3	2.13193e-33	0.737562	0.509	0.232	6.52924e-29	CD14+ classcial monocytes
CLEC4E	3.63915e-56	0.726335	0.795	0.465	1.11453e-51	CD14+ classcial monocytes
SLC2A3	9.1629e-43	0.716102	0.809	0.546	2.80623e-38	CD14+ classcial monocytes
CD14	3.834e-48	0.714131	0.7	0.366	1.1742e-43	CD14+ classcial monocytes
CKAP4	2.15566e-48	0.713836	0.64	0.325	6.60192e-44	CD14+ classcial monocytes
BASP1	1.66041e-52	0.707606	0.908	0.705	5.08518e-48	CD14+ classcial monocytes
CD93	1.69683e-44	0.685579	0.666	0.37	5.19671e-40	CD14+ classcial monocytes
LYZ	2.32403e-96	0.68371	0.997	0.984	7.11758e-92	CD14+ classcial monocytes
HCAR2	2.65905e-27	0.665409	0.46	0.221	8.1436e-23	CD14+ classcial monocytes
SOD2	1.10187e-62	0.663621	0.969	0.876	3.37459e-58	CD14+ classcial monocytes
CXCL2	1.37367e-27	0.655982	0.809	0.588	4.20702e-23	CD14+ classcial monocytes
EREG	1.8915e-36	0.639619	0.846	0.588	5.79292e-32	CD14+ classcial monocytes
PLBD1	2.53793e-35	0.634516	0.642	0.399	7.77266e-31	CD14+ classcial monocytes
PTGS2	5.27278e-17	0.618659	0.548	0.374	1.61484e-12	CD14+ classcial monocytes
PLP2	1.54193e-50	0.618586	0.782	0.476	4.72231e-46	CD14+ classcial monocytes
FAM177B	5.79855e-39	0.613895	0.748	0.492	1.77586e-34	CD14+ classcial monocytes
ATP2B1-AS1	2.38062e-35	0.611015	0.705	0.457	7.29088e-31	CD14+ classcial monocytes
LRG1	2.27376e-21	0.597575	0.365	0.172	6.96361e-17	CD14+ classcial monocytes
IL6R	4.63222e-31	0.596691	0.674	0.434	1.41866e-26	CD14+ classcial monocytes
EHD1	4.58934e-36	0.596343	0.715	0.467	1.40553e-31	CD14+ classcial monocytes
PLAUR	1.07802e-48	0.572021	0.987	0.91	3.30154e-44	CD14+ classcial monocytes
EAF1	1.57271e-34	0.570813	0.606	0.344	4.81657e-30	CD14+ classcial monocytes
IL1B	2.11277e-14	0.566156	0.841	0.768	6.47056e-10	CD14+ classcial monocytes
BCL2A1	1.35579e-41	0.565205	0.915	0.804	4.15224e-37	CD14+ classcial monocytes
ATP13A3	6.7166e-36	0.564756	0.668	0.408	2.05703e-31	CD14+ classcial monocytes
PLEK	7.07352e-38	0.529212	0.944	0.819	2.16634e-33	CD14+ classcial monocytes
HIF1A	1.65488e-23	0.526639	0.584	0.373	5.06823e-19	CD14+ classcial monocytes
CPD	6.70455e-29	0.518833	0.473	0.231	2.05334e-24	CD14+ classcial monocytes
METTL9	1.17635e-32	0.517795	0.543	0.288	3.60268e-28	CD14+ classcial monocytes
IRS2	7.74123e-27	0.51719	0.863	0.771	2.37083e-22	CD14+ classcial monocytes
SLC25A37	6.08233e-32	0.508446	0.782	0.606	1.86277e-27	CD14+ classcial monocytes
CDC42EP3	6.65093e-17	0.505147	0.583	0.417	2.03692e-12	CD14+ classcial monocytes
MAP4K4	1.67402e-20	0.499669	0.617	0.444	5.12686e-16	CD14+ classcial monocytes
PROK2	6.83733e-26	0.499029	0.169	0.025	2.094e-21	CD14+ classcial monocytes
UBE2D1	3.96348e-26	0.493343	0.712	0.544	1.21386e-21	CD14+ classcial monocytes
CSTA	3.65454e-35	0.490918	0.791	0.588	1.11924e-30	CD14+ classcial monocytes
TREM1	4.68972e-26	0.490499	0.707	0.509	1.43627e-21	CD14+ classcial monocytes
ITPRIP	2.73034e-27	0.489908	0.565	0.328	8.36195e-23	CD14+ classcial monocytes
MARCKS	3.2372e-11	0.483648	0.64	0.541	9.91425e-07	CD14+ classcial monocytes
CXCL1	9.89051e-15	0.482223	0.209	0.079	3.02907e-10	CD14+ classcial monocytes
MNDA	1.1784e-22	0.479571	0.715	0.528	3.60897e-18	CD14+ classcial monocytes
IER3	6.15279e-36	0.477992	0.913	0.67	1.88435e-31	CD14+ classcial monocytes
G0S2	1.68517e-29	0.476527	0.918	0.755	5.161e-25	CD14+ classcial monocytes
PNRC1	1.09946e-36	0.470827	0.967	0.892	3.3672e-32	CD14+ classcial monocytes
BST1	6.55726e-31	0.468522	0.504	0.253	2.00823e-26	CD14+ classcial monocytes
BCL3	8.44167e-30	0.468177	0.633	0.39	2.58535e-25	CD14+ classcial monocytes
GJB2	5.50102e-12	0.467287	0.188	0.077	1.68474e-07	CD14+ classcial monocytes
CYP1B1	2.56888e-24	0.467172	0.336	0.127	7.86744e-20	CD14+ classcial monocytes
ATP2B1	1.69383e-27	0.464455	0.858	0.726	5.18754e-23	CD14+ classcial monocytes
LUCAT1	4.98214e-29	0.459647	0.432	0.184	1.52583e-24	CD14+ classcial monocytes
TALDO1	4.22041e-27	0.458535	0.694	0.489	1.29254e-22	CD14+ classcial monocytes
MIR3945HG	5.3957e-17	0.45687	0.556	0.392	1.65249e-12	CD14+ classcial monocytes
TNFSF14	1.59867e-17	0.45295	0.223	0.078	4.89609e-13	CD14+ classcial monocytes
DUSP6	1.20976e-06	0.448445	0.573	0.506	0.0370501	CD14+ classcial monocytes
CCR1	4.11138e-14	0.446935	0.306	0.157	1.25915e-09	CD14+ classcial monocytes
TLR4	3.99483e-16	0.44526	0.628	0.505	1.22346e-11	CD14+ classcial monocytes
APLP2	4.49034e-38	0.444397	0.93	0.855	1.37521e-33	CD14+ classcial monocytes
CD36	4.65431e-27	0.439687	0.646	0.4	1.42543e-22	CD14+ classcial monocytes
QPCT	1.27173e-34	0.437688	0.365	0.115	3.89479e-30	CD14+ classcial monocytes
PDE4B	1.65784e-30	0.437377	0.815	0.605	5.07729e-26	CD14+ classcial monocytes
GPAT3	3.68308e-16	0.434788	0.316	0.155	1.12798e-11	CD14+ classcial monocytes
RBP7	7.61548e-29	0.430378	0.344	0.125	2.33232e-24	CD14+ classcial monocytes
CLEC4D	1.72987e-31	0.429137	0.285	0.074	5.29789e-27	CD14+ classcial monocytes
PLSCR1	2.12403e-22	0.427633	0.709	0.535	6.50505e-18	CD14+ classcial monocytes
SRGN	5.26955e-61	0.423199	0.995	0.985	1.61385e-56	CD14+ classcial monocytes
PNPLA8	7.75804e-22	0.422925	0.736	0.573	2.37598e-17	CD14+ classcial monocytes
SEC62	5.42106e-19	0.421178	0.601	0.436	1.66025e-14	CD14+ classcial monocytes
GK	4.85521e-21	0.420619	0.561	0.356	1.48696e-16	CD14+ classcial monocytes
IL1R2	3.44503e-09	0.419572	0.398	0.273	0.000105507	CD14+ classcial monocytes
CD300E	7.94992e-15	0.418957	0.728	0.605	2.43474e-10	CD14+ classcial monocytes
HCAR3	9.99746e-11	0.41886	0.324	0.194	3.06182e-06	CD14+ classcial monocytes
RNF19B	6.28918e-21	0.417053	0.642	0.444	1.92613e-16	CD14+ classcial monocytes
IVNS1ABP	1.38149e-17	0.413961	0.66	0.516	4.23097e-13	CD14+ classcial monocytes
MID1IP1	1.65219e-12	0.412208	0.55	0.412	5.06e-08	CD14+ classcial monocytes
SERPINB1	1.13618e-28	0.411918	0.885	0.755	3.47965e-24	CD14+ classcial monocytes
TKT	1.66631e-36	0.411483	0.899	0.797	5.10323e-32	CD14+ classcial monocytes
ZC3H12A	1.75897e-22	0.410892	0.764	0.579	5.38703e-18	CD14+ classcial monocytes
TFDP1	2.09693e-14	0.409235	0.457	0.301	6.42207e-10	CD14+ classcial monocytes
PNP	1.04274e-13	0.408785	0.72	0.621	3.19349e-09	CD14+ classcial monocytes
WTAP	7.04648e-21	0.407422	0.82	0.704	2.15806e-16	CD14+ classcial monocytes
EMB	4.19789e-26	0.407284	0.393	0.166	1.28565e-21	CD14+ classcial monocytes
THAP2	3.43516e-18	0.406788	0.556	0.367	1.05205e-13	CD14+ classcial monocytes
DOK3	6.9036e-18	0.4063	0.468	0.292	2.1143e-13	CD14+ classcial monocytes
ACSL3	2.35927e-14	0.398429	0.612	0.461	7.2255e-10	CD14+ classcial monocytes
ABHD17C	1.24873e-11	0.393558	0.25	0.13	3.82436e-07	CD14+ classcial monocytes
CRISPLD2	6.34637e-26	0.382783	0.336	0.122	1.94364e-21	CD14+ classcial monocytes
EVI2A	1.73046e-15	0.378804	0.502	0.349	5.29971e-11	CD14+ classcial monocytes
CRTAP	5.38495e-25	0.378498	0.715	0.472	1.64919e-20	CD14+ classcial monocytes
SLC7A5	1.19612e-21	0.377862	0.769	0.588	3.66324e-17	CD14+ classcial monocytes
GCA	2.19696e-16	0.377206	0.511	0.346	6.7284e-12	CD14+ classcial monocytes
NRIP3	5.11037e-17	0.373217	0.265	0.111	1.5651e-12	CD14+ classcial monocytes
ZBTB43	9.98681e-12	0.372321	0.435	0.301	3.05856e-07	CD14+ classcial monocytes
FCN1	5.8111e-26	0.372061	0.938	0.782	1.77971e-21	CD14+ classcial monocytes
JARID2	2.33153e-12	0.372058	0.509	0.358	7.14054e-08	CD14+ classcial monocytes
PDE4D	1.23267e-10	0.367578	0.332	0.207	3.77518e-06	CD14+ classcial monocytes
CHMP4B	3.73527e-16	0.367561	0.72	0.582	1.14396e-11	CD14+ classcial monocytes
NFKBIA	2.64135e-19	0.367223	0.974	0.954	8.0894e-15	CD14+ classcial monocytes
TPM4	3.26906e-14	0.366836	0.684	0.565	1.00118e-09	CD14+ classcial monocytes
PHLDA1	3.11604e-09	0.364952	0.43	0.298	9.5432e-05	CD14+ classcial monocytes
GAPDH	1.59776e-25	0.363072	0.918	0.825	4.8933e-21	CD14+ classcial monocytes
CSGALNACT2	3.11294e-16	0.363027	0.64	0.513	9.53368e-12	CD14+ classcial monocytes
RFLNB	1.55986e-15	0.362673	0.318	0.16	4.77722e-11	CD14+ classcial monocytes
DRAM1	1.37644e-09	0.362267	0.296	0.184	4.21549e-05	CD14+ classcial monocytes
TMEM71	3.56598e-18	0.36128	0.311	0.141	1.09212e-13	CD14+ classcial monocytes
VMP1	8.55221e-15	0.35841	0.802	0.692	2.6192e-10	CD14+ classcial monocytes
ADAM8	9.57643e-19	0.357588	0.419	0.231	2.93288e-14	CD14+ classcial monocytes
PGD	1.98843e-18	0.353956	0.615	0.456	6.08975e-14	CD14+ classcial monocytes
MAP2K3	4.23641e-13	0.353649	0.722	0.626	1.29744e-08	CD14+ classcial monocytes
VAPA	8.3333e-20	0.352321	0.815	0.7	2.55216e-15	CD14+ classcial monocytes
RAB27A	2.3369e-16	0.352103	0.37	0.207	7.15698e-12	CD14+ classcial monocytes
MCL1	7.64125e-29	0.351019	0.984	0.94	2.34021e-24	CD14+ classcial monocytes
TNFAIP3	1.26961e-13	0.350806	0.885	0.843	3.88832e-09	CD14+ classcial monocytes
AZIN1-AS1	8.87824e-12	0.350686	0.245	0.119	2.71905e-07	CD14+ classcial monocytes
H3F3A	5.68845e-41	0.350621	0.993	0.965	1.74214e-36	CD14+ classcial monocytes
MXD1	1.83557e-14	0.350565	0.786	0.691	5.62162e-10	CD14+ classcial monocytes
NFKB1	9.91511e-16	0.350282	0.671	0.502	3.0366e-11	CD14+ classcial monocytes
MELTF	5.992e-16	0.350104	0.236	0.092	1.83511e-11	CD14+ classcial monocytes
VIM	3.12522e-33	0.348945	0.992	0.958	9.57129e-29	CD14+ classcial monocytes
ZNF281	2.06508e-13	0.348543	0.664	0.532	6.32452e-09	CD14+ classcial monocytes
ACTN1	6.55429e-22	0.34808	0.529	0.297	2.00732e-17	CD14+ classcial monocytes
ALDH1A1	1.50422e-14	0.34657	0.327	0.171	4.60683e-10	CD14+ classcial monocytes
IRAK2	3.50355e-16	0.345871	0.393	0.209	1.073e-11	CD14+ classcial monocytes
KDM6B	8.03389e-20	0.345521	0.885	0.772	2.46046e-15	CD14+ classcial monocytes
LMNB1	1.56799e-20	0.344978	0.272	0.102	4.80212e-16	CD14+ classcial monocytes
C16orf72	1.08742e-15	0.34456	0.75	0.658	3.33032e-11	CD14+ classcial monocytes
ACSL1	9.50975e-18	0.343604	0.84	0.715	2.91246e-13	CD14+ classcial monocytes
RNASE2	1.82293e-16	0.343118	0.241	0.095	5.58291e-12	CD14+ classcial monocytes
DNTTIP2	4.65569e-12	0.34246	0.62	0.507	1.42585e-07	CD14+ classcial monocytes
IL1R1	2.47519e-13	0.341365	0.237	0.109	7.58052e-09	CD14+ classcial monocytes
LDLR	4.84941e-14	0.339818	0.538	0.356	1.48518e-09	CD14+ classcial monocytes
NINJ1	3.14311e-14	0.338775	0.733	0.579	9.62608e-10	CD14+ classcial monocytes
MAP1LC3B	7.0592e-19	0.337943	0.882	0.759	2.16195e-14	CD14+ classcial monocytes
ANPEP	1.74062e-13	0.336538	0.445	0.288	5.33083e-09	CD14+ classcial monocytes
TNFRSF1A	2.25154e-11	0.335971	0.498	0.363	6.89558e-07	CD14+ classcial monocytes
GPCPD1	2.42661e-09	0.335399	0.768	0.689	7.43173e-05	CD14+ classcial monocytes
AGFG1	3.3419e-11	0.332755	0.493	0.383	1.02349e-06	CD14+ classcial monocytes
TRIM25	7.92462e-13	0.331867	0.475	0.321	2.42699e-08	CD14+ classcial monocytes
DYSF	1.42172e-22	0.331317	0.226	0.064	4.35415e-18	CD14+ classcial monocytes
MYADM	2.03692e-12	0.327991	0.728	0.585	6.23829e-08	CD14+ classcial monocytes
ASPH	1.98055e-14	0.327421	0.27	0.124	6.06564e-10	CD14+ classcial monocytes
CDA	5.29975e-15	0.326695	0.344	0.189	1.6231e-10	CD14+ classcial monocytes
ARL5B	3.75928e-09	0.325708	0.502	0.389	0.000115132	CD14+ classcial monocytes
2022-03-01	1.19705e-24	0.32313	0.213	0.049	3.66607e-20	CD14+ classcial monocytes
BACH1	5.64847e-11	0.322983	0.491	0.36	1.7299e-06	CD14+ classcial monocytes
SKI	9.55611e-09	0.320622	0.591	0.501	0.000292666	CD14+ classcial monocytes
TRMT6	2.59387e-11	0.31794	0.373	0.24	7.94398e-07	CD14+ classcial monocytes
CD82	6.28587e-18	0.317934	0.304	0.134	1.92511e-13	CD14+ classcial monocytes
CD99	2.75541e-17	0.316534	0.607	0.403	8.43873e-13	CD14+ classcial monocytes
PPP1R3B	1.56538e-14	0.315546	0.193	0.072	4.79413e-10	CD14+ classcial monocytes
FURIN	1.02512e-11	0.315169	0.545	0.405	3.13955e-07	CD14+ classcial monocytes
SAMSN1	6.38685e-14	0.312812	0.92	0.822	1.95604e-09	CD14+ classcial monocytes
JMJD1C	1.52531e-12	0.312567	0.642	0.514	4.67142e-08	CD14+ classcial monocytes
CD163	5.60639e-14	0.309967	0.712	0.508	1.71701e-09	CD14+ classcial monocytes
RILPL2	1.92476e-15	0.308392	0.851	0.766	5.89478e-11	CD14+ classcial monocytes
DGAT2	1.67537e-23	0.307868	0.206	0.05	5.13098e-19	CD14+ classcial monocytes
NRGN	8.93378e-16	0.307667	0.455	0.287	2.73606e-11	CD14+ classcial monocytes
NDEL1	6.08251e-11	0.307651	0.692	0.591	1.86283e-06	CD14+ classcial monocytes
SIRPB1	1.8814e-07	0.307386	0.404	0.318	0.00576199	CD14+ classcial monocytes
ABCA1	1.12151e-08	0.307278	0.291	0.179	0.000343472	CD14+ classcial monocytes
SOCS3	7.98854e-10	0.306108	0.867	0.787	2.44657e-05	CD14+ classcial monocytes
ITGB2	9.13013e-27	0.305926	0.974	0.916	2.79619e-22	CD14+ classcial monocytes
ZFYVE16	1.29073e-10	0.304033	0.357	0.226	3.953e-06	CD14+ classcial monocytes
SGMS1	7.21046e-14	0.301705	0.306	0.159	2.20827e-09	CD14+ classcial monocytes
RTN3	1.07055e-14	0.300505	0.717	0.624	3.27868e-10	CD14+ classcial monocytes
GLIPR1	3.753e-13	0.299402	0.769	0.662	1.14939e-08	CD14+ classcial monocytes
TLNRD1	1.15662e-08	0.298931	0.43	0.324	0.000354226	CD14+ classcial monocytes
ITGAM	3.12767e-16	0.298642	0.57	0.378	9.5788e-12	CD14+ classcial monocytes
UBAP1	1.39641e-12	0.297808	0.494	0.347	4.27663e-08	CD14+ classcial monocytes
HPSE	1.43649e-10	0.297714	0.259	0.141	4.39938e-06	CD14+ classcial monocytes
VNN3	7.05369e-17	0.294773	0.172	0.049	2.16026e-12	CD14+ classcial monocytes
CD302	1.83525e-12	0.293365	0.588	0.456	5.62064e-08	CD14+ classcial monocytes
NAMPT	1.39674e-18	0.293237	0.984	0.93	4.27766e-14	CD14+ classcial monocytes
SPAG9	1.35306e-11	0.29202	0.519	0.382	4.14388e-07	CD14+ classcial monocytes
UBTD2	5.11735e-10	0.29199	0.203	0.1	1.56724e-05	CD14+ classcial monocytes
MAP3K2	7.35544e-09	0.290949	0.506	0.398	0.000225268	CD14+ classcial monocytes
PXN	3.16607e-16	0.290697	0.367	0.194	9.6964e-12	CD14+ classcial monocytes
FAM107B	7.36303e-12	0.289856	0.583	0.44	2.255e-07	CD14+ classcial monocytes
SERPINB8	1.43218e-13	0.289349	0.378	0.225	4.3862e-09	CD14+ classcial monocytes
TGIF1	4.12831e-13	0.288861	0.592	0.453	1.26434e-08	CD14+ classcial monocytes
ANXA1	4.53382e-20	0.288462	0.936	0.841	1.38853e-15	CD14+ classcial monocytes
LITAF	3.73719e-14	0.286525	0.907	0.809	1.14455e-09	CD14+ classcial monocytes
EVI2B	1.00512e-14	0.286404	0.83	0.736	3.07828e-10	CD14+ classcial monocytes
PKM	8.63337e-18	0.284048	0.81	0.696	2.64406e-13	CD14+ classcial monocytes
HSD17B11	6.22017e-13	0.282608	0.606	0.482	1.90499e-08	CD14+ classcial monocytes
PADI4	1.64545e-16	0.279798	0.209	0.074	5.03936e-12	CD14+ classcial monocytes
PYGL	9.97249e-10	0.279794	0.367	0.25	3.05418e-05	CD14+ classcial monocytes
LATS2	3.81699e-09	0.276846	0.475	0.36	0.000116899	CD14+ classcial monocytes
GM2A	5.90401e-11	0.276788	0.39	0.255	1.80816e-06	CD14+ classcial monocytes
CCRL2	6.89489e-08	0.275605	0.588	0.489	0.00211163	CD14+ classcial monocytes
PPP4R2	3.24995e-11	0.274992	0.421	0.29	9.95331e-07	CD14+ classcial monocytes
PNPLA2	1.34987e-13	0.273656	0.709	0.578	4.13411e-09	CD14+ classcial monocytes
ACOD1	5.24388e-10	0.272997	0.11	0.033	1.60599e-05	CD14+ classcial monocytes
CCL3	5.70699e-09	0.272835	0.466	0.319	0.000174782	CD14+ classcial monocytes
LPCAT1	2.361e-09	0.272708	0.599	0.485	7.2308e-05	CD14+ classcial monocytes
AGTRAP	2.06439e-10	0.271635	0.424	0.308	6.3224e-06	CD14+ classcial monocytes
ATP6V1F	3.97746e-11	0.271079	0.648	0.523	1.21814e-06	CD14+ classcial monocytes
NSMAF	8.84081e-07	0.270738	0.412	0.312	0.0270759	CD14+ classcial monocytes
DSE	7.57672e-08	0.2704	0.421	0.309	0.00232045	CD14+ classcial monocytes
ECE1	2.37289e-09	0.270212	0.385	0.267	7.2672e-05	CD14+ classcial monocytes
ETF1	3.671e-11	0.26928	0.712	0.606	1.12428e-06	CD14+ classcial monocytes
ICAM3	1.92469e-08	0.267592	0.404	0.303	0.000589457	CD14+ classcial monocytes
LYPD3	8.15481e-10	0.266902	0.223	0.109	2.49749e-05	CD14+ classcial monocytes
LAMB3	6.73674e-10	0.266495	0.272	0.156	2.06319e-05	CD14+ classcial monocytes
PPP1R15A	8.51348e-11	0.265894	0.926	0.91	2.60734e-06	CD14+ classcial monocytes
BTG1	2.94483e-17	0.26488	0.99	0.946	9.01884e-13	CD14+ classcial monocytes
C19orf38	3.77429e-09	0.264181	0.583	0.477	0.000115591	CD14+ classcial monocytes
HBP1	5.69464e-08	0.263647	0.599	0.531	0.00174404	CD14+ classcial monocytes
LIMK2	7.06206e-12	0.262129	0.216	0.099	2.16283e-07	CD14+ classcial monocytes
CD63	2.032e-13	0.262014	0.846	0.732	6.22322e-09	CD14+ classcial monocytes
ICAM1	1.78454e-09	0.26039	0.614	0.507	5.46532e-05	CD14+ classcial monocytes
QSOX1	2.52678e-13	0.260043	0.494	0.329	7.73852e-09	CD14+ classcial monocytes
GAB2	8.97224e-08	0.260005	0.396	0.301	0.00274784	CD14+ classcial monocytes
RAB1A	4.82625e-10	0.25864	0.809	0.746	1.47809e-05	CD14+ classcial monocytes
GRN	1.77441e-17	0.257765	0.877	0.789	5.43431e-13	CD14+ classcial monocytes
GAS7	3.32107e-10	0.25766	0.519	0.395	1.01711e-05	CD14+ classcial monocytes
PLIN2	4.806e-08	0.256927	0.859	0.813	0.00147189	CD14+ classcial monocytes
FPR1	8.67659e-11	0.25549	0.835	0.721	2.65729e-06	CD14+ classcial monocytes
AGTPBP1	5.60636e-09	0.25408	0.391	0.274	0.0001717	CD14+ classcial monocytes
KIAA0319L	6.05081e-11	0.253185	0.278	0.155	1.85312e-06	CD14+ classcial monocytes
TMEM205	1.11511e-08	0.25283	0.321	0.214	0.000341514	CD14+ classcial monocytes
F5	4.97789e-20	0.252233	0.155	0.031	1.52453e-15	CD14+ classcial monocytes
CREB5	8.87179e-09	0.251891	0.272	0.157	0.000271707	CD14+ classcial monocytes
UBC	1.47918e-09	0.251371	0.969	0.953	4.53013e-05	CD14+ classcial monocytes
UPP1	2.07616e-07	0.251044	0.612	0.552	0.00635846	CD14+ classcial monocytes
CTSS	1.99501e-21	0.250867	0.984	0.937	6.10992e-17	CD14+ classcial monocytes
MAFG	1.62651e-08	0.250645	0.403	0.289	0.000498136	CD14+ classcial monocytes
ITGA5	3.62307e-09	0.250641	0.298	0.179	0.00011096	CD14+ classcial monocytes
CD44	2.75371e-20	0.250602	0.933	0.858	8.4335e-16	CD14+ classcial monocytes
FCGR3A	5.05711e-82	1.34865	0.716	0.297	1.54879e-77	CD16+ non-classcial monocytes
ZNF703	1.23052e-32	1.05671	0.559	0.338	3.7686e-28	CD16+ non-classcial monocytes
CDKN1C	3.3783e-49	1.01474	0.469	0.15	1.03464e-44	CD16+ non-classcial monocytes
RHOB	9.02362e-60	0.999477	0.859	0.744	2.76357e-55	CD16+ non-classcial monocytes
HES1	1.40619e-27	0.937951	0.384	0.157	4.30659e-23	CD16+ non-classcial monocytes
SPN	1.58759e-46	0.875548	0.59	0.307	4.86217e-42	CD16+ non-classcial monocytes
NAP1L1	2.07095e-38	0.813829	0.834	0.853	6.34248e-34	CD16+ non-classcial monocytes
TCF7L2	4.4491e-37	0.782957	0.582	0.316	1.36258e-32	CD16+ non-classcial monocytes
CXCR4	2.10067e-38	0.781184	0.861	0.779	6.4335e-34	CD16+ non-classcial monocytes
FAM110A	1.83501e-27	0.758498	0.41	0.196	5.6199e-23	CD16+ non-classcial monocytes
NR4A1	3.2118e-26	0.754351	0.786	0.793	9.83644e-22	CD16+ non-classcial monocytes
TXNIP	1.93003e-34	0.749109	0.834	0.71	5.9109e-30	CD16+ non-classcial monocytes
MS4A7	1.25759e-33	0.723564	0.777	0.654	3.85148e-29	CD16+ non-classcial monocytes
MTSS1	9.59169e-37	0.690256	0.498	0.223	2.93755e-32	CD16+ non-classcial monocytes
MALAT1	1.71639e-30	0.681844	0.992	0.996	5.25662e-26	CD16+ non-classcial monocytes
SMIM25	2.62973e-31	0.65134	0.618	0.406	8.05382e-27	CD16+ non-classcial monocytes
SOD1	4.92373e-17	0.635437	0.613	0.51	1.50794e-12	CD16+ non-classcial monocytes
POU2F2	7.18108e-19	0.632468	0.605	0.482	2.19928e-14	CD16+ non-classcial monocytes
RPS19	2.17466e-44	0.616308	0.878	0.934	6.66012e-40	CD16+ non-classcial monocytes
C1QC	2.88686e-07	0.606345	0.263	0.166	0.0088413	CD16+ non-classcial monocytes
SIDT2	3.85508e-26	0.59068	0.494	0.28	1.18066e-21	CD16+ non-classcial monocytes
C1QB	7.81763e-11	0.579655	0.319	0.189	2.39423e-06	CD16+ non-classcial monocytes
SIGLEC10	6.2426e-25	0.57887	0.462	0.241	1.91186e-20	CD16+ non-classcial monocytes
CSF1R	1.61692e-26	0.569378	0.567	0.363	4.95198e-22	CD16+ non-classcial monocytes
LST1	5.48047e-26	0.556811	0.767	0.721	1.67845e-21	CD16+ non-classcial monocytes
C1QA	7.70086e-12	0.544077	0.317	0.186	2.35847e-07	CD16+ non-classcial monocytes
ITGAL	1.15618e-22	0.525431	0.519	0.322	3.54091e-18	CD16+ non-classcial monocytes
CUX1	8.92381e-14	0.52121	0.548	0.441	2.73301e-09	CD16+ non-classcial monocytes
PAG1	5.55712e-15	0.51682	0.569	0.436	1.70192e-10	CD16+ non-classcial monocytes
HLA-DQA2	1.09262e-20	0.506835	0.544	0.331	3.34626e-16	CD16+ non-classcial monocytes
FOS	3.90916e-18	0.506524	0.927	0.883	1.19722e-13	CD16+ non-classcial monocytes
HMOX1	9.82499e-12	0.505652	0.578	0.48	3.009e-07	CD16+ non-classcial monocytes
LILRB1	4.88689e-22	0.504707	0.492	0.285	1.49666e-17	CD16+ non-classcial monocytes
RIPOR2	3.00592e-19	0.486169	0.676	0.533	9.20593e-15	CD16+ non-classcial monocytes
LRRC25	8.54535e-19	0.485641	0.477	0.298	2.6171e-14	CD16+ non-classcial monocytes
RSRP1	7.86863e-11	0.484907	0.592	0.488	2.40985e-06	CD16+ non-classcial monocytes
NKTR	1.2466e-17	0.481402	0.363	0.182	3.81783e-13	CD16+ non-classcial monocytes
IER5	1.49483e-14	0.480091	0.777	0.777	4.57808e-10	CD16+ non-classcial monocytes
RNF122	2.11749e-16	0.477996	0.412	0.241	6.48501e-12	CD16+ non-classcial monocytes
JUN	2.19683e-08	0.477372	0.75	0.7	0.000672801	CD16+ non-classcial monocytes
SELPLG	3.94362e-16	0.471864	0.523	0.362	1.20777e-11	CD16+ non-classcial monocytes
TSPAN14	2.58735e-17	0.457127	0.555	0.394	7.92402e-13	CD16+ non-classcial monocytes
EVL	4.97103e-21	0.452455	0.368	0.174	1.52243e-16	CD16+ non-classcial monocytes
UTRN	2.51314e-15	0.44829	0.502	0.354	7.69674e-11	CD16+ non-classcial monocytes
WSB1	4.61466e-18	0.444605	0.842	0.864	1.41329e-13	CD16+ non-classcial monocytes
CD52	1.04207e-14	0.433164	0.712	0.631	3.19145e-10	CD16+ non-classcial monocytes
CTSC	1.23004e-15	0.432929	0.697	0.578	3.76711e-11	CD16+ non-classcial monocytes
PTPN6	4.99759e-20	0.432462	0.418	0.218	1.53056e-15	CD16+ non-classcial monocytes
SNHG12	6.40269e-10	0.43096	0.321	0.196	1.96089e-05	CD16+ non-classcial monocytes
LILRB2	2.02844e-14	0.430625	0.75	0.798	6.21229e-10	CD16+ non-classcial monocytes
MS4A4A	2.20833e-14	0.428025	0.357	0.197	6.76324e-10	CD16+ non-classcial monocytes
RHOC	4.17746e-30	0.42767	0.302	0.09	1.27939e-25	CD16+ non-classcial monocytes
MIS18BP1	9.91307e-14	0.426986	0.529	0.37	3.03598e-09	CD16+ non-classcial monocytes
CYTIP	2.03427e-11	0.426697	0.66	0.618	6.23017e-07	CD16+ non-classcial monocytes
MT-ND4L	3.42288e-20	0.425659	0.914	0.917	1.04829e-15	CD16+ non-classcial monocytes
KLF2	1.25335e-10	0.422955	0.712	0.66	3.83852e-06	CD16+ non-classcial monocytes
TSC22D3	5.65205e-23	0.421777	0.874	0.834	1.731e-18	CD16+ non-classcial monocytes
CNIH4	9.54136e-17	0.421394	0.426	0.251	2.92214e-12	CD16+ non-classcial monocytes
MT-ND5	2.56445e-36	0.420016	0.992	1	7.85388e-32	CD16+ non-classcial monocytes
IFITM3	7.2201e-15	0.417571	0.761	0.761	2.21123e-10	CD16+ non-classcial monocytes
GIMAP7	1.6829e-17	0.414477	0.189	0.057	5.15404e-13	CD16+ non-classcial monocytes
IFIT2	1.49885e-16	0.412032	0.294	0.13	4.59037e-12	CD16+ non-classcial monocytes
LYST	3.41307e-11	0.41134	0.464	0.336	1.04529e-06	CD16+ non-classcial monocytes
ARID4A	3.03023e-09	0.409539	0.284	0.17	9.28037e-05	CD16+ non-classcial monocytes
RAP1GAP2	7.7846e-22	0.408368	0.328	0.134	2.38411e-17	CD16+ non-classcial monocytes
FGD2	4.06423e-13	0.404127	0.496	0.357	1.24471e-08	CD16+ non-classcial monocytes
SLC25A25	2.67822e-21	0.402901	0.294	0.112	8.20232e-17	CD16+ non-classcial monocytes
CHKA	2.79042e-13	0.397265	0.334	0.183	8.54594e-09	CD16+ non-classcial monocytes
SAMHD1	2.12905e-13	0.393105	0.771	0.714	6.52041e-09	CD16+ non-classcial monocytes
SH3BP2	4.93653e-14	0.391031	0.38	0.223	1.51186e-09	CD16+ non-classcial monocytes
DNAJB1	2.17045e-11	0.389735	0.857	0.913	6.64723e-07	CD16+ non-classcial monocytes
RASSF5	3.35257e-07	0.386798	0.651	0.66	0.0102676	CD16+ non-classcial monocytes
CKS2	1.414e-06	0.382937	0.431	0.352	0.0433053	CD16+ non-classcial monocytes
JUNB	1.56531e-15	0.382494	0.912	0.877	4.79392e-11	CD16+ non-classcial monocytes
RUNX3	3.41254e-11	0.375704	0.441	0.299	1.04513e-06	CD16+ non-classcial monocytes
AIF1	1.24908e-18	0.374003	0.865	0.92	3.82544e-14	CD16+ non-classcial monocytes
SLC20A1	2.03524e-09	0.372724	0.477	0.356	6.23311e-05	CD16+ non-classcial monocytes
ARHGAP27	5.27469e-19	0.371892	0.33	0.147	1.61543e-14	CD16+ non-classcial monocytes
RABGAP1L	1.00555e-10	0.371229	0.302	0.172	3.07961e-06	CD16+ non-classcial monocytes
ISG15	2.74401e-07	0.371028	0.427	0.328	0.00840382	CD16+ non-classcial monocytes
HEXIM1	1.01022e-06	0.369125	0.586	0.543	0.0309389	CD16+ non-classcial monocytes
CCDC88C	2.61476e-12	0.367712	0.353	0.206	8.00798e-08	CD16+ non-classcial monocytes
PECAM1	9.3178e-09	0.366431	0.637	0.62	0.000285367	CD16+ non-classcial monocytes
CYFIP2	8.68837e-20	0.365857	0.258	0.091	2.6609e-15	CD16+ non-classcial monocytes
JPT1	3.46907e-09	0.365221	0.427	0.318	0.000106244	CD16+ non-classcial monocytes
EIF4A2	6.67744e-13	0.365085	0.781	0.779	2.04503e-08	CD16+ non-classcial monocytes
TAGLN	6.80768e-21	0.36444	0.231	0.071	2.08492e-16	CD16+ non-classcial monocytes
ABCC3	7.01408e-19	0.363678	0.235	0.081	2.14813e-14	CD16+ non-classcial monocytes
SNX5	1.60882e-12	0.363588	0.437	0.284	4.92717e-08	CD16+ non-classcial monocytes
PDK4	6.72865e-10	0.362291	0.311	0.183	2.06072e-05	CD16+ non-classcial monocytes
CDH23	6.07602e-20	0.360514	0.24	0.081	1.86084e-15	CD16+ non-classcial monocytes
MT-CO2	2.26091e-55	0.359349	0.996	1	6.92426e-51	CD16+ non-classcial monocytes
RASGRP2	1.10874e-10	0.355855	0.374	0.24	3.39563e-06	CD16+ non-classcial monocytes
MYOF	1.8891e-13	0.352214	0.273	0.13	5.78557e-09	CD16+ non-classcial monocytes
TENT5A	4.01231e-11	0.351693	0.426	0.288	1.22881e-06	CD16+ non-classcial monocytes
BRD2	6.35804e-11	0.349984	0.74	0.699	1.94721e-06	CD16+ non-classcial monocytes
TUBA1B	3.04295e-11	0.34806	0.775	0.788	9.31934e-07	CD16+ non-classcial monocytes
ZFP36L2	2.06898e-13	0.346861	0.782	0.69	6.33647e-09	CD16+ non-classcial monocytes
ADGRE5	8.87508e-11	0.345972	0.739	0.717	2.71808e-06	CD16+ non-classcial monocytes
LARP1	3.78268e-07	0.343766	0.439	0.343	0.0115848	CD16+ non-classcial monocytes
C11orf21	1.90077e-12	0.34157	0.267	0.133	5.8213e-08	CD16+ non-classcial monocytes
MT-ATP6	1.31517e-34	0.33764	0.994	1	4.02784e-30	CD16+ non-classcial monocytes
TRA2B	1.81207e-11	0.334654	0.824	0.844	5.54964e-07	CD16+ non-classcial monocytes
SLC44A2	6.68401e-15	0.332791	0.34	0.176	2.04705e-10	CD16+ non-classcial monocytes
ABI3	4.68582e-20	0.3319	0.269	0.101	1.43508e-15	CD16+ non-classcial monocytes
FMNL2	7.3068e-20	0.331604	0.221	0.068	2.23778e-15	CD16+ non-classcial monocytes
TRIM14	8.93849e-12	0.331328	0.286	0.15	2.7375e-07	CD16+ non-classcial monocytes
DRAP1	2.1077e-09	0.331068	0.384	0.257	6.45506e-05	CD16+ non-classcial monocytes
IFITM2	8.24963e-10	0.330446	0.798	0.872	2.52653e-05	CD16+ non-classcial monocytes
NEURL1	2.58599e-21	0.328002	0.219	0.065	7.91986e-17	CD16+ non-classcial monocytes
2022-09-09	2.66876e-08	0.326696	0.66	0.67	0.000817335	CD16+ non-classcial monocytes
LYPD2	6.18386e-23	0.325845	0.12	0.011	1.89387e-18	CD16+ non-classcial monocytes
CSK	1.18603e-07	0.323161	0.515	0.416	0.00363234	CD16+ non-classcial monocytes
LYN	9.6756e-08	0.322811	0.735	0.792	0.00296325	CD16+ non-classcial monocytes
PAPSS2	1.46685e-06	0.322502	0.359	0.26	0.0449238	CD16+ non-classcial monocytes
CD300LF	1.3515e-07	0.32188	0.366	0.262	0.00413909	CD16+ non-classcial monocytes
ARAP1	1.36434e-06	0.321148	0.384	0.299	0.0417843	CD16+ non-classcial monocytes
CKB	3.40922e-23	0.321028	0.193	0.043	1.04411e-18	CD16+ non-classcial monocytes
OAS1	1.67707e-11	0.31623	0.384	0.242	5.13619e-07	CD16+ non-classcial monocytes
KDM1B	2.81533e-12	0.316129	0.349	0.205	8.62224e-08	CD16+ non-classcial monocytes
CDK2AP2	2.81608e-08	0.312788	0.342	0.228	0.000862453	CD16+ non-classcial monocytes
NUB1	3.49281e-07	0.311253	0.305	0.203	0.0106971	CD16+ non-classcial monocytes
PTPRC	1.71374e-11	0.309391	0.79	0.854	5.24851e-07	CD16+ non-classcial monocytes
CX3CR1	2.97366e-15	0.307041	0.181	0.06	9.10714e-11	CD16+ non-classcial monocytes
FAM117B	7.83949e-11	0.305157	0.361	0.221	2.40092e-06	CD16+ non-classcial monocytes
SP110	1.2567e-10	0.304069	0.523	0.387	3.84877e-06	CD16+ non-classcial monocytes
TCIRG1	2.17936e-09	0.302739	0.332	0.21	6.6745e-05	CD16+ non-classcial monocytes
AP2A1	4.06793e-09	0.300336	0.307	0.193	0.000124584	CD16+ non-classcial monocytes
GBP4	5.80187e-10	0.298468	0.261	0.143	1.77688e-05	CD16+ non-classcial monocytes
VPS29	1.445e-07	0.297517	0.317	0.212	0.00442545	CD16+ non-classcial monocytes
HIC1	3.02034e-08	0.297245	0.24	0.138	0.000925009	CD16+ non-classcial monocytes
ITGA4	4.1432e-07	0.293475	0.344	0.243	0.012689	CD16+ non-classcial monocytes
UNC119	1.5779e-09	0.292487	0.282	0.166	4.83249e-05	CD16+ non-classcial monocytes
ARHGAP30	8.78053e-08	0.290727	0.546	0.46	0.00268913	CD16+ non-classcial monocytes
RGS19	7.76978e-08	0.287751	0.471	0.372	0.00237957	CD16+ non-classcial monocytes
RAB29	1.53129e-11	0.287338	0.256	0.127	4.68973e-07	CD16+ non-classcial monocytes
CHD9	1.32664e-09	0.287007	0.214	0.105	4.06297e-05	CD16+ non-classcial monocytes
PTGER4	9.29619e-09	0.286084	0.393	0.261	0.000284705	CD16+ non-classcial monocytes
TMSB4X	1.41858e-25	0.285296	0.994	1	4.34455e-21	CD16+ non-classcial monocytes
MPHOSPH8	1.79562e-09	0.283043	0.349	0.216	5.49927e-05	CD16+ non-classcial monocytes
ZNF706	5.54301e-07	0.282418	0.475	0.376	0.016976	CD16+ non-classcial monocytes
MAP3K1	2.27604e-07	0.278117	0.311	0.204	0.0069706	CD16+ non-classcial monocytes
LMO2	2.49737e-09	0.276221	0.363	0.234	7.64845e-05	CD16+ non-classcial monocytes
LILRA1	5.30838e-10	0.275811	0.38	0.243	1.62574e-05	CD16+ non-classcial monocytes
PSMB9	1.79036e-07	0.27292	0.489	0.39	0.00548315	CD16+ non-classcial monocytes
MT-ND2	2.81016e-10	0.272189	0.998	1	8.60639e-06	CD16+ non-classcial monocytes
ZFAND5	1.5503e-08	0.271144	0.861	0.883	0.000474795	CD16+ non-classcial monocytes
MICAL1	2.66971e-08	0.269247	0.305	0.195	0.000817626	CD16+ non-classcial monocytes
APOBEC3C	1.62699e-07	0.268807	0.401	0.294	0.00498282	CD16+ non-classcial monocytes
MOB3C	1.27597e-06	0.268555	0.164	0.088	0.0390778	CD16+ non-classcial monocytes
PKN1	1.90343e-08	0.268423	0.41	0.293	0.000582945	CD16+ non-classcial monocytes
FTL	4.67611e-15	0.264655	0.95	0.986	1.4321e-10	CD16+ non-classcial monocytes
KLF9	1.17417e-06	0.264196	0.426	0.324	0.0359603	CD16+ non-classcial monocytes
AMD1	1.23644e-07	0.263571	0.418	0.291	0.00378672	CD16+ non-classcial monocytes
VPS53	1.67435e-11	0.261816	0.256	0.127	5.12787e-07	CD16+ non-classcial monocytes
KLF11	1.36956e-08	0.259437	0.231	0.126	0.000419442	CD16+ non-classcial monocytes
ARAP2	4.3003e-09	0.257913	0.248	0.134	0.000131701	CD16+ non-classcial monocytes
SH2D3C	9.7873e-10	0.255555	0.179	0.08	2.99746e-05	CD16+ non-classcial monocytes
MS4A14	2.19716e-15	0.25333	0.223	0.083	6.72903e-11	CD16+ non-classcial monocytes
HEG1	1.14182e-15	0.252496	0.212	0.075	3.49695e-11	CD16+ non-classcial monocytes
