# Supplementary material for: Single-cell transcriptomics highlights immunological dysregulations of monocytes in the pathobiology of COPD
Source: Respir Res. 2022 Dec 20;23:367. doi: 10.1186/s12931-022-02293-2 (PMC9764587; doi:10.1186/s12931-022-02293-2)
Supplement: Supplementary file 10 — Additional file 10: Dataset 8. Lists of markers in 2 sub-clusters of club cells, namely autoimmune-prone sub-cluster of club cells and mix sub-cluster of club cells, related to Fig. 5D and Fig. S5M. The resulting sub-cluster markers were identified by the seurat FindAllMarkers, including the p-value, the average log2(fold change) of the gene in the sub-cluster compared to all other sub-clusters, the percent of cells expressing the gene in the sub-cluster (pct.1), the percent of cells expressing the gene in all other sub-clusters (pct.2), and the adjusted p-value. [file 12931_2022_2293_MOESM10_ESM.xlsx]

## Sheet: copd_specific
ADA
ADAM15
APLP2
AQP9
AZIN1
AZIN1-AS1
B4GALT1
BCL2A1
BCL7B
CCL20
CCL4
CCRL2
CFLAR
CLEC4D
CLEC4E
CLTA
CYB561A3
DDX3Y
DENND5A
DNAAF1
DNAJB6
ECE1
EHD1
EIF6
EML3
EREG
ERN1
F13A1
FAM177B
FLNA
G0S2
GBP2
GCH1
GJB2
GNG2
GPR132
GRAMD1A
HIVEP1
HLA-DRB5
HNRNPC
ICAM1
IL1B
IL1R2
KDM6B
LAMB3
LCOR
LIMS1
LINC00877
MAP4K4
MBOAT7
MCRIP1
MIR3945HG
NCOA4
NEK7
NFKB1
NFKB2
NORAD
OLR1
PDE4B
PIGA
PNRC1
PPP1R15A
PSEN1
PTGER2
PTGS2
RAPGEF2
RBM3
RPL14
RPL23
RPL29
RPL32
RPL34
RPL35
RPL38
RPL41
RPLP0
RPS23
RPS24
RPS28
RPS8
RPS9
SAV1
SEC22B
SEC24A
SERPINB1
SERPINB9
SESTD1
SLC12A7
SLC2A6
SLC7A5
SOD2
STK26
TLR4
TNFAIP3
TNFAIP6
TWISTNB
UBA52
UBR4
WTAP
XBP1
ABCA1
ACSL1
ARF1
ARL8B
ASPH
ATP2B1
ATP6V1C1
B3GNT2
B4GALT5
BID
CCDC71L
CD163
CHMP4B
CYTOR
DOT1L
DRAM1
DUSP6
EEF1D
EIF1B
EPM2AIP1
ETS2
EZH2
FAM107B
FAU
GPBP1
HIVEP2
IER3
IFNGR2
IL10RA
IL1R1
IRAK2
ITPRIP
KCTD20
KMO
LPXN
LUCAT1
MAFG
MAP2K3
MARCKS
MELTF
MTF1
MTRF1L
NAB1
NBPF19
NFKBIA
NINJ1
PFKFB3
PIM3
PLAUR
PNPLA8
PPP4R2
PTPN1
PTX3
RAB21
REL
RNF145
SDC4
SERPINB2
SERPINB8
SLC15A3
SNN
SPAG9
STK40
SYNJ2
TAB2
TET2
THAP2
TNFAIP8
UBL3
ZC3H12A
ZSWIM6
