# Supplementary material for: Single-cell transcriptomics highlights immunological dysregulations of monocytes in the pathobiology of COPD
Source: Respir Res. 2022 Dec 20;23:367. doi: 10.1186/s12931-022-02293-2 (PMC9764587; doi:10.1186/s12931-022-02293-2)
Supplement: Supplementary file 11 — Additional file 11: Dataset 9. Genes dynamically expressed during club cell-to-AT1, club cell-to-AT2s, and club cell-to-ciliated cell differentiation, related to Fig. 5F, in which the top 100 genes based on wald statistics were differentiation driver genes. [file 12931_2022_2293_MOESM11_ESM.xlsx]

## Sheet: monocyte_subcluster_slingshot_p
symbol	waldStat	pvalue
SRGN	433.706	0
MALAT1	340.405	0
AC245128.3	319.642	0
BASP1	290.29	0
PPIF	289.568	0
SOD2	285.019	0
PLAUR	283.88	0
FCGR3A	277.087	0
MT-ND2	275.123	0
EREG	269.862	0
RHOB	249.196	0
CD93	248.068	0
IL6R	245.231	0
PLEK	231.001	0
BTG1	221.072	0
SERPINB2	220.448	0
SLC2A3	215.449	0
PNRC1	213.35	0
AQP9	209.354	0
SLC7A5	197.138	0
IL1RN	195.487	0
MT-ND4L	195.475	0
PDE4B	193.616	0
MS4A7	193.069	0
SELL	192.193	0
PTX3	192.173	0
IL1B	192.077	0
S100A8	185.739	0
S100A9	179.332	0
ATP2B1	174.018	0
TNFAIP6	168.35	0
ITPRIP	167.671	0
MCL1	166.971	0
VEGFA	166.521	0
VIM	164.032	0
NAMPT	161.598	0
HIF1A	156.074	0
VCAN	155.167	0
SPN	154.546	0
NR4A1	152.005	0
S100A12	150.363	0
TXNIP	147.91	0
IRS2	141.32	0
CXCL8	138.865	0
THBS1	137.372	0
EHD1	135.282	0
ZNF703	131.154	0
LYZ	130.785	0
CXCR4	129.818	0
CREM	128.308	0
IER5	127.07	0
CXCL2	126.79	0
ZC3H12A	126.761	0
MXD1	126.58	0
CLEC4E	126.35	0
DNAJB1	124.42	0
PTGS2	124.138	0
FTL	123.109	0
FAM177B	123.043	0
RILPL2	121.661	0
G0S2	121.35	0
CHMP1B	121.27	0
SAMSN1	120.555	0
CDKN1C	120.332	0
LITAF	119.586	0
BCL2A1	118.316	0
CD14	118.314	0
CSF3R	116.355	0
MTSS1	114.877	0
NLRP3	113.739	0
THAP2	112.168	0
LDLR	110.99	0
ATP2B1-AS1	110.579	0
LST1	109.906	0
SERPINB9	106.906	0
MARCKS	106.595	0
BCL3	105.616	0
NINJ1	104.653	0
CSF1R	103.004	0
SIGLEC10	102.273	0
VNN2	100.812	0
PIM3	100.528	0
FCN1	99.9593	0
JUN	99.1962	0
CKAP4	97.2368	0
ETS2	97.1865	0
CD36	97.0625	0
CFLAR	97.0067	0
SNHG12	96.4371	0
AREG	95.5292	0
SLC25A37	94.068	0
IL1R1	94.0037	0
JARID2	92.3458	0
FOS	92.1754	0
CTSC	91.8011	0
NFKBIA	91.7249	0
CD300E	89.3333	0
PDE4D	88.2308	0
C1QB	87.2483	0
HES1	86.4582	0
PFKFB3	84.9977	0
THBD	84.0932	0
NFKB1	83.6267	0
ITGB2	82.9973	0
TRA2B	82.7418	0
APOC1	82.5445	0
ELL2	82.1578	1.11022e-16
TSC22D3	81.4177	1.11022e-16
HCAR2	81.4033	1.11022e-16
C1QA	79.7506	2.22045e-16
ZNF281	78.1556	4.44089e-16
GPAT3	78.0603	4.44089e-16
SCGB1A1	76.2823	1.11022e-15
MAP3K8	76.2297	1.11022e-15
HSPB1	75.9356	1.22125e-15
POU2F2	75.7522	1.33227e-15
KDM6B	75.5217	1.55431e-15
MS4A4A	75.5114	1.55431e-15
PDK4	74.5077	2.55351e-15
DRAM1	74.3994	2.66454e-15
RAP1GAP2	74.3963	2.66454e-15
ARL5B	74.1868	2.9976e-15
CTSS	73.8972	3.44169e-15
MIR3945HG	73.7155	3.77476e-15
ITGAL	73.5976	3.9968e-15
OLR1	71.9905	8.65974e-15
HLA-DQA2	71.7696	9.54792e-15
RIPOR2	71.2205	1.25455e-14
TNFAIP3	70.5362	1.75415e-14
C1QC	69.6889	2.64233e-14
HSPA8	68.9686	3.75255e-14
H3F3B	68.9612	3.76366e-14
AIF1	68.3538	5.05151e-14
EMB	68.1714	5.51781e-14
CRISPLD2	68.0588	5.82867e-14
HEXIM1	67.3356	8.28226e-14
GPR183	66.9805	9.83658e-14
GLIPR1	66.8857	1.03029e-13
CLEC4D	65.9623	1.61315e-13
JUNB	65.5408	1.97953e-13
FAM107B	65.324	2.19935e-13
LRG1	64.9914	2.58349e-13
SKI	64.8804	2.72671e-13
IER3	64.43	3.39284e-13
MT-ATP8	63.6774	4.8872e-13
HLA-DRB5	63.4905	5.35016e-13
ICAM1	63.2728	5.94524e-13
NKTR	62.6486	8.04579e-13
SLC26A2	62.4457	8.87734e-13
ACP5	62.2783	9.62674e-13
LILRB2	61.6329	1.31595e-12
IRF2BP2	61.4477	1.4394e-12
IFITM3	59.8569	3.10885e-12
SMIM3	58.7679	5.26446e-12
RNF122	58.7251	5.37459e-12
TNFAIP8	58.1144	7.22045e-12
FN1	57.9828	7.69473e-12
PXN	57.9546	7.80009e-12
HLA-DQA1	57.9521	7.80964e-12
ACOD1	57.6874	8.87568e-12
CCL20	57.4046	1.01752e-11
SCD	57.3265	1.05665e-11
ABCA1	57.0738	1.19382e-11
PRDM8	56.9475	1.26895e-11
MSR1	56.943	1.27169e-11
PAG1	56.4089	1.64592e-11
FOSL2	56.1736	1.84395e-11
FTH1	55.845	2.16096e-11
CYTIP	55.73	2.28435e-11
TAGLN	55.3725	2.71453e-11
FBP1	55.3506	2.74328e-11
TNFSF14	54.7081	3.74022e-11
KLF2	54.5571	4.02284e-11
SAMHD1	54.2911	4.57344e-11
MTRNR2L12	54.2887	4.57869e-11
HMOX1	54.0111	5.23449e-11
BRD2	53.7806	5.84992e-11
DYSF	52.4735	1.09822e-10
SH3BP5	52.0987	1.31546e-10
CYP1B1	52.077	1.32927e-10
PECAM1	51.5732	1.69409e-10
RUNX3	50.4067	2.96954e-10
VPS37B	50.4054	2.97139e-10
TREM1	50.0277	3.56311e-10
IL1R2	49.8255	3.92685e-10
SFTPA2	49.6465	4.27965e-10
CDKN1A	49.4966	4.59942e-10
ATP1B3	49.3565	4.91967e-10
DAB2	49.2436	5.19388e-10
DUSP1	48.8965	6.13644e-10
CDC42EP3	48.8054	6.41087e-10
UTRN	48.7214	6.67477e-10
GPRC5A	48.6586	6.87927e-10
IVNS1ABP	48.4721	7.52385e-10
PTPRE	48.4042	7.77299e-10
PHLDA1	48.3358	8.03261e-10
SRSF7	48.1968	8.58709e-10
VSIG4	47.2021	1.38407e-09
B3GNT5	47.0642	1.47871e-09
CYFIP2	46.7407	1.72682e-09
PNP	46.5991	1.8481e-09
SOCS3	46.5966	1.85039e-09
ZNF331	46.068	2.38386e-09
PER1	46.0524	2.40177e-09
RSRP1	45.9883	2.47664e-09
TMEM71	45.7815	2.73464e-09
GPNMB	45.5332	3.08002e-09
RANBP2	45.3536	3.35672e-09
CD83	44.7415	4.49966e-09
HSPA1B	44.319	5.50774e-09
EGR1	44.1768	5.89545e-09
LUCAT1	44.0786	6.17902e-09
CCDC71L	43.579	7.84642e-09
ZFP36L2	43.5421	7.98621e-09
TNFRSF1B	43.5002	8.14771e-09
HLA-DPA1	43.4094	8.50914e-09
IFIT2	43.3425	8.7854e-09
CCL18	42.719	1.18347e-08
PTP4A3	42.6997	1.1944e-08
GIMAP7	42.5484	1.28393e-08
SCGB3A1	42.0692	1.61398e-08
ADAM8	41.9424	1.71468e-08
CKB	41.6324	1.98799e-08
CCDC88C	41.4672	2.15102e-08
SFTPB	41.0299	2.64973e-08
FABP4	41.021	2.6611e-08
CD52	40.0956	4.13575e-08
MELTF	39.9306	4.47396e-08
CELF2	39.9032	4.53262e-08
CX3CR1	39.7089	4.972e-08
C11orf21	39.6867	5.02467e-08
XBP1	39.4053	5.74487e-08
LYPD3	39.4002	5.75881e-08
IL6ST	39.3663	5.85237e-08
RB1CC1	39.3657	5.85419e-08
TENT5A	39.3586	5.874e-08
DNAJA4	39.2368	6.22443e-08
MAP3K20	38.8051	7.64317e-08
MT2A	38.7472	7.85648e-08
FAM198B	38.668	8.15782e-08
SLC16A10	37.9893	1.12627e-07
RNASE2	37.9646	1.13956e-07
C5AR1	37.8356	1.21157e-07
DNAAF1	37.622	1.34089e-07
RNASE6	37.5507	1.38707e-07
LCP1	37.4749	1.4379e-07
NPC2	37.457	1.45017e-07
HEG1	37.4029	1.48788e-07
FOXO3	37.3227	1.54561e-07
PLA2G7	37.3215	1.54644e-07
SPSB1	37.1359	1.68886e-07
SFTPA1	37.1174	1.70371e-07
MRC1	36.7911	1.98895e-07
ARID4A	36.7894	1.99054e-07
ITGA5	36.7803	1.99911e-07
MS4A6A	36.5285	2.2526e-07
GIMAP4	36.3541	2.44673e-07
ANTXR2	36.3344	2.46965e-07
LCP2	36.2702	2.54599e-07
ZEB2	36.2464	2.57491e-07
RPS12	36.1227	2.73024e-07
CD82	36.0748	2.79302e-07
PHACTR1	36.0664	2.8041e-07
CXCL3	36.0385	2.84135e-07
ATF3	35.9461	2.96852e-07
ECE1	35.7492	3.25867e-07
MMP9	35.315	4.00226e-07
ADGRE5	35.1793	4.26758e-07
SFTPC	35.1412	4.34517e-07
MT-ND6	35.047	4.54326e-07
PRCP	34.543	5.76569e-07
FPR2	34.5108	5.85423e-07
SLC20A1	34.4767	5.94919e-07
AQP3	34.4027	6.16094e-07
RASSF5	34.1627	6.90069e-07
SLC39A8	34.066	7.22323e-07
HIC1	33.9461	7.64399e-07
FCGR2A	33.9173	7.74853e-07
RFLNB	33.4829	9.51207e-07
SLAMF1	33.3635	1.0063e-06
LIPA	33.1134	1.13232e-06
PDE2A	32.9836	1.20377e-06
RAB27A	32.9535	1.22094e-06
S1PR3	32.8197	1.30042e-06
PADI2	32.2892	1.66962e-06
HLA-DPB1	32.2876	1.67089e-06
ITGA4	32.1944	1.74585e-06
MAP4K4	32.191	1.74862e-06
NDRG1	32.0325	1.88408e-06
TRNP1	31.8258	2.07649e-06
TSPYL2	31.7428	2.1592e-06
C15orf48	31.6591	2.24585e-06
PRR5	31.3008	2.65794e-06
NFIL3	31.1189	2.89511e-06
CD9	30.9685	3.10695e-06
CKS2	30.9462	3.13973e-06
AK4	30.8343	3.3092e-06
DSTN	30.668	3.57787e-06
ANXA1	30.599	3.69564e-06
CD163	30.3543	4.14525e-06
HMGB2	30.1427	4.57778e-06
OGFRL1	30.0658	4.74581e-06
PAPSS2	29.8699	5.20209e-06
ELF1	29.8161	5.33492e-06
HLA-DRB1	29.5449	6.05777e-06
EZR	29.525	6.11448e-06
PADI4	29.3956	6.49621e-06
CREB5	29.3952	6.49751e-06
ANXA6	29.3571	6.61443e-06
DUSP6	29.3258	6.71206e-06
SH2D3C	29.2714	6.88527e-06
GIMAP8	29.2314	7.01527e-06
MARCO	29.2146	7.07067e-06
MID1IP1	29.1811	7.18244e-06
MT1X	29.1709	7.21681e-06
PTPRC	28.8515	8.37974e-06
CSTB	28.7962	8.59906e-06
TSPAN2	28.4483	1.0117e-05
SNAI1	28.3445	1.06198e-05
PMAIP1	27.741	1.40746e-05
TGM2	27.5356	1.54895e-05
TRAF1	27.5199	1.56033e-05
LTB	27.5022	1.57325e-05
IFIT3	27.3622	1.67933e-05
SLCO2B1	27.308	1.72223e-05
SH2D1B	27.2988	1.72968e-05
S100A11	26.8538	2.12783e-05
SESN1	26.73	2.25399e-05
SERPINA1	26.5566	2.44336e-05
SYTL1	26.441	2.57828e-05
MNDA	26.2168	2.86132e-05
ADAM19	25.8787	3.34781e-05
NEAT1	25.7553	3.54512e-05
TNIP3	25.7192	3.60499e-05
F13A1	25.6362	3.7464e-05
MYLIP	25.5821	3.84159e-05
CCND2	25.4814	4.02526e-05
SERPING1	25.4375	4.10797e-05
APP	25.3535	4.27103e-05
TWISTNB	25.3012	4.37585e-05
RPS27	25.2471	4.48698e-05
FPR1	25.1442	4.70593e-05
TNFRSF10D	25.1296	4.73793e-05
LPL	25.1216	4.75558e-05
SLC7A11	25.0195	4.98574e-05
PLAU	24.4587	6.46261e-05
LAMB3	24.4427	6.51035e-05
IER2	23.8483	8.56653e-05
CD74	23.7624	8.91274e-05
APOE	23.6093	9.56496e-05
IL1A	23.4867	0.000101207
CEBPB	23.458	0.000102556
KIF21B	23.4278	0.000103993
PPP1R16B	23.4186	0.000104433
APOBEC3G	23.4098	0.000104856
AZIN1-AS1	23.3645	0.000107069
SLC44A1	23.2952	0.00011054
PLCB1	23.2304	0.000113888
DDX3Y	23.1467	0.00011836
CCNL1	23.0933	0.000121307
EMP3	23.0394	0.000124354
SYAP1	23.0005	0.000126597
ARHGAP25	22.9798	0.000127811
SAP30	22.8998	0.000132597
DUSP5	22.6838	0.000146437
SYNJ2	22.659	0.000148119
ARRDC2	22.6524	0.000148568
DGKD	22.5062	0.000158888
C11orf96	22.2714	0.000176966
ILF3-DT	22.0029	0.000200157
MACF1	21.9674	0.000203438
LPAR6	21.9206	0.00020785
H2AFX	21.7133	0.000228546
DNAJB4	21.6076	0.000239873
TLR2	21.3461	0.00027036
MET	21.2469	0.000282901
PLAC8	21.0444	0.000310317
AC064805.1	20.95	0.000323981
KLF4	20.8462	0.000339688
CST3	20.8001	0.000346919
SATB1	20.7121	0.000361126
GBP4	20.7019	0.00036281
TMC8	20.6727	0.000367672
MT1E	20.6213	0.000376388
ID2	20.1734	0.000461532
ST6GAL1	19.977	0.000504659
IFITM2	19.9095	0.000520372
RASGRP2	19.9025	0.000522013
ETV3	19.7816	0.000551502
F3	19.6749	0.000578864
FLT1	19.5397	0.000615478
TRAF3IP3	19.5265	0.000619173
OSM	19.4677	0.000635924
DUSP4	19.4518	0.000640521
TPM1	19.3797	0.000661787
ERN1	19.2165	0.000712596
CSRNP1	19.1659	0.000729109
SCGB3A2	19.0838	0.000756695
MTRNR2L8	18.9916	0.000788944
ARHGEF1	18.9424	0.000806677
IL21R	18.8867	0.00082727
LPCAT1	18.8749	0.000831675
TRAF4	18.6745	0.000910508
HAS1	18.5762	0.000951824
PTGER4	18.5368	0.000968939
ISG15	18.5284	0.000972594
MPEG1	18.4989	0.000985643
ADGRE2	18.4741	0.000996714
RGS1	18.4665	0.00100013
FGD3	18.273	0.00109134
EGR3	18.2495	0.00110297
OAF	18.213	0.00112122
IRF7	18.1498	0.00115364
BTG2	18.1069	0.00117612
SLC38A2	18.0982	0.00118073
PPP1R15A	18.0294	0.00121786
RALA	17.9441	0.00126551
FFAR2	17.7999	0.00135028
RAB29	17.7537	0.00137864
KLF9	17.5326	0.00152255
RPS3A	17.4997	0.0015452
EPB41L2	17.4974	0.00154679
COTL1	17.2846	0.00170165
FGR	17.182	0.00178174
MN1	17.1121	0.00183836
BCL9L	17.0059	0.00192781
ADA	17.0047	0.00192888
TNFRSF9	16.9907	0.00194097
VMP1	16.8391	0.00207715
NKG7	16.7836	0.00212931
DEDD2	16.7233	0.0021874
MGST1	16.7068	0.00220365
ITGAX	16.6893	0.00222091
STMN1	16.6362	0.00227416
RNF145	16.5578	0.00235516
CDC42SE1	16.4871	0.00243057
IL23A	16.4483	0.00247302
MMP19	16.3561	0.00257677
SRSF11	16.3154	0.0026239
MME	16.2629	0.0026859
HSH2D	16.2445	0.00270807
RAC2	16.1894	0.00277531
FABP5	16.153	0.00282057
TSTD1	16.1277	0.00285248
MYADM	16.097	0.00289175
ZFP36	16.0936	0.00289614
C12orf57	16.0097	0.00300614
IL6	16.009	0.00300706
LENG8	15.9784	0.00304829
CCDC88A	15.9282	0.00311701
VAMP2	15.8394	0.0032424
AC092384.1	15.7345	0.00339692
PNISR	15.6676	0.00349916
LAPTM5	15.6432	0.00353725
FHL1	15.64	0.00354238
LILRA4	15.6385	0.00354458
GSN	15.6226	0.00356972
MERTK	15.5675	0.00365795
ARAP2	15.5675	0.00365803
CBFA2T3	15.5644	0.00366302
IFI27	15.5489	0.00368817
ZFAND5	15.468	0.00382274
CCL4L2	15.4172	0.00390978
RAB37	15.3907	0.00395582
LRIF1	15.3755	0.00398255
AL034397.3	15.3754	0.00398279
CD79B	15.2735	0.00416629
CMC1	15.264	0.0041838
AKAP13	15.2075	0.00428968
ATM	15.0707	0.00455689
HOXA5	15.0676	0.00456306
ANKRD33B	14.9789	0.00474515
SMAD3	14.9144	0.00488213
CLEC4F	14.9036	0.00490536
GADD45A	14.8916	0.00493144
BTN3A2	14.8756	0.00496636
TIMP1	14.8741	0.00496953
PIK3CD	14.8469	0.00502958
BTN3A1	14.7917	0.00515323
TSEN54	14.7745	0.00519244
RNF152	14.6689	0.00543966
HEY1	14.5722	0.00567591
RNASE1	14.5126	0.0058266
CORO1A	14.4663	0.00594635
LTA4H	14.4191	0.00607077
CD300A	14.3429	0.00627743
PPP1R10	14.3142	0.00635694
LRMP	14.3052	0.00638206
PTPRN2	14.2999	0.00639697
CEBPD	14.2529	0.00653015
ARL4C	14.2485	0.00654275
PSIP1	14.2148	0.00664005
TNFSF10	14.1937	0.00670189
KCNQ1OT1	14.1232	0.00691201
JAK3	14.117	0.00693095
APOBEC3C	14.1082	0.00695767
FXYD6	14.0456	0.00715082
RYBP	14.0113	0.00725921
RBM39	13.9314	0.0075174
AL627171.1	13.9262	0.00753435
DUSP14	13.8948	0.00763844
SOCS1	13.8617	0.00774989
BCL2	13.787	0.00800695
CASS4	13.7625	0.00809303
CD300LB	13.7203	0.00824347
EGR2	13.6786	0.0083946
HCAR3	13.6089	0.0086538
SGK1	13.5482	0.00888591
SETBP1	13.4942	0.00909717
RASGEF1B	13.4689	0.00919784
MARCKSL1	13.4445	0.00929606
TMCC3	13.3465	0.0097012
PRICKLE1	13.3433	0.00971466
ARHGDIB	13.3195	0.00981556
IGFBP6	13.2894	0.00994514
SDC2	13.1979	0.0103483
MRVI1	13.1451	0.0105882
ZBTB16	13.0889	0.0108497
KIAA1551	13.0737	0.0109212
CXCL1	13.0252	0.0111533
MKNK2	12.8817	0.0118688
TNFSF15	12.8584	0.011989
NR1D1	12.8223	0.0121774
GIMAP1	12.7996	0.0122979
MIDN	12.7991	0.0123001
PTGIR	12.7823	0.0123901
BCL6	12.779	0.0124077
RBP4	12.7759	0.0124243
ZC3HAV1	12.6655	0.0130313
LINC00685	12.5638	0.0136159
INSR	12.543	0.0137386
HCST	12.5363	0.0137786
CPVL	12.5139	0.0139119
S100A4	12.4845	0.0140898
FAM117A	12.4208	0.0144815
TUBB	12.4034	0.0145906
TACC1	12.3422	0.0149799
LGALS3	12.2854	0.0153505
P3H2	12.2815	0.0153759
VNN3	12.2487	0.0155948
GIMAP6	12.2405	0.0156499
RASSF2	12.2178	0.0158029
APOBEC3A	12.2015	0.0159144
HLA-DQB1	12.0987	0.0166325
PALLD	12.01	0.0172768
METRNL	11.9602	0.0176497
F8	11.9599	0.0176517
JCHAIN	11.9195	0.0179597
FERMT2	11.9167	0.0179816
KCNJ15	11.9095	0.018037
CHSY1	11.8924	0.0181697
PTPN13	11.8401	0.0185812
ANKRD44	11.8337	0.0186315
PCDH12	11.7992	0.0189087
RPL3	11.7868	0.0190094
ICAM4	11.7311	0.0194667
MAFB	11.7129	0.0196193
EPS8	11.7002	0.0197259
TNFSF9	11.6805	0.019892
CD55	11.629	0.0203341
HERPUD1	11.6047	0.0205465
AHNAK	11.5292	0.0212186
RGMA	11.4557	0.0218931
GSTA4	11.3993	0.0224244
ADGRA2	11.3243	0.0231515
IER5L	11.3144	0.0232487
ADAMTS5	11.2491	0.0239021
PCNA	11.2122	0.0242804
TFRC	11.1639	0.024782
ANKRD11	11.111	0.0253444
FOSB	10.9904	0.0266719
CNOT6L	10.9853	0.0267298
INHBA	10.9113	0.0275794
DDX3X	10.8994	0.0277177
P2RY13	10.8752	0.028003
SMAD7	10.8738	0.0280193
GRASP	10.8399	0.0284233
JUND	10.8264	0.0285859
STEAP4	10.7606	0.0293906
SPRY2	10.642	0.030896
RASAL3	10.6082	0.031339
ADAM28	10.6073	0.0313502
PMEPA1	10.5882	0.031603
EPAS1	10.5775	0.0317463
MYOM2	10.5221	0.0324943
IRF8	10.5119	0.032634
NFKBIZ	10.4983	0.0328202
INPP5D	10.4876	0.0329685
ELK3	10.4848	0.0330076
HIPK1	10.4631	0.0333097
FAXDC2	10.4509	0.0334803
NRARP	10.4474	0.0335292
IKZF1	10.3639	0.0347246
AC026369.3	10.3382	0.0351003
CMKLR1	10.3305	0.0352142
SLC40A1	10.3062	0.0355742
CBX4	10.2798	0.0359694
HBEGF	10.259	0.0362843
IRF1	10.234	0.0366654
MAN1A2	10.2197	0.0368851
PLK2	10.1923	0.0373105
ZC3H6	10.1506	0.0379651
ANKRD37	10.1167	0.0385079
FGL2	10.0716	0.039238
VAMP5	10.0715	0.0392412
ARHGAP45	10.0256	0.0399986
NEDD4L	9.99956	0.0404352
PGC	9.94801	0.0413127
SPRY1	9.86217	0.0428146
MT1G	9.80725	0.0438027
TESC	9.78061	0.0442899
OTUD1	9.74758	0.0449012
EPC1	9.67748	0.0462255
BEX1	9.67146	0.0463409
PBX4	9.65226	0.0467108
ARL4D	9.62898	0.0471633
ALOX5AP	9.60619	0.0476104
CITED2	9.60221	0.047689
VCL	9.57754	0.0481782
ARGLU1	9.57396	0.0482496
SH3KBP1	9.44012	0.0509924
PLIN2	9.43853	0.0510258
RUNX2	9.42516	0.0513079
ATF7IP	9.38573	0.0521489
JADE1	9.36105	0.0526821
CCL3L1	9.35624	0.0527865
ENPP2	9.3156	0.0536773
CLSTN3	9.19781	0.056341
PNN	9.18021	0.0567496
SEC14L1	9.14509	0.0575736
PTGER2	9.11866	0.058201
ARHGEF3	9.07692	0.0592054
RGCC	9.03542	0.0602202
SLCO4C1	9.03056	0.0603401
ALDH3B1	8.99053	0.0613367
BIN2	8.97578	0.0617077
KLF12	8.95591	0.0622111
PDE7A	8.95207	0.0623088
GUCY1A1	8.94883	0.0623914
OLIG1	8.94817	0.062408
FOXO1	8.92152	0.0630913
HMMR	8.82513	0.0656221
HSP90AA1	8.81663	0.0658498
MSC	8.80291	0.0662191
CDKN1B	8.75367	0.0675604
CLK1	8.69246	0.0692636
CDK6	8.6908	0.0693102
FAM43A	8.65439	0.0703432
ZBTB38	8.64242	0.0706859
HLA-DRA	8.62842	0.0710889
RBBP6	8.61324	0.071528
YPEL5	8.60119	0.0718788
ADRB2	8.5965	0.0720157
BPTF	8.56086	0.0730639
LUC7L3	8.55074	0.0733642
TMEM176A	8.51841	0.0743311
HSPD1	8.51203	0.0745234
GPR68	8.50093	0.0748591
PREX1	8.4984	0.0749358
PCDH9	8.41818	0.0774065
LAMC1	8.39041	0.0782796
RUBCNL	8.37624	0.0787285
FILIP1L	8.34881	0.0796049
C1R	8.25526	0.0826628
SDC4	8.21249	0.0840972
SLFN5	8.20641	0.0843033
DIP2A	8.19155	0.0848083
RPS18	8.16277	0.0857944
TKTL1	8.12606	0.087068
NRXN2	8.12513	0.0871006
TFPI	7.99223	0.0918631
HYAL2	7.96128	0.0930067
JMY	7.89358	0.0955552
CYB5A	7.88634	0.0958316
AL592071.1	7.88275	0.0959689
SH3BGRL3	7.84914	0.0972634
YPEL3	7.83856	0.0976743
CMTM8	7.81321	0.0986654
AHR	7.81307	0.0986706
TNFRSF21	7.79706	0.0993013
PXMP4	7.73161	0.101919
ICAM3	7.67518	0.104228
ODF2L	7.66791	0.104529
KLRD1	7.65596	0.105025
STK17B	7.64477	0.105492
GPR155	7.63632	0.105846
CTNNAL1	7.60649	0.107104
PRDX5	7.58517	0.108012
MBOAT2	7.4884	0.112222
GAS6	7.47418	0.112853
IPCEF1	7.45711	0.113616
ANKRD12	7.44592	0.114118
TMEM45A	7.42438	0.115091
CAPG	7.4237	0.115121
GCNA	7.42254	0.115174
WEE1	7.35956	0.118064
DDIT4	7.35322	0.118359
IRF2BPL	7.32879	0.1195
CALCRL	7.32725	0.119572
GADD45G	7.32574	0.119644
GADD45B	7.32567	0.119647
PRR5L	7.29362	0.121162
FGF23	7.25	0.123252
PPM1K	7.22785	0.124326
NTNG2	7.20605	0.125392
SPTAN1	7.19634	0.125869
OXNAD1	7.14968	0.128187
SERTAD1	7.1414	0.128602
SEMA3F	7.12078	0.129641
HS3ST1	7.04621	0.133466
HOXA3	7.02868	0.13438
GBP5	7.01034	0.135343
CD247	7.00911	0.135408
METTL7A	6.95534	0.138267
AKAP9	6.9279	0.139748
EMP1	6.92022	0.140165
PCOLCE2	6.88639	0.142015
GZMA	6.87981	0.142377
IL2RG	6.86437	0.143231
TBC1D10C	6.86328	0.143292
TEAD2	6.85065	0.143995
TRG-AS1	6.82819	0.145251
P2RY8	6.79172	0.147313
CCR5	6.76937	0.148589
ID3	6.76326	0.14894
ITK	6.74532	0.149975
GNLY	6.72993	0.150867
IRX3	6.70663	0.152228
GABPB2	6.70403	0.15238
ZFAND2A	6.70052	0.152587
CD68	6.64689	0.155768
AL136454.1	6.64265	0.156021
CCL3	6.62756	0.156929
SAT1	6.61953	0.157413
DAPK2	6.5786	0.159905
PLEKHA2	6.56369	0.160822
TRBC1	6.55599	0.161297
S100B	6.52796	0.163037
VSIR	6.52423	0.16327
TUBA1A	6.51109	0.164093
SFTPD	6.44444	0.168325
PLEKHA5	6.41719	0.170083
GOLGA8A	6.41601	0.17016
LILRA5	6.41289	0.170363
FCGR2B	6.4108	0.170498
XAF1	6.39413	0.171584
DUSP2	6.37658	0.172735
TNKS1BP1	6.37342	0.172943
IGHA1	6.36689	0.173373
RAB11FIP1	6.35691	0.174033
SLPI	6.34353	0.17492
NDST1	6.34286	0.174965
GPR18	6.30372	0.177585
ODC1	6.26998	0.179873
NGFR	6.26951	0.179905
ARID5B	6.26491	0.180219
USP36	6.22802	0.182754
BATF	6.22624	0.182878
CD3D	6.18221	0.185948
ETS1	6.15142	0.188122
SASH1	6.14972	0.188243
RRAD	6.14812	0.188356
CCL4	6.13848	0.189043
SERPINF1	6.11717	0.190567
NEB	6.10714	0.191289
AC016957.2	6.09916	0.191864
TNF	6.08919	0.192586
S100A3	6.08908	0.192594
TSPOAP1	6.05908	0.194779
KIFC1	6.05231	0.195276
AUTS2	6.04961	0.195474
PRKCH	6.04451	0.195849
VPREB3	6.03647	0.196441
AC079630.1	6.02684	0.197153
LILRB5	6.02449	0.197327
SORL1	6.01292	0.198185
IFI44L	6.00693	0.198631
CCL5	5.98359	0.200377
RPS29	5.96381	0.201867
SMAD6	5.96157	0.202037
EHD3	5.95554	0.202493
TNFSF4	5.93525	0.204036
TNFSF8	5.92035	0.205176
ADD3	5.91318	0.205727
ACE	5.88979	0.207531
NUCB2	5.8787	0.208392
SFN	5.86128	0.20975
MAFA	5.85138	0.210526
GCH1	5.84342	0.211151
PIP4K2A	5.83748	0.211619
GLUL	5.77795	0.216356
EFHC1	5.76157	0.217676
DACH1	5.74552	0.218976
CEACAM6	5.71682	0.221318
EFNA1	5.71044	0.221842
APCDD1	5.71024	0.221858
S1PR5	5.69711	0.222939
PTPN7	5.68847	0.223652
FAM13A	5.66074	0.225957
CSPP1	5.64901	0.226939
CHD1	5.64218	0.227511
DNAJA1	5.62738	0.228757
ACHE	5.62211	0.229203
PGM2L1	5.62168	0.229239
TEKT1	5.60178	0.230927
MYBL1	5.60095	0.230997
SCART1	5.59901	0.231162
GUCY1B1	5.56769	0.233844
ID4	5.55812	0.234668
ATRX	5.5391	0.236314
BIRC3	5.52593	0.23746
CD226	5.50463	0.239323
OLFML2B	5.50353	0.239419
AC110285.2	5.49741	0.239957
CES1	5.49118	0.240506
MAFF	5.47972	0.241518
KLRC2	5.47674	0.241782
RND3	5.46573	0.242758
TNFRSF11A	5.46171	0.243116
FYN	5.44518	0.24459
LINC02384	5.43205	0.245767
TIMP3	5.42876	0.246062
STK17A	5.42632	0.246283
SLC16A1-AS1	5.42435	0.246459
NEDD9	5.39474	0.249138
CLEC5A	5.39357	0.249244
HSPH1	5.38596	0.249937
PLA1A	5.37669	0.250783
C6orf132	5.37184	0.251227
CNKSR3	5.35531	0.252744
ZAP70	5.34043	0.254116
PRKCB	5.32704	0.255356
NUFIP2	5.29406	0.258434
AC009404.1	5.28597	0.259193
C1orf194	5.28507	0.259277
MORN2	5.23348	0.264169
DENND3	5.16906	0.270387
GEM	5.16756	0.270533
IL10	5.15592	0.27167
CAMP	5.15448	0.271811
MLC1	5.13133	0.274086
NFATC2	5.10946	0.276249
MECOM	5.10727	0.276467
TES	5.09167	0.27802
LRRK2	5.0828	0.278907
CD164L2	5.05859	0.281339
PBXIP1	5.0368	0.283542
TPPP3	5.02005	0.285247
FCRL6	4.9835	0.288995
HLA-E	4.98122	0.289229
NT5E	4.96488	0.29092
RNF144B	4.95861	0.291571
KLRC1	4.95121	0.292341
CRYBG1	4.93008	0.294547
NLRC5	4.92113	0.295486
ABCA6	4.91948	0.29566
CHST2	4.91753	0.295865
MT1A	4.89027	0.298743
ISG20	4.88891	0.298888
PAM	4.87733	0.300118
RARRES3	4.8672	0.301197
STK38	4.86335	0.301608
GLCCI1	4.85357	0.302655
TGFBR3	4.84609	0.303458
DMPK	4.84093	0.304012
ITGB2-AS1	4.81357	0.306967
SCNN1B	4.80827	0.307542
PRKX	4.78664	0.309898
SAXO2	4.78171	0.310438
MAOB	4.7733	0.311359
TSPAN1	4.76202	0.312599
IL7R	4.75279	0.313616
RASGRP1	4.72106	0.317134
CMTM2	4.71944	0.317315
PRF1	4.62821	0.327614
IKZF3	4.62342	0.328163
FOXP1	4.62034	0.328515
NME5	4.60879	0.329842
TRIM2	4.60263	0.33055
MIR193BHG	4.59785	0.331102
SH3D19	4.59358	0.331595
CD69	4.59312	0.331648
TOX2	4.56625	0.334764
MAGI3	4.56252	0.335198
CD79A	4.53975	0.33786
PIK3IP1	4.52623	0.339449
RSF1	4.51653	0.340591
ASF1B	4.50258	0.342241
TCTN2	4.49361	0.343306
ERRFI1	4.4936	0.343307
SLAMF7	4.48952	0.343792
NFIA	4.4795	0.344986
COL15A1	4.47569	0.345439
CEMIP	4.46277	0.346985
IQCA1	4.45265	0.348199
PPP1R12B	4.45188	0.348292
TUBB4B	4.45175	0.348307
WIF1	4.45002	0.348515
TMEM100	4.44781	0.348781
CLU	4.44684	0.348898
PID1	4.43299	0.350567
MLLT6	4.40384	0.354102
FPR3	4.4033	0.354168
AL121899.1	4.40138	0.354402
NFIC	4.3857	0.356316
MYZAP	4.34999	0.360707
FOXQ1	4.33615	0.36242
SMC4	4.32984	0.363203
KLF10	4.30301	0.366548
INSIG1	4.29583	0.367447
RHOH	4.28981	0.368202
ADARB1	4.2878	0.368455
ADGRG6	4.27788	0.369703
NR4A2	4.27556	0.369996
CIR1	4.25476	0.372624
DGKE	4.25049	0.373166
AC090152.1	4.2462	0.373711
CYGB	4.23142	0.375591
ZNF827	4.22613	0.376267
PLD4	4.22146	0.376863
DDX17	4.22062	0.376971
PYGM	4.20561	0.378894
HMGCS1	4.19939	0.379694
TTC25	4.19532	0.380218
CD7	4.19043	0.380847
ARHGAP29	4.18202	0.381932
NR4A3	4.1804	0.382141
CCDC68	4.17851	0.382385
CTSG	4.17748	0.382519
CLEC10A	4.16243	0.384469
PMP22	4.13868	0.387562
GZMB	4.12815	0.38894
CCR2	4.12616	0.389202
PATL2	4.1141	0.390784
LHFPL6	4.10215	0.392358
GPR174	4.09393	0.393443
GPR27	4.09261	0.393617
IRF4	4.08063	0.395204
LRP1	4.07428	0.396046
ITGB7	4.06258	0.397603
SPARC	4.05327	0.398845
S1PR1	4.02566	0.402545
ALOX15B	4.01057	0.404577
SMPD3	3.99785	0.406296
MAST4	3.99404	0.406814
IFITM1	3.99	0.407361
SYNE1	3.98194	0.408455
FOXA1	3.97292	0.409683
CSGALNACT1	3.96204	0.411167
CRTAM	3.95578	0.412023
OLFML3	3.94924	0.412919
C1S	3.93712	0.414583
LGMN	3.9354	0.414819
SEMA7A	3.93523	0.414842
DST	3.93472	0.414912
IFIT1	3.93163	0.415338
TMIGD2	3.9286	0.415755
CD3G	3.92704	0.415969
ZNF503	3.91231	0.418004
CXCL16	3.91002	0.41832
E2F2	3.85218	0.426381
MALL	3.84122	0.42792
COL1A2	3.83798	0.428376
MTSS1L	3.82575	0.430102
MYO1F	3.8117	0.432088
RRM2	3.79955	0.433812
CST7	3.78869	0.435359
NEGR1	3.76617	0.438576
MGLL	3.76507	0.438732
FZD4	3.76036	0.439407
HSPA2	3.7583	0.439703
OFD1	3.75607	0.440024
EGR4	3.74004	0.442329
ABCA10	3.73897	0.442483
SDS	3.73135	0.443583
WWC1	3.72434	0.444596
GRK5	3.71779	0.445544
CTXN1	3.69414	0.448979
ITPKC	3.69333	0.449097
CYR61	3.67707	0.45147
RP1	3.67678	0.451511
LAMC2	3.67317	0.45204
KLF6	3.66017	0.453946
NKX2-1	3.64188	0.456635
CCDC186	3.63917	0.457035
FLT3LG	3.62853	0.458605
DRC3	3.60667	0.461846
P2RY14	3.60297	0.462396
FOLR1	3.59411	0.463713
HMCN1	3.58952	0.464398
KLRG1	3.56149	0.46859
MNS1	3.53177	0.473064
HPGDS	3.50811	0.476646
CAMK2N1	3.4979	0.478198
KANK2	3.49612	0.478469
CTSD	3.4921	0.47908
ARRDC3	3.49037	0.479345
IL1RL1	3.48976	0.479437
COL6A2	3.48835	0.479653
MAP6	3.48681	0.479887
PRKG1	3.47298	0.481999
RTKN2	3.46908	0.482595
ZBTB10	3.46247	0.483607
PODXL	3.4567	0.484493
MFAP4	3.45165	0.485268
CLDN4	3.44985	0.485544
FYB1	3.44266	0.48665
EPB41	3.43489	0.487847
ALDH1A1	3.42117	0.489966
CD244	3.41598	0.490768
GRN	3.40853	0.491923
LAMB1	3.39847	0.493484
RND1	3.39781	0.493585
BMP6	3.39744	0.493642
RAMP3	3.38348	0.495815
PIM2	3.36796	0.498236
KRT7	3.35386	0.500444
PIK3R1	3.34704	0.501514
CENPF	3.33077	0.504072
TSC22D1	3.32947	0.504277
KIF5C	3.32242	0.505389
C1QTNF1	3.2894	0.510613
JUP	3.28137	0.511889
AL137003.2	3.27841	0.51236
TEAD1	3.26669	0.514227
HLA-DQB2	3.26293	0.514826
C3	3.26269	0.514865
COL21A1	3.25832	0.515563
LGR6	3.24635	0.517478
RN7SL832P	3.24225	0.518134
NAPSA	3.22452	0.52098
MZF1-AS1	3.21708	0.522176
IFT57	3.21605	0.522343
ATP1B2	3.19747	0.52534
PLTP	3.19271	0.526109
PCYOX1	3.18509	0.527342
AC022144.1	3.18393	0.527531
AURKB	3.17935	0.528272
RASD1	3.17825	0.528452
TCTEX1D1	3.17677	0.528691
FBLN5	3.1739	0.529157
APOLD1	3.15862	0.531641
IK	3.15365	0.53245
IDO1	3.13077	0.536185
KIF9	3.1275	0.536719
CRTAC1	3.12216	0.537594
CLSPN	3.09824	0.541522
ITM2C	3.09776	0.541602
SOX9	3.09641	0.541822
PRLR	3.08412	0.543848
RAB27B	3.06616	0.546815
AC004832.6	3.04881	0.54969
CALD1	3.02825	0.553109
HSPB6	3.0282	0.553118
KCNJ2	3.02719	0.553286
PITPNC1	3.02441	0.553748
DYNLRB2	3.01594	0.555162
MTURN	3.01236	0.555759
PALMD	2.9974	0.558261
PLPP3	2.99278	0.559035
CFAP61	2.9916	0.559232
CFAP52	2.97105	0.562681
AC007906.2	2.96794	0.563205
SPAG8	2.96711	0.563345
KITLG	2.96434	0.56381
CXCL11	2.94554	0.56698
NEXN	2.93911	0.568066
CCR7	2.93838	0.568189
SPARCL1	2.93409	0.568915
AL365361.1	2.90747	0.573428
KIAA1324	2.90518	0.573817
AC007038.2	2.89394	0.575728
NEK11	2.89198	0.576061
PNOC	2.88693	0.576922
LPP	2.88331	0.577539
FGFR1	2.8796	0.578172
ZC3H12D	2.8775	0.57853
BANK1	2.8702	0.579777
SELENBP1	2.86301	0.581005
P2RX5	2.85953	0.581601
RSPO3	2.84919	0.583372
IFI16	2.84903	0.583398
CCDC191	2.84298	0.584437
MYO5C	2.84124	0.584736
TFPI2	2.83699	0.585465
CREBRF	2.82714	0.587157
PHACTR2	2.82667	0.587238
PAPPA	2.82045	0.588307
TCHH	2.81108	0.589922
RNF165	2.80648	0.590715
LAMA3	2.7952	0.592661
IL18R1	2.7929	0.593059
GRAMD2B	2.79097	0.593393
SLC5A9	2.79084	0.593414
SFTA3	2.78494	0.594435
MSI2	2.78002	0.595287
CD40LG	2.76968	0.597078
GPR162	2.7678	0.597404
MYO7A	2.76598	0.59772
SOX2	2.76263	0.5983
RASA2	2.75707	0.599266
MAP4K1	2.75237	0.600082
AC008759.3	2.75179	0.600183
FNBP1	2.74751	0.600927
RCAN1	2.7405	0.602146
AK7	2.73745	0.602678
FGFBP2	2.73577	0.60297
TYMS	2.73486	0.603129
IGFBP7	2.73355	0.603357
TEX9	2.73308	0.603438
CEP78	2.73167	0.603684
SLC44A4	2.72924	0.604108
MMP25	2.72774	0.604369
LTBP4	2.72768	0.60438
DLC1	2.71443	0.606692
ID1	2.68151	0.612454
SNX25	2.67105	0.614289
S100A2	2.65757	0.61666
AC092123.1	2.65383	0.617318
GPX3	2.65266	0.617523
EPHA4	2.6514	0.617745
ATP8B2	2.65029	0.617942
ST8SIA4	2.64846	0.618263
CXCL17	2.6464	0.618626
CXCL5	2.64445	0.61897
KIF20B	2.64436	0.618986
LINC00954	2.63981	0.619787
DACT3	2.63164	0.621229
NPR3	2.62592	0.622239
CD3E	2.62214	0.622906
MX1	2.62112	0.623086
FABP3	2.61466	0.624228
LINC02154	2.61363	0.624411
SLC5A3	2.61248	0.624614
MTUS1	2.60354	0.626196
MEIS1	2.59237	0.628176
DMTN	2.59131	0.628363
ADGRG1	2.5868	0.629163
HP	2.58634	0.629245
ALOX15	2.58236	0.629952
AC004817.3	2.57951	0.630457
ELN	2.57944	0.63047
SLC4A7	2.56441	0.633141
AC015819.1	2.5634	0.63332
PRR29	2.56283	0.633422
CD1E	2.55204	0.635342
CCDC81	2.53641	0.638129
MCEMP1	2.52866	0.639511
EFNB2	2.51943	0.64116
SMIM22	2.51831	0.64136
CXCL9	2.51811	0.641396
TXK	2.50989	0.642866
ANKRD36C	2.50575	0.643606
SNX22	2.49497	0.645537
SPON2	2.49472	0.645582
EFEMP1	2.49425	0.645666
FRMD6	2.493	0.64589
APOD	2.48196	0.647869
AC025164.1	2.48182	0.647894
TMTC1	2.4794	0.648329
LRRC32	2.47891	0.648416
SYT1	2.4783	0.648526
KIF2C	2.47748	0.648673
C7	2.47649	0.64885
GFPT2	2.47616	0.648909
CNN3	2.47615	0.648911
CRNDE	2.47346	0.649395
CD59	2.47219	0.649623
LRRIQ1	2.4714	0.649764
ZBTB20	2.4713	0.649783
MSLN	2.46266	0.651334
RBM38	2.45949	0.651904
SRGAP3	2.45908	0.651978
FCRL1	2.45361	0.652962
CEP126	2.44768	0.654029
SAMD9	2.44526	0.654464
ZEB1	2.44198	0.655054
CD1A	2.4414	0.655158
ADAMTS2	2.43535	0.656249
C11orf88	2.43256	0.656751
TK1	2.42698	0.657757
TAP1	2.42472	0.658166
GZMM	2.42427	0.658247
LRRC36	2.42393	0.658307
TGFBI	2.42298	0.658478
TNRC6B	2.42282	0.658507
IQANK1	2.40913	0.660978
AGBL2	2.40624	0.6615
ELF3	2.40292	0.662099
ALDH3A1	2.3973	0.663116
SYTL2	2.38482	0.665373
C1orf115	2.38375	0.665567
CARD11	2.36865	0.668299
PON2	2.36464	0.669027
WNT2B	2.36338	0.669255
RHOBTB3	2.35357	0.671033
SRGAP1	2.35271	0.67119
NOTCH4	2.35218	0.671286
ADGB	2.34753	0.67213
FOXJ1	2.3418	0.673169
ADM2	2.33973	0.673545
SHANK3	2.33889	0.673698
CCDC74A	2.33472	0.674456
PXDC1	2.33157	0.675027
ZMYND10	2.33112	0.675108
NLRC3	2.32937	0.675427
AC245060.5	2.32711	0.675838
C5orf49	2.32633	0.67598
CEP85L	2.32531	0.676165
RNF125	2.32172	0.676817
ENC1	2.31744	0.677595
IGF2	2.31513	0.678017
MPDZ	2.31461	0.678111
B3GAT1	2.31353	0.678306
TINAGL1	2.31307	0.67839
PKIB	2.30532	0.679801
PLEKHA1	2.30512	0.679837
DNAAF3	2.30142	0.68051
TMEM176B	2.29918	0.680918
TOB1	2.28714	0.683111
BICDL1	2.28685	0.683164
PERP	2.28599	0.683321
SLC7A2	2.27835	0.684713
FAM216B	2.27331	0.685632
OGA	2.26772	0.686652
ATP1A3	2.2603	0.688006
CPM	2.25663	0.688676
RALGPS2	2.24552	0.690704
EPHA2	2.24453	0.690886
Z84485.1	2.24181	0.691382
ABLIM1	2.24115	0.691503
ALDH2	2.23768	0.692137
FAM174A	2.23352	0.692898
IGSF21	2.22927	0.693675
NFKBID	2.2212	0.69515
GPER1	2.21332	0.696591
CD6	2.21281	0.696684
SPTBN1	2.2105	0.697107
C9orf24	2.20794	0.697576
GABPB1-AS1	2.20571	0.697984
MFGE8	2.20568	0.69799
TFAP2C	2.20434	0.698234
CCL2	2.20152	0.69875
CHST15	2.20073	0.698895
STK33	2.19841	0.69932
HAL	2.19781	0.69943
TMC5	2.19166	0.700556
ICOS	2.19022	0.700819
CD1C	2.18684	0.701439
ISLR	2.17701	0.703241
TSPAN6	2.16931	0.704652
XCL2	2.16914	0.704683
IGFBP5	2.16718	0.705041
GPR65	2.16674	0.705123
P2RY10	2.16587	0.705282
REL	2.16102	0.706171
LINC01765	2.15252	0.707731
MAP3K19	2.15152	0.707914
IRX2	2.1494	0.708303
HDAC7	2.14268	0.709535
NEURL1B	2.14117	0.709814
RBFOX2	2.13554	0.710846
CXCL6	2.13513	0.710921
RDX	2.13209	0.711479
RAB36	2.12971	0.711917
CLDN3	2.12967	0.711923
CCBE1	2.12963	0.711931
PTPN4	2.12869	0.712104
STAB1	2.12858	0.712124
CCDC170	2.12442	0.712887
TNFRSF25	2.11987	0.713723
TRDC	2.11791	0.714083
SSC5D	2.10859	0.715795
IL2RA	2.10662	0.716157
AL138899.1	2.10397	0.716644
TRIM56	2.1006	0.717263
ERBB3	2.10039	0.7173
PCSK7	2.09829	0.717687
OCLN	2.09775	0.717786
CXCR5	2.09497	0.718296
EDN1	2.09311	0.718639
LAYN	2.09154	0.718926
DKK2	2.0907	0.719082
CHRDL1	2.09064	0.719091
GRIN2A	2.08241	0.720605
CRYAB	2.07938	0.721161
STRADA	2.07598	0.721786
FGF14	2.07472	0.722018
ZBBX	2.07094	0.722713
ADCY4	2.06552	0.723709
LMNA	2.06436	0.723923
LOXL1	2.05646	0.725375
ZNF395	2.05526	0.725595
TYROBP	2.0501	0.726545
FLRT3	2.04717	0.727084
SPIB	2.0459	0.727317
STK4	2.04204	0.728027
FAM229B	2.04125	0.728171
ORM1	2.03692	0.728967
CD96	2.03315	0.729661
CYBB	2.03288	0.729712
HLX	2.02996	0.730249
LTA	2.02918	0.730391
WNT11	2.02737	0.730724
IGHG1	2.0198	0.732117
HIF3A	2.01779	0.732486
FNBP1L	2.01646	0.732731
NWD1	2.00788	0.734309
CPA3	2.00724	0.734427
FAM169A	2.00432	0.734965
GDF11	2.00312	0.735185
VWF	1.9975	0.73622
JAG2	1.99505	0.736669
EIF4A3	1.99162	0.7373
PDLIM3	1.98711	0.73813
CH25H	1.98353	0.738788
KCNN3	1.98085	0.739281
TGFB2	1.97942	0.739545
XCL1	1.97784	0.739835
NPDC1	1.97556	0.740254
FCER1G	1.97447	0.740455
HPGD	1.97436	0.740476
DAB2IP	1.97348	0.740637
PLEKHG3	1.97152	0.740998
SYTL3	1.96915	0.741433
OSR2	1.969	0.741461
TSPAN5	1.9642	0.742343
RGS16	1.96291	0.742581
AQP1	1.9605	0.743023
TUBA4A	1.95831	0.743427
FBXO32	1.95748	0.743579
PCAT19	1.95711	0.743647
KLRF1	1.95697	0.743674
YAP1	1.95389	0.744239
IRS1	1.94842	0.745246
ATP9A	1.94839	0.745251
LOXL2	1.9418	0.746462
CFAP45	1.93705	0.747336
FXYD1	1.93636	0.747462
FCER1A	1.93294	0.748091
HTRA1	1.93137	0.74838
HECW2	1.93016	0.748602
TPX2	1.92447	0.749648
CCNO	1.92152	0.750191
CD1B	1.91925	0.750607
SLC34A2	1.91616	0.751176
HBB	1.91549	0.7513
LBH	1.90819	0.75264
AC020659.1	1.9016	0.753851
CBLB	1.89922	0.754289
CDS1	1.89399	0.755249
PTPRF	1.89334	0.755369
TP53INP1	1.88986	0.756008
MGP	1.88777	0.756391
ITGA3	1.87812	0.758162
KRT19	1.87797	0.758191
NCAM1	1.87618	0.758519
SORBS1	1.87059	0.759546
SYNPO2	1.86948	0.759749
TRERF1	1.86747	0.760117
GNG2	1.86447	0.760668
TMEM232	1.8596	0.761562
PIH1D3	1.85959	0.761565
CAPS	1.85881	0.761708
LUM	1.8557	0.762278
CCL8	1.85301	0.762771
CYBRD1	1.85236	0.76289
EPHB4	1.85212	0.762935
UBXN10	1.85089	0.763161
DUOXA1	1.84933	0.763445
CDH5	1.84932	0.763448
GALNT18	1.84652	0.763962
ST8SIA1	1.8441	0.764406
DUSP10	1.84225	0.764744
PEG10	1.83389	0.766277
IGFBP4	1.8286	0.767246
DAAM2	1.82495	0.767915
RGS2	1.82412	0.768066
C9orf139	1.82324	0.768228
BCL11B	1.81441	0.769845
SLC11A1	1.8143	0.769865
MAP9	1.81221	0.770248
POU2AF1	1.80961	0.770724
GNAO1	1.8088	0.770873
ITGA7	1.80062	0.772368
CCL22	1.79639	0.773143
FOXD1	1.79617	0.773184
SGCE	1.7923	0.773891
KNL1	1.78966	0.774373
HIST1H4F	1.7876	0.774751
PRDM1	1.78463	0.775294
CCDC146	1.78446	0.775324
WDR38	1.78314	0.775565
CAV2	1.7804	0.776067
CST6	1.77993	0.776153
LDLRAD1	1.77864	0.776388
PDZK1IP1	1.77501	0.777051
PDGFRB	1.7745	0.777145
AKNA	1.77312	0.777396
ANXA3	1.77238	0.777532
PDE1C	1.7708	0.77782
C21orf91	1.769	0.778148
TRAT1	1.75866	0.780036
PHLDA2	1.75831	0.7801
KIF21A	1.75644	0.780442
SLC2A1	1.75001	0.781614
LTF	1.74907	0.781786
PDGFB	1.74591	0.782362
ZNF385D	1.74198	0.783079
ATOH8	1.74124	0.783214
RHEX	1.74111	0.783238
TACSTD2	1.73982	0.783473
ACTA2	1.72579	0.786028
APOBEC3H	1.72018	0.787049
C4BPA	1.71796	0.787453
SUSD5	1.71768	0.787503
NID1	1.71622	0.787768
ZFP36L1	1.71537	0.787923
WDR54	1.71514	0.787966
CRIM1	1.71463	0.788058
CHI3L1	1.71451	0.78808
ZNF608	1.71318	0.788323
SMAP2	1.70791	0.789281
CD4	1.70704	0.789438
PHLDB2	1.69778	0.791121
COLQ	1.69599	0.791446
FAM92B	1.69008	0.79252
CDCA7	1.68974	0.79258
NPTX2	1.6866	0.793151
FAM129C	1.68601	0.793257
IGSF10	1.68551	0.793349
FAM124B	1.6841	0.793603
SOD3	1.68256	0.793884
FKBP10	1.68172	0.794035
HIPK1-AS1	1.68157	0.794062
KIR2DL1	1.68138	0.794097
ADGRG5	1.6709	0.795997
UBE2C	1.66944	0.79626
PLVAP	1.66891	0.796356
TIGIT	1.66581	0.796919
SOX18	1.6617	0.797663
ARMC3	1.65943	0.798073
CCDC102B	1.65737	0.798446
IGFBP2	1.65633	0.798634
FTO	1.65421	0.799018
BLK	1.64362	0.800931
MMP25-AS1	1.64349	0.800955
AFF3	1.64129	0.801352
USP53	1.64058	0.801481
DEPP1	1.63884	0.801796
TNFAIP2	1.63698	0.802131
AKAP12	1.63421	0.802631
LOX	1.63186	0.803055
HDC	1.62983	0.80342
DOC2A	1.62974	0.803437
SESN3	1.62861	0.803642
WDR60	1.62649	0.804024
EDNRB	1.62485	0.804319
GLIS2	1.62425	0.804427
CCM2L	1.6168	0.805769
FLT4	1.61642	0.805837
C1orf116	1.61589	0.805934
CTTNBP2	1.61587	0.805938
SDC1	1.61377	0.806315
BCL2L11	1.61276	0.806497
RGL1	1.61072	0.806864
ABI3BP	1.60946	0.80709
PTPRG	1.60361	0.808144
TCTN1	1.60119	0.808579
DRC1	1.59963	0.808859
CTSB	1.59757	0.809229
MT1M	1.59665	0.809393
RASIP1	1.59427	0.809821
CETN2	1.59386	0.809895
SCARA5	1.59304	0.810042
ARHGAP9	1.5922	0.810193
TESPA1	1.58913	0.810744
NEK5	1.58701	0.811125
DSG2	1.58487	0.811509
OGT	1.58305	0.811835
CYP4B1	1.58248	0.811938
DYDC2	1.57943	0.812483
SNTN	1.57775	0.812786
SLC25A4	1.57243	0.813739
MSX1	1.57242	0.813741
AL512306.2	1.57051	0.814082
MMP2	1.56517	0.815037
EPDR1	1.56445	0.815168
VASH2	1.56281	0.81546
PRELP	1.56231	0.81555
TRBC2	1.55842	0.816244
DYNC2H1	1.55602	0.816674
MDH1B	1.55439	0.816965
TOP2A	1.55376	0.817077
MT1F	1.54534	0.818581
KMT2A	1.54378	0.818859
NFIX	1.54269	0.819054
NBL1	1.53778	0.819928
ACKR1	1.53734	0.820008
PLPP1	1.52457	0.82228
SHANK2	1.5233	0.822506
CAVIN2	1.52311	0.822541
CDK1	1.5226	0.822631
PTGDR	1.51889	0.823291
AC103724.4	1.5175	0.823537
FRY	1.51739	0.823556
CFAP54	1.50822	0.825184
NFATC3	1.50621	0.82554
TANC1	1.50167	0.826345
IRF9	1.48985	0.828437
SPRY4	1.48824	0.828723
LCA5	1.48512	0.829274
DPYSL3	1.48394	0.829483
DMBT1	1.483	0.829649
CDHR3	1.47488	0.831082
MATK	1.47315	0.831386
H1F0	1.472	0.831589
FSTL1	1.46699	0.832472
SRGAP3-AS2	1.46656	0.832549
AC023157.3	1.46539	0.832753
SLFN13	1.45531	0.834526
TC2N	1.4553	0.834529
IQCG	1.45249	0.835023
ALDH1A2	1.45189	0.835128
KLK11	1.44712	0.835966
AC005363.2	1.44601	0.83616
KRT18	1.44552	0.836247
PLEKHF1	1.44399	0.836515
ADIRF	1.43847	0.837482
WHRN	1.43501	0.838087
GSEC	1.43451	0.838175
FBXL16	1.43397	0.83827
CEP290	1.43144	0.838713
GCSAML	1.4246	0.839908
FOXF1	1.42337	0.840123
AL035563.1	1.42147	0.840455
ITGA1	1.42137	0.840472
SPAG16	1.42137	0.840473
COL4A2	1.41682	0.841267
AFF2	1.41492	0.841598
PPP2R2B	1.41447	0.841676
FMO2	1.41353	0.84184
CFAP73	1.4114	0.84221
GATA3	1.41131	0.842227
CAMK1G	1.40953	0.842537
FAM84A	1.40501	0.843323
RBPMS	1.40483	0.843355
MAATS1	1.40475	0.843369
SYCP2	1.40383	0.843528
SEMA5A	1.40182	0.843878
TRIM29	1.39809	0.844527
PRTFDC1	1.3935	0.845324
DCN	1.39176	0.845625
PAX5	1.3893	0.846052
BMP2	1.38794	0.846289
LAMP3	1.38748	0.846368
COL1A1	1.38695	0.846459
DDR2	1.38691	0.846468
NOSTRIN	1.38674	0.846497
KCNRG	1.3854	0.846728
SLC14A1	1.38524	0.846756
C6orf118	1.38304	0.847137
BCAS1	1.38242	0.847244
CD37	1.3807	0.847543
PARP8	1.38039	0.847597
SLC43A1	1.37662	0.848248
PTGFR	1.37611	0.848336
RGS5	1.36611	0.850063
GFOD1	1.36469	0.850309
MSMO1	1.36412	0.850406
DAAM1	1.36308	0.850585
EMP2	1.36077	0.850984
MYLK	1.3559	0.851823
AP003680.1	1.35259	0.852392
SLC16A7	1.3523	0.852441
PLK1	1.35131	0.852612
CD70	1.35096	0.852673
DNALI1	1.34986	0.85286
RARRES1	1.34818	0.853149
RFX3	1.34408	0.853853
DHCR24	1.34213	0.854188
AC136475.1	1.34206	0.854199
GFRA1	1.33884	0.854753
ANKRD66	1.338	0.854896
AC007952.4	1.337	0.855067
ANXA2R	1.33401	0.855579
SEMA3G	1.33063	0.856158
IGF1	1.33045	0.856188
THSD1	1.3252	0.857086
CSRP2	1.32403	0.857286
CFH	1.32269	0.857514
FAM184A	1.32259	0.857531
CADM3	1.32194	0.857643
CHAC1	1.32099	0.857804
CCDC181	1.31992	0.857987
SIX1	1.31396	0.859003
SQLE	1.30979	0.859712
CP	1.30947	0.859767
EGFR	1.30786	0.86004
FST	1.30232	0.860982
IFFO2	1.30136	0.861145
PDGFA	1.29318	0.862532
PLEKHS1	1.29212	0.862711
CLIC6	1.29066	0.862958
SIDT1	1.28606	0.863736
MIR3142HG	1.28394	0.864094
WDR63	1.28034	0.864702
PARD3	1.28021	0.864723
KRT8	1.27563	0.865497
NDC80	1.27141	0.866208
KLRB1	1.27031	0.866392
CFAP57	1.27021	0.86641
TPSB2	1.26804	0.866774
TENM1	1.26592	0.86713
LAD1	1.26219	0.867757
NCOA7	1.25992	0.868139
RETN	1.25954	0.868202
FAM81B	1.24766	0.870192
CYB561	1.24702	0.870297
AC044849.1	1.2447	0.870685
MAL2	1.24281	0.871
CCNT1	1.23599	0.872138
CBX6	1.23507	0.872292
COL5A2	1.23168	0.872856
FANK1	1.23142	0.872899
DNAH5	1.22644	0.873726
ANGPT1	1.22528	0.873919
CFAP221	1.22419	0.874101
DDAH1	1.21848	0.875046
SCUBE1	1.2159	0.875475
PCOLCE	1.21401	0.875787
TNFAIP8L1	1.2121	0.876102
IRX5	1.20782	0.87681
HOXB4	1.20253	0.877682
PKDCC	1.19011	0.879724
TMEM154	1.18166	0.881109
ANKRD22	1.18158	0.881122
IL9R	1.18065	0.881274
RASL12	1.18046	0.881305
NUF2	1.18035	0.881322
LRRC23	1.17501	0.882195
PSTPIP1	1.17213	0.882666
PATJ	1.17176	0.882725
CRIP2	1.17148	0.882771
AL158163.2	1.17136	0.882792
GPM6B	1.1677	0.883387
RAB30	1.16711	0.883483
MCOLN2	1.1631	0.884136
MYCT1	1.15916	0.884776
EFNA5	1.15484	0.885476
WNT5A	1.1543	0.885564
GPR171	1.15353	0.885688
LCK	1.15306	0.885764
NRN1	1.14781	0.886615
IL2RB	1.14769	0.886634
CCND1	1.14693	0.886757
PFN2	1.14688	0.886764
EHD2	1.1458	0.886939
HLA-F	1.14549	0.886989
TMEM119	1.14467	0.887122
DNAI1	1.14385	0.887255
BMPR2	1.14276	0.88743
SOX17	1.14104	0.887708
FOLR2	1.13973	0.887919
DCDC2B	1.13665	0.888414
SCN4B	1.13593	0.88853
AIF1L	1.13133	0.889271
TSC22D1-AS1	1.131	0.889323
LINC00632	1.13082	0.889353
IGKC	1.12923	0.889607
DNASE1L3	1.12535	0.890229
SKAP1	1.12515	0.890262
EFCAB1	1.12454	0.890359
CLEC14A	1.12422	0.890411
FGGY	1.12127	0.890884
AJUBA	1.11425	0.892004
CSF1	1.11002	0.892679
SPAG17	1.10875	0.892881
AL139246.3	1.10709	0.893146
MYH11	1.10419	0.893607
BDKRB2	1.10338	0.893736
EXPH5	1.10227	0.893912
DNAH6	1.10124	0.894075
GNG11	1.1009	0.894129
ZDBF2	1.10026	0.894231
CFAP77	1.09976	0.89431
PPFIBP1	1.08866	0.896067
CTHRC1	1.0881	0.896156
SFTA1P	1.08643	0.896419
CCDC168	1.08398	0.896806
OVOL1	1.07839	0.897686
LAMP5	1.07782	0.897775
IKZF2	1.07423	0.898339
BIRC5	1.06887	0.899179
DNAH10	1.0679	0.899332
CD84	1.06278	0.900131
DNAH2	1.06247	0.90018
SIGIRR	1.06149	0.900334
HAPLN3	1.06143	0.900343
MKI67	1.06044	0.900497
EYA4	1.05944	0.900652
NPNT	1.05903	0.900717
KLF5	1.05752	0.900952
DTL	1.05733	0.900982
FSTL3	1.05495	0.901353
FOXC1	1.05195	0.901819
AL136295.5	1.05023	0.902087
LINC01934	1.0489	0.902293
HSPG2	1.04817	0.902406
ITGB6	1.04434	0.903
TEK	1.0386	0.903887
C16orf54	1.03824	0.903943
PLAC9	1.03748	0.90406
ANKRD36	1.03413	0.904577
APBA2	1.03358	0.904662
HLF	1.03339	0.904691
TCAF2	1.03298	0.904754
SFTA2	1.03247	0.904834
NECTIN3	1.03179	0.904939
ARHGEF12	1.03043	0.905147
HSD17B6	1.0296	0.905275
TMEM98	1.0287	0.905413
LTBP1	1.02607	0.905818
MAP1B	1.02542	0.905917
RAPGEF4	1.02261	0.906349
TNFRSF18	1.02101	0.906593
IGSF3	1.02033	0.906697
CFAP43	1.01807	0.907044
COL4A1	1.01756	0.907121
HCG27	1.01234	0.90792
GSTA1	1.01137	0.908068
SYBU	1.00785	0.908603
DMKN	1.0058	0.908915
MIR155HG	1.00312	0.909322
GUCY1A2	1.00292	0.909352
CHST1	0.998534	0.910018
LAX1	0.997478	0.910178
MAOA	0.995631	0.910458
C1orf21	0.992733	0.910896
C1orf158	0.992207	0.910975
TIMP2	0.990555	0.911225
IGHG3	0.988187	0.911582
FIBIN	0.987703	0.911655
LIMD2	0.985702	0.911956
NR5A2	0.984922	0.912074
PXDN	0.984429	0.912148
LMO3	0.979517	0.912886
SPACA9	0.978629	0.913019
ITM2A	0.976977	0.913267
CYP3A5	0.975358	0.913509
INMT	0.973411	0.913801
PEAR1	0.972112	0.913995
CCDC3	0.968778	0.914493
AGAP1	0.967494	0.914684
TMC4	0.966649	0.91481
TRAF5	0.96524	0.91502
OMG	0.96513	0.915037
2022-09-01	0.9636	0.915264
GCOM1	0.962371	0.915447
ACAP1	0.961226	0.915617
TMEM233	0.959086	0.915935
BGN	0.958106	0.91608
TRAF3IP1	0.949651	0.917332
SIT1	0.949646	0.917333
DTHD1	0.948698	0.917473
DLEC1	0.948578	0.91749
CPE	0.948458	0.917508
S100P	0.945183	0.917991
PCLAF	0.941508	0.918532
HIST1H1D	0.940509	0.918679
SERPINH1	0.935617	0.919396
AL117379.1	0.934489	0.919562
TAGAP	0.934155	0.91961
KIF19	0.931707	0.919968
PIFO	0.926991	0.920657
GPR146	0.925712	0.920843
IL17C	0.925695	0.920846
PPL	0.920429	0.921612
SLC22A23	0.91815	0.921943
HSD11B1	0.916372	0.9222
MEG3	0.908897	0.923281
FUT1	0.906437	0.923635
NEK10	0.905434	0.92378
FAM227A	0.903853	0.924007
SRPX	0.90205	0.924267
CCL21	0.900305	0.924517
MYO1B	0.893459	0.925497
SBK1	0.891207	0.925819
PLEKHG1	0.88963	0.926044
TMEM246	0.883127	0.926969
NCR1	0.880669	0.927318
EFCAB10	0.880209	0.927383
HOXB5	0.879473	0.927487
TNXB	0.873684	0.928305
C16orf71	0.871471	0.928618
ETV1	0.870211	0.928795
C2orf40	0.869731	0.928863
C7orf61	0.867943	0.929114
NFASC	0.866753	0.929281
RAB3IP	0.864534	0.929593
SOX4	0.861804	0.929975
HIST1H4C	0.860075	0.930218
HSPB8	0.859974	0.930232
LINC01871	0.858378	0.930455
BEX3	0.855879	0.930804
RTP5	0.853684	0.93111
IL33	0.853415	0.931147
KCNE4	0.852646	0.931254
FGFR2	0.851735	0.931381
TBX3	0.851618	0.931397
GFI1	0.850797	0.931511
SLFN12L	0.845998	0.932177
FRMD6-AS1	0.845341	0.932268
HBA2	0.838532	0.933209
EDIL3	0.836686	0.933463
TM4SF1	0.830686	0.934288
SCN7A	0.830407	0.934326
HOXA4	0.83018	0.934357
CSRP1	0.829475	0.934453
BMX	0.829444	0.934458
CCDC30	0.829283	0.93448
TUSC3	0.822684	0.935381
AL096865.1	0.822621	0.93539
KIF11	0.822369	0.935424
SLC27A2	0.820511	0.935677
NAV2	0.820495	0.935679
PPP1R42	0.817397	0.936101
TBX21	0.814696	0.936467
ASPN	0.812505	0.936764
SCD5	0.811767	0.936864
SLC38A1	0.811268	0.936931
LMO7	0.810205	0.937075
HYDIN	0.809591	0.937158
BICC1	0.80815	0.937352
CHORDC1	0.806696	0.937548
CFAP126	0.806226	0.937611
MELK	0.804492	0.937845
TWIST2	0.804368	0.937862
MMRN2	0.804341	0.937865
ERG	0.800608	0.938367
TSPAN7	0.794941	0.939125
CASC1	0.794438	0.939192
ARAP3	0.793811	0.939276
TSHZ2	0.792602	0.939437
SLITRK6	0.792438	0.939459
KLK10	0.783393	0.940661
HYAL1	0.782615	0.940763
PRSS23	0.781516	0.940909
NFIB	0.780411	0.941055
PRR15L	0.780117	0.941094
NOVA2	0.780047	0.941103
COL6A3	0.777011	0.941503
TDRD6	0.776933	0.941514
RASGRF1	0.776498	0.941571
VGLL3	0.775065	0.941759
ABCA3	0.769874	0.942441
CD34	0.767239	0.942785
KIT	0.760475	0.943667
AKR1C3	0.759098	0.943846
CENPE	0.755746	0.944281
CDHR4	0.754968	0.944381
FABP6	0.754824	0.9444
CHI3L2	0.752926	0.944645
MRC2	0.752102	0.944752
PRICKLE2	0.750831	0.944916
AL357093.2	0.749606	0.945074
MMRN1	0.749593	0.945075
TUBB4A	0.748822	0.945174
A2M	0.748138	0.945263
FAM183A	0.747163	0.945388
TSPAN13	0.744896	0.945679
PTGS1	0.74414	0.945776
STC2	0.743441	0.945866
CLEC2D	0.743201	0.945896
CCDC114	0.740992	0.946179
HLA-DMB	0.740124	0.94629
RABL2B	0.73989	0.94632
C11orf97	0.739793	0.946332
CMTM4	0.738552	0.946491
HMGB3	0.730675	0.947493
PLXDC1	0.72992	0.947589
TTN	0.728693	0.947744
CD5	0.727098	0.947946
IL32	0.724689	0.94825
FOXA2	0.724108	0.948323
TMEM212	0.723285	0.948427
RIIAD1	0.721381	0.948666
HEYL	0.719459	0.948908
FCRL3	0.719164	0.948945
KIRREL1	0.714212	0.949565
WRB	0.711963	0.949846
SAA1	0.71171	0.949877
CRYM	0.70891	0.950226
ST6GALNAC1	0.708887	0.950228
PCDH17	0.707579	0.950391
SCML4	0.706775	0.950491
AC022182.2	0.706723	0.950497
COL14A1	0.706381	0.95054
SEMA6D	0.701873	0.951098
C1orf198	0.699845	0.951348
ABI2	0.698988	0.951454
CFAP157	0.692762	0.952219
SNX10	0.691569	0.952365
AGR3	0.691253	0.952403
MXRA7	0.69019	0.952533
CLDN1	0.686657	0.952964
TRGC1	0.685908	0.953055
ITPRIPL1	0.684863	0.953182
TACC2	0.680878	0.953666
RUNX1T1	0.679138	0.953877
MEF2C	0.676412	0.954206
NDUFA4L2	0.676046	0.95425
CA12	0.673454	0.954562
TPSAB1	0.669201	0.955072
LIPH	0.669195	0.955073
PTPN21	0.668923	0.955105
CCDC80	0.668091	0.955205
COL10A1	0.667961	0.95522
HSD17B13	0.667773	0.955243
POSTN	0.667546	0.95527
TCF21	0.666739	0.955366
GFRA2	0.665041	0.955569
ITGA6	0.66477	0.955601
C20orf85	0.661547	0.955985
FASN	0.658594	0.956335
PYHIN1	0.656986	0.956526
COBL	0.656775	0.95655
CFAP44	0.649941	0.957356
C1orf87	0.645454	0.957881
IL6R-AS1	0.644975	0.957937
COL6A1	0.644276	0.958019
RBMS3	0.643768	0.958078
CAV1	0.643065	0.95816
IGLC3	0.642721	0.9582
BTNL9	0.638525	0.958688
CKAP2L	0.636922	0.958874
HTRA3	0.63308	0.959318
AC020916.1	0.632071	0.959434
PTGIS	0.63161	0.959487
AKR1C1	0.630883	0.959571
HSPA12B	0.628757	0.959815
RBP5	0.627628	0.959945
SCNN1G	0.627602	0.959948
CILP	0.627362	0.959975
DOCK4	0.619571	0.960864
ITGA9	0.61915	0.960912
MYH10	0.618206	0.961019
BCL6B	0.611262	0.961804
C21orf58	0.610843	0.961851
TMEM125	0.609678	0.961982
RAI14	0.609266	0.962028
ADRB1	0.60736	0.962242
SELP	0.606076	0.962386
ARHGAP28	0.606076	0.962386
FBLN1	0.605972	0.962398
LRRC10B	0.605358	0.962466
CCL17	0.605248	0.962479
PIEZO2	0.605201	0.962484
VWA3B	0.603549	0.962668
ST6GALNAC6	0.60099	0.962954
SGCD	0.600249	0.963036
EPHA1-AS1	0.59798	0.963288
GDF15	0.589608	0.964211
EPS8L2	0.58631	0.964573
ABCB1	0.585841	0.964624
CCDC173	0.585159	0.964698
COL4A3	0.584048	0.96482
CLDN18	0.581579	0.965089
AC243960.1	0.57969	0.965294
TFF3	0.579357	0.96533
ST8SIA6	0.575523	0.965744
MID1	0.575437	0.965754
ERICH3	0.574467	0.965858
ARHGEF26	0.57401	0.965908
COL27A1	0.570953	0.966236
FBN1	0.569888	0.96635
CLDN5	0.56938	0.966405
RBL2	0.567971	0.966555
IFNG	0.566933	0.966666
AGER	0.564038	0.966975
CD160	0.563938	0.966985
TMPRSS2	0.556841	0.967737
C10orf95	0.556834	0.967737
TNFRSF13C	0.556136	0.967811
ZNF618	0.55608	0.967817
TSPAN9	0.552852	0.968156
UACA	0.551427	0.968305
CADM1	0.548663	0.968594
PARVA	0.548115	0.968651
FILIP1	0.539334	0.969561
MUC15	0.538033	0.969694
CNTNAP3B	0.537205	0.969779
LSR	0.535771	0.969926
C12orf75	0.530289	0.970486
CNTFR	0.529746	0.970541
NDRG2	0.529611	0.970555
TCIM	0.529579	0.970558
VIPR1	0.527558	0.970763
FHL2	0.525162	0.971006
[truncated: 1,001 more rows]
