# Supplementary material for: Single-cell transcriptomics highlights immunological dysregulations of monocytes in the pathobiology of COPD
Source: Respir Res. 2022 Dec 20;23:367. doi: 10.1186/s12931-022-02293-2 (PMC9764587; doi:10.1186/s12931-022-02293-2)
Supplement: Supplementary file 12 — Additional file 12: Dataset 10. Lists for genes expressed in endothelial cells which are strongly correlated with genes from macrophages (Spearman correlation coefficient ≥ 0.8 or ≤ -0.8), related to Fig. 6H. Lists for genes expressed in macrophages which are strongly correlated with the 8 dysregulated sphingolipid metabolic enzyme genes in macrophages (Spearman correlation coefficient ≥ 0.8 or ≤ -0.8), related to Fig. 6H. [file 12931_2022_2293_MOESM12_ESM.xlsx]

## Sheet: module genes
color	gene
blue	AASDHPPT
blue	ABCC4
blue	ABHD14B
blue	AC008268.1
blue	AC023509.2
blue	AC116407.1
blue	ACAA2
blue	ACADM
blue	ACLY
blue	ACO2
blue	ACOT2
blue	ACP2
blue	ACSS1
blue	ACSS2
blue	ACTG1
blue	ACTL6A
blue	ACTR1B
blue	ADAMTS1
blue	AFF1
blue	AGER
blue	AGPAT3
blue	AKAP11
blue	AKAP17A
blue	AKR1A1
blue	AL162511.1
blue	ALDH1A1
blue	AMOTL2
blue	AMZ2
blue	ANG
blue	ANKFY1
blue	ANKRD17
blue	ANKRD29
blue	ANKRD37
blue	ANKRD40
blue	AP1M2
blue	APEH
blue	APOOL
blue	APPBP2
blue	APPL1
blue	ARF1
blue	ARFGAP2
blue	ARHGAP35
blue	ARHGDIB
blue	ARHGEF2
blue	ARID1A
blue	ARID1B
blue	ARL2
blue	ARL8A
blue	ARMCX6
blue	ARNTL
blue	ASCC2
blue	ASNSD1
blue	ATAD3C
blue	ATF3
blue	ATF4
blue	ATF5
blue	ATF7IP
blue	ATG4B
blue	ATOH8
blue	ATP1B1
blue	ATP5F1E
blue	ATP5MC2
blue	ATP6V1B2
blue	ATP6V1G1
blue	AXIN2
blue	BAG5
blue	BAG6
blue	BAIAP2
blue	BAIAP2-DT
blue	BAIAP2L1
blue	BAZ2A
blue	BCL2L11
blue	BLVRA
blue	BMP3
blue	BNIP3
blue	BNIPL
blue	BOLA2B
blue	BOLA3
blue	BPNT1
blue	BRD2
blue	BRD3
blue	BTBD7
blue	BTBD9
blue	BTF3L4
blue	BTG1
blue	BUB3
blue	BX284668.5
blue	C14orf119
blue	C16orf58
blue	C19orf24
blue	C19orf66
blue	C1orf123
blue	C1orf52
blue	C22orf39
blue	C5orf24
blue	C8orf33
blue	C9orf152
blue	CABLES1
blue	CACNA2D2
blue	CACYBP
blue	CALM1
blue	CALM2
blue	CALR
blue	CANT1
blue	CANX
blue	CAPG
blue	CAPN8
blue	CASC3
blue	CASK
blue	CAVIN2
blue	CBX6
blue	CCNB1IP1
blue	CCND1
blue	CCNI
blue	CCNL1
blue	CCNY
blue	CD44
blue	CDC42EP3
blue	CDC5L
blue	CDCA7L
blue	CDKN1B
blue	CELSR1
blue	CEP170B
blue	CFAP20
blue	CFL1
blue	CHCHD2
blue	CHCHD4
blue	CHD3
blue	CHD8
blue	CHD9
blue	CHMP1A
blue	CHMP4A
blue	CHTF8
blue	CIRBP
blue	CISD2
blue	CIT
blue	CITED2
blue	CLASP2
blue	CLPTM1
blue	CNOT11
blue	CNOT7
blue	CNPPD1
blue	CNPY2
blue	COMMD3
blue	COMMD4
blue	COPS6
blue	COQ4
blue	COX20
blue	COX6C
blue	CPAMD8
blue	CPEB4
blue	CPNE2
blue	CPT1A
blue	CRBN
blue	CREB1
blue	CREB3L2
blue	CREBBP
blue	CRELD2
blue	CRKL
blue	CSDE1
blue	CSRNP2
blue	CSRP1
blue	CTBP2
blue	CTDSPL
blue	CTPS1
blue	CYHR1
blue	CYR61
blue	DAG1
blue	DAPK1
blue	DAXX
blue	DAZAP1
blue	DBT
blue	DCAF5
blue	DCBLD1
blue	DCTN1
blue	DCTN2
blue	DCTN6
blue	DDI2
blue	DDRGK1
blue	DDX6
blue	DELE1
blue	DFFA
blue	DGCR2
blue	DHRS1
blue	DKC1
blue	DLG3
blue	DMTN
blue	DNAJA1
blue	DNAJB11
blue	DNAJC5
blue	DNAL4
blue	DNMT1
blue	DNPH1
blue	DOCK9
blue	DPP8
blue	DPP9
blue	DTX3L
blue	DUSP1
blue	DVL1
blue	DVL3
blue	DYNC1I2
blue	DYRK1A
blue	EBNA1BP2
blue	EDNRB
blue	EEF1D
blue	EGR2
blue	EIF2B5
blue	EIF3B
blue	ELF2
blue	ELOF1
blue	ELOVL1
blue	ELP2
blue	ENAH
blue	ENC1
blue	ENO1
blue	EPB41L1
blue	EPHB4
blue	EPM2AIP1
blue	ERAL1
blue	ERBIN
blue	ESF1
blue	ETFB
blue	EVA1A
blue	EXOC7
blue	EXPH5
blue	EXT1
blue	FAH
blue	FAM193B
blue	FAM3C
blue	FAM53C
blue	FAM83H
blue	FARP1
blue	FAU
blue	FBXO38
blue	FEM1B
blue	FGFR3
blue	FHDC1
blue	FHOD1
blue	FKBP3
blue	FLNB
blue	FMNL2
blue	FNBP1L
blue	FNDC3B
blue	FOPNL
blue	FOXP2
blue	FTH1
blue	G6PC3
blue	GAK
blue	GAPVD1
blue	GAREM1
blue	GATAD2A
blue	GBF1
blue	GCN1
blue	GGA2
blue	GGCX
blue	GID8
blue	GIGYF1
blue	GK
blue	GLG1
blue	GLRX5
blue	GLUD1
blue	GNAI3
blue	GNPTAB
blue	GOLGA2
blue	GOLGA3
blue	GOLGA7
blue	GORASP1
blue	GOT2
blue	GPAT4
blue	GPATCH8
blue	GRIPAP1
blue	GSE1
blue	GSK3B
blue	GSTP1
blue	GTF2H3
blue	GUCY1A1
blue	H3F3A
blue	H3F3B
blue	HAS3
blue	HAX1
blue	HCFC1
blue	HCFC1R1
blue	HDAC1
blue	HDAC7
blue	HERPUD1
blue	HEXIM1
blue	HHIP-AS1
blue	HIP1
blue	HIST1H2AC
blue	HIST1H2BD
blue	HIST1H4C
blue	HK1
blue	HLA-DQA2
blue	HLA-DRB5
blue	HMGA1
blue	HMGB1
blue	HMGCS2
blue	HNRNPDL
blue	HNRNPH1
blue	HNRNPUL2
blue	HSP90B1
blue	HSPA2
blue	HSPA5
blue	HSPB1
blue	HSPE1
blue	HYI
blue	HYOU1
blue	ID2
blue	IDH3B
blue	IER2
blue	IFITM3
blue	IFRD2
blue	IKBKG
blue	ILF3-DT
blue	ING1
blue	ING3
blue	ING5
blue	INPPL1
blue	INSR
blue	IP6K1
blue	IP6K2
blue	IPO9
blue	IQGAP1
blue	IRF2BPL
blue	IRX5
blue	ITFG2
blue	ITGA3
blue	ITPA
blue	ITPRIPL2
blue	JARID2
blue	JMJD8
blue	JPT2
blue	JUP
blue	KANK1
blue	KANK2
blue	KAT6B
blue	KATNBL1
blue	KDM3B
blue	KIAA0100
blue	KIAA1522
blue	KIAA2013
blue	KIF13B
blue	KIF3A
blue	KIFC3
blue	KLC1
blue	KLHDC3
blue	KLHL24
blue	KMT2C
blue	KMT2D
blue	KMT5B
blue	LAMTOR2
blue	LARS
blue	LASP1
blue	LCOR
blue	LETMD1
blue	LGALS3
blue	LIPH
blue	LMTK2
blue	LRRC47
blue	LSG1
blue	LTBP3
blue	LTV1
blue	LYPLA1
blue	LYZ
blue	LZTFL1
blue	MAD2L1BP
blue	MAGEF1
blue	MAGEH1
blue	MALL
blue	MANF
blue	MAP3K5
blue	MAP4
blue	MAP4K4
blue	MAPK14
blue	2021-03-09
blue	MARK2
blue	MARVELD2
blue	MAU2
blue	MAZ
blue	MBD6
blue	MCM3AP
blue	MCRIP1
blue	MEA1
blue	MED1
blue	MED13L
blue	MED19
blue	MED8
blue	MERTK
blue	METTL14
blue	METTL17
blue	METTL2B
blue	MFAP1
blue	MFSD10
blue	MGAT1
blue	MICU1
blue	MKRN1
blue	MLLT10
blue	MLLT6
blue	MMGT1
blue	MMP14
blue	MOB4
blue	MOSPD3
blue	MPHOSPH10
blue	MPP5
blue	MPZL1
blue	MRPL1
blue	MRPL21
blue	MRPL37
blue	MRPL41
blue	MRPL49
blue	MRPL52
blue	MRPL9
blue	MRPS14
blue	MRPS18B
blue	MRPS31
blue	MRPS34
blue	MSI2
blue	MSL2
blue	MT-CO1
blue	MT-CO3
blue	MT-ND2
blue	MT-ND5
blue	MTA1
blue	MTIF3
blue	MUC1
blue	MUM1
blue	MYL12B
blue	MYL6
blue	MYO1C
blue	MYO5C
blue	MYO9A
blue	NAT10
blue	NAV2
blue	NAXE
blue	NCL
blue	NCOA3
blue	NCOA6
blue	NDNF
blue	NDUFA12
blue	NDUFA9
blue	NDUFAF2
blue	NDUFB7
blue	NDUFS6
blue	NECAB3
blue	NEO1
blue	NFAT5
blue	NFIB
blue	NFKBIZ
blue	NFYC
blue	NHSL1
blue	NIPAL3
blue	NISCH
blue	NME1
blue	NOC2L
blue	NOL11
blue	NOL8
blue	NOP56
blue	NR0B2
blue	NR3C2
blue	NRBP1
blue	NSDHL
blue	NSFL1C
blue	NSL1
blue	NUBP2
blue	NUCB2
blue	NUDT16L1
blue	NUDT3
blue	NUP50
blue	NUS1
blue	OAZ1
blue	OGFOD3
blue	OXSR1
blue	PAFAH1B2
blue	PAK2
blue	PAN3
blue	PAPSS1
blue	PARP1
blue	PARVA
blue	PCBP1
blue	PCIF1
blue	PCMTD2
blue	PCNA
blue	PDCD2
blue	PDHB
blue	PDIA3
blue	PDK4
blue	PDPK1
blue	PEF1
blue	PEG10
blue	PEPD
blue	PER1
blue	PEX5
blue	PFDN5
blue	PGD
blue	PGRMC2
blue	PHACTR4
blue	PHB
blue	PHF10
blue	PHF14
blue	PHF2
blue	PHF21A
blue	PIAS1
blue	PIGR
blue	PIK3C2A
blue	PIK3IP1
blue	PIK3R1
blue	PIN4
blue	PKP3
blue	PKP4
blue	PLEKHA3
blue	PLRG1
blue	POGK
blue	POLDIP3
blue	POLE3
blue	POLG2
blue	POLR2G
blue	POLR2H
blue	POR
blue	PPP1R14C
blue	PPP1R7
blue	PRDX5
blue	PRELID1
blue	PRKAA1
blue	PRKAB1
blue	PRKAG1
blue	PRKAR1A
blue	PRKD1
blue	PROSER2
blue	PRPF6
blue	PRR15L
blue	PRRC1
blue	PRRC2B
blue	PSAP
blue	PSMC3
blue	PSMD14
blue	PSME2
blue	PTCD3
blue	PTEN
blue	PTP4A2
blue	PTPA
blue	PTPN23
blue	PTPN3
blue	PTPN4
blue	PTPRA
blue	PUF60
blue	PURA
blue	PXN
blue	PYGO2
blue	PYM1
blue	QKI
blue	RAB3GAP2
blue	RAB3IP
blue	RAE1
blue	RALGAPA1
blue	RALY
blue	RANBP1
blue	RANGRF
blue	RBBP5
blue	RBBP8
blue	RBM10
blue	RBM6
blue	RBMS2
blue	RCHY1
blue	RCOR3
blue	RETREG2
blue	RETREG3
blue	RFXANK
blue	RGL1
blue	RHOA
blue	RHOB
blue	RHOT1
blue	RIC8A
blue	RICTOR
blue	RING1
blue	RNF14
blue	RNF187
blue	RNF216
blue	RNF44
blue	RNPS1
blue	RPIA
blue	RPL10
blue	RPL13A
blue	RPL24
blue	RPL32
blue	RPL36AL
blue	RPL37
blue	RPL37A
blue	RPL41
blue	RPLP0
blue	RPLP1
blue	RPLP2
blue	RPS16
blue	RPS18
blue	RPS19BP1
blue	RPS24
blue	RPS26
blue	RPS28
blue	RPS6KA1
blue	RPS8
blue	RPSA
blue	RRP15
blue	RSBN1L
blue	RTF1
blue	RUFY1
blue	S100A4
blue	SAMD1
blue	SAP18
blue	SBNO1
blue	SCAMP3
blue	SCAP
blue	SCOC
blue	SDC4
blue	SDF2
blue	SDF2L1
blue	SDF4
blue	SDR16C5
blue	SEC16A
blue	SEC24D
blue	SEL1L
blue	SERF2
blue	SERP1
blue	SF3A3
blue	SF3B4
blue	SFRP5
blue	SFTA2
blue	SGCE
blue	SGPP1
blue	SGSM2
blue	SH3PXD2A
blue	SHANK2
blue	SHC3
blue	SLC12A2
blue	SLC17A5
blue	SLC20A1
blue	SLC25A11
blue	SLC25A3
blue	SLC25A38
blue	SLC25A46
blue	SLC25A6
blue	SLC33A1
blue	SLC35A2
blue	SLC35B2
blue	SLC38A10
blue	SLC39A9
blue	SLC44A2
blue	SLC4A2
blue	SLC9A1
blue	SMAD5
blue	SMARCA4
blue	SMARCC1
blue	SMC3
blue	SMIM15
blue	SMIM4
blue	SNAP29
blue	SNAPIN
blue	SNX12
blue	SNX17
blue	SNX6
blue	SOS1
blue	SOX4
blue	SP1
blue	SPG7
blue	SPIN1
blue	SPINT1-AS1
blue	SPPL3
blue	SPSB3
blue	SPTAN1
blue	SPTSSA
blue	SRA1
blue	SRF
blue	SRPRB
blue	SRRT
blue	SRSF3
blue	SRSF5
blue	SRSF7
blue	SRSF8
blue	SS18L2
blue	SSBP3
blue	SSH2
blue	SSRP1
blue	ST3GAL6
blue	STAM2
blue	STC1
blue	STIM1
blue	STIP1
blue	STK19
blue	STK25
blue	STK3
blue	STRN4
blue	STT3A
blue	SURF1
blue	SYBU
blue	SYNJ2BP
blue	SYNRG
blue	SYVN1
blue	SZRD1
blue	TAGLN2
blue	TAOK2
blue	TARS
blue	TBC1D15
blue	TBC1D2B
blue	TBCB
blue	TBCD
blue	TBL2
blue	TBRG1
blue	TCAF1
blue	TCEAL8
blue	TCF12
blue	TCF20
blue	TCTA
blue	TEX261
blue	TFAP2C
blue	TGS1
blue	THAP4
blue	THRA
blue	TIA1
blue	TIMM10
blue	TIMM10B
blue	TIMM13
blue	TLE2
blue	TLN1
blue	TMA16
blue	TMEM11
blue	TMEM125
blue	TMEM126A
blue	TMEM127
blue	TMEM141
blue	TMEM183A
blue	TMEM184B
blue	TMEM208
blue	TMEM214
blue	TMEM263
blue	TMEM33
blue	TMEM64
blue	TMEM8A
blue	TMPO
blue	TMX1
blue	TNFSF15
blue	TNPO2
blue	TNPO3
blue	TNRC18
blue	TNRC6A
blue	TNRC6B
blue	TOMM22
blue	TOMM7
blue	TOMM70
blue	TP53
blue	TPI1
blue	TPRG1L
blue	TRABD
blue	TRAPPC3
blue	TRIM13
blue	TRIM24
blue	TRIM26
blue	TRIM33
blue	TRIM56
blue	TRPC4AP
blue	TSC22D4
blue	TSR3
blue	TUBA1B
blue	TUBA1C
blue	TUBB
blue	TUSC2
blue	TXNDC15
blue	TYK2
blue	UBA52
blue	UBAC1
blue	UBALD2
blue	UBB
blue	UBC
blue	UBE2G1
blue	UBE2J2
blue	UBE2M
blue	UBE2Z
blue	UBR4
blue	UBTF
blue	UCKL1
blue	UGP2
blue	ULK1
blue	UPF2
blue	UQCR11
blue	UQCRQ
blue	URM1
blue	UROD
blue	USP1
blue	USP10
blue	USP24
blue	USP3
blue	USP39
blue	USP44
blue	USP5
blue	USP9X
blue	UTP11
blue	VGLL4
blue	VIRMA
blue	WASHC5
blue	WDR6
blue	WIPI2
blue	WLS
blue	WWP1
blue	WWP2
blue	XPO1
blue	XPO7
blue	XRN1
blue	YARS
blue	YKT6
blue	YWHAB
blue	YWHAH
blue	ZBED5
blue	ZC3H7A
blue	ZC3H7B
blue	ZDHHC16
blue	ZDHHC20
blue	ZDHHC7
blue	ZFAS1
blue	ZFHX3
blue	ZFP36L1
blue	ZFR
blue	ZFYVE21
blue	ZMIZ2
blue	ZMPSTE24
blue	ZMYM4
blue	ZMYND8
blue	ZNF219
blue	ZNF22
blue	ZNF292
blue	ZNF395
blue	ZNF428
blue	ZNF462
blue	ZNF511
blue	ZNF580
blue	ZNF652
blue	ZNF706
blue	ZNF791
blue	ZNF827
blue	ZNF844
blue	ZNHIT3
blue	ZYG11B
brown	AATF
brown	ABCF1
brown	ABCG1
brown	ABHD12
brown	ABI1
brown	ABL1
brown	ABO
brown	AC007952.4
brown	AC013394.1
brown	ACAP2
brown	ACAT2
brown	ACOX1
brown	ACSS3
brown	ACTR1A
brown	ADAM17
brown	ADNP
brown	ADNP2
brown	ADSS
brown	AFTPH
brown	AGO2
brown	AHCTF1
brown	AHI1
brown	AK1
brown	AKIRIN1
brown	AKIRIN2
brown	ALDH7A1
brown	ALKBH5
brown	ALKBH7
brown	ALPL
brown	ANKLE2
brown	ANKRD11
brown	AP3S1
brown	ARAP2
brown	ARC
brown	ARFIP1
brown	ARHGAP12
brown	ARHGEF3
brown	ARID5B
brown	ARL13B
brown	ARL6IP4
brown	ARMC1
brown	ARMC10
brown	ARMT1
brown	ARPC2
brown	ARRDC1
brown	ASRGL1
brown	ATG101
brown	ATG13
brown	ATG3
brown	ATIC
brown	ATP11B
brown	ATP13A3
brown	ATP1A1
brown	ATP5MGL
brown	ATP6V1C1
brown	ATP6V1D
brown	ATP8B1
brown	ATXN7
brown	AZI2
brown	BABAM1
brown	BANF1
brown	BCAS2
brown	BCAT1
brown	BCL10
brown	BCL2L13
brown	BCL9L
brown	BDH2
brown	BET1L
brown	BEX2
brown	BIRC2
brown	BLOC1S6
brown	BLVRB
brown	BMPR2
brown	BOD1
brown	BSDC1
brown	BTBD1
brown	BTBD6
brown	BUD31
brown	C11orf1
brown	C12orf65
brown	C15orf61
brown	C19orf53
brown	C5orf38
brown	CAB39
brown	CACFD1
brown	CAMTA1
brown	CAPN7
brown	CASD1
brown	CASZ1
brown	CAV2
brown	CBFB
brown	CBX5
brown	CCDC115
brown	CCDC12
brown	CCDC186
brown	CCDC28A
brown	CCDC50
brown	CCDC57
brown	CCDC71L
brown	CCDC91
brown	CCL20
brown	CCNG1
brown	CCNYL1
brown	CCSER2
brown	CD276
brown	CD40
brown	CD81
brown	CDC42BPA
brown	CDC73
brown	CDK13
brown	CDK16
brown	CDK7
brown	CDK9
brown	CDS2
brown	CEBPZ
brown	CENPX
brown	CEP63
brown	CES2
brown	CETN3
brown	CFAP298
brown	CFAP36
brown	CFDP1
brown	CGN
brown	CHCHD3
brown	CHD1L
brown	CHORDC1
brown	CHPT1
brown	CHRAC1
brown	CHST11
brown	CHURC1
brown	CIAO1
brown	CIZ1
brown	CLDN4
brown	CLIC2
brown	CLIP1
brown	CLK4
brown	CLNS1A
brown	CMAS
brown	CNOT8
brown	COBL
brown	COL8A1
brown	COPRS
brown	COPS3
brown	COQ10B
brown	COX7C
brown	CPSF2
brown	CRB3
brown	CRCP
brown	CREBL2
brown	CREBRF
brown	CREM
brown	CRYL1
brown	CRYZ
brown	CSNK1G2
brown	CSNK2A2
brown	CTNNAL1
brown	CTNNBIP1
brown	CTSZ
brown	CWF19L2
brown	CXCL17
brown	CXCR4
brown	CYC1
brown	CYLD
brown	CYP20A1
brown	CYP4V2
brown	DAAM1
brown	DAP3
brown	DAZAP2
brown	DCUN1D1
brown	DCUN1D3
brown	DDA1
brown	DDX19B
brown	DDX27
brown	DEGS1
brown	DGKD
brown	DGUOK
brown	DHRS3
brown	DHTKD1
brown	DHX29
brown	DICER1
brown	DLG1
brown	DLST
brown	DNAJA2
brown	DNAJB14
brown	DNAJC2
brown	DNALI1
brown	DNTTIP1
brown	DNTTIP2
brown	DPH3
brown	DPM2
brown	DPP7
brown	DRAM1
brown	DSTN
brown	DUSP3
brown	EEF2
brown	EHF
brown	EIF1AY
brown	EIF2A
brown	EIF2S1
brown	ELF1
brown	ELOB
brown	EPB41L5
brown	EPN1
brown	ERICH2
brown	ESCO1
brown	ESRRA
brown	ESYT3
brown	EVL
brown	EZR
brown	FABP5
brown	FAM120AOS
brown	FAM162A
brown	FAM174A
brown	FAM192A
brown	FAM200B
brown	FAM3A
brown	FAM91A1
brown	FBRSL1
brown	FBXO11
brown	FBXO21
brown	FBXW4
brown	FERMT2
brown	FGD5-AS1
brown	FGFR1
brown	FGFR1OP2
brown	FIP1L1
brown	FKBP9
brown	FMR1
brown	FNDC3A
brown	FOXP4
brown	FTL
brown	FTO
brown	FUNDC2
brown	FYTTD1
brown	GALC
brown	GARS
brown	GATAD2B
brown	GATC
brown	GATD3A
brown	GBP2
brown	GIPC1
brown	GKAP1
brown	GLOD4
brown	GLRX3
brown	GNA11
brown	GNAS
brown	GNL2
brown	GNPAT
brown	GNPTG
brown	GOLGA5
brown	GOLIM4
brown	GOT1
brown	GPR160
brown	GPR85
brown	GRHPR
brown	GRK2
brown	GTF2B
brown	GTF3C6
brown	GTPBP4
brown	GUCD1
brown	HAT1
brown	HDGFL3
brown	HDHD2
brown	HEBP2
brown	HEXA
brown	HIGD1A
brown	HMCES
brown	HMGCL
brown	HMOX2
brown	HNRNPA1
brown	HOOK1
brown	HOOK3
brown	HOPX
brown	HPS1
brown	HSD17B10
brown	HTATSF1
brown	ICA1
brown	ICE2
brown	IDS
brown	IFT43
brown	IGBP1
brown	IL18
brown	IL4R
brown	ILK
brown	IMMT
brown	IMPA1
brown	ING2
brown	INIP
brown	INO80
brown	INO80C
brown	IPO5
brown	ISCA1
brown	ISG20L2
brown	ITGA6
brown	ITPK1
brown	ITPR1
brown	JOSD1
brown	JPX
brown	KANSL1
brown	KANSL1L
brown	KBTBD2
brown	KCMF1
brown	KCNK1
brown	KCNS3
brown	KIAA1143
brown	KIF1BP
brown	KIF22
brown	KPNA1
brown	KPNA4
brown	KRAS
brown	KRCC1
brown	KRIT1
brown	KRT7
brown	LAD1
brown	LANCL1
brown	LBH
brown	LDLR
brown	LIMS1
brown	LPIN2
brown	LRP2
brown	LRRC41
brown	LRRC8B
brown	LRRFIP2
brown	LSM1
brown	LSM12
brown	LSM14A
brown	LSM5
brown	LYRM2
brown	MACO1
brown	MAF1
brown	MAFK
brown	MAN1A2
brown	MAP1LC3A
brown	MAP2K4
brown	MAP2K7
brown	MAP3K8
brown	MAP7
brown	MAP9
brown	MAPKAPK3
brown	2021-03-05
brown	MBP
brown	MCRS1
brown	MEAF6
brown	MECP2
brown	MED21
brown	MEF2A
brown	MEF2D
brown	METTL16
brown	METTL26
brown	MFGE8
brown	MGRN1
brown	MGST1
brown	MIER1
brown	MLLT1
brown	MLLT3
brown	MMAB
brown	MMP24OS
brown	MMP28
brown	MNAT1
brown	MON1B
brown	MPC2
brown	MPP7
brown	MPZL3
brown	MRFAP1L1
brown	MRPL42
brown	MRPL43
brown	MRPL45
brown	MRPL54
brown	MRPL55
brown	MRPS15
brown	MRPS25
brown	MT-ATP6
brown	MT1G
brown	MTHFD2L
brown	MTMR12
brown	MTMR6
brown	MTSS1L
brown	MUCL3
brown	MUT
brown	MYEF2
brown	MYH14
brown	MYO10
brown	N4BP2L1
brown	NAA15
brown	NAA50
brown	NAB2
brown	NACA
brown	NACA2
brown	NAE1
brown	NAPG
brown	NARS2
brown	NCEH1
brown	NCOA1
brown	NDEL1
brown	NDUFA11
brown	NDUFA8
brown	NDUFS4
brown	NDUFS8
brown	NDUFV1
brown	NFKB1
brown	NFU1
brown	NFX1
brown	NINJ2
brown	NMD3
brown	NPC1
brown	NPM1
brown	NR1H2
brown	NRBF2
brown	NRIP1
brown	NRP2
brown	NT5C3A
brown	NUAK2
brown	NUDC
brown	NUDT4
brown	NUMA1
brown	NUP98
brown	NUPR1
brown	OARD1
brown	ODF2L
brown	OFD1
brown	OLA1
brown	OSBPL3
brown	OSTF1
brown	PABPC1
brown	PAIP1
brown	PARP4
brown	PBRM1
brown	PBX1
brown	PBX3
brown	PCBP2
brown	PCGF5
brown	PCMTD1
brown	PCNX4
brown	PDAP1
brown	PDE8A
brown	PEBP1
brown	PELI1
brown	PER2
brown	PEX13
brown	PEX19
brown	PFDN1
brown	PFDN2
brown	PHACTR1
brown	PHC3
brown	PHF1
brown	PHF11
brown	PHF20L1
brown	PHPT1
brown	PIBF1
brown	PIGP
brown	PIM2
brown	PKN2
brown	PLA2G12A
brown	PLAUR
brown	PLEKHA1
brown	PLK3
brown	PLPBP
brown	PNRC1
brown	POLD3
brown	POLR2F
brown	POLR2J
brown	PPARA
brown	PPFIA1
brown	PPIA
brown	PPIE
brown	PPL
brown	PPM1A
brown	PPM1B
brown	PPP1CA
brown	PPP1R12A
brown	PPP1R2
brown	PPP1R9A
brown	PPP3CB
brown	PPP4R2
brown	PPP4R3A
brown	PPP4R4
brown	PPP6R3
brown	PPTC7
brown	PRELID3B
brown	PRKACA
brown	PRKAG2
brown	PRKCQ
brown	PRPF19
brown	PRPF38A
brown	PRRG4
brown	PRXL2A
brown	PSEN1
brown	PSIP1
brown	PSMD12
brown	PSMD6
brown	PSMG2
brown	PTER
brown	PTPN11
brown	PTRHD1
brown	PTS
brown	PTTG1
brown	PURB
brown	RAB11FIP2
brown	RAB17
brown	RAB20
brown	RAB22A
brown	RAB2B
brown	RAB3D
brown	RAB4A
brown	RAB6A
brown	RAB9A
brown	RABEP1
brown	RABL2B
brown	RACK1
brown	RALBP1
brown	RALGDS
brown	RANBP9
brown	RAP1GAP
brown	RAP2B
brown	RAPGEF2
brown	RAPGEF5
brown	RAPH1
brown	RARS
brown	RASEF
brown	RBM12
brown	RBM15B
brown	RBM22
brown	RBMX2
brown	RBPJ
brown	RCOR1
brown	REEP3
brown	RELA
brown	RERE
brown	RETSAT
brown	RFNG
brown	RFX1
brown	RGL2
brown	RHEB
brown	RHOQ
brown	RIDA
brown	RIOK1
brown	RMC1
brown	RMDN1
brown	RNASEH2C
brown	RNF103
brown	RNF11
brown	RNF115
brown	RNF220
brown	RNF40
brown	RPA2
brown	RPA3
brown	RPAIN
brown	RPF1
brown	RPF2
brown	RPL11
brown	RPL12
brown	RPL13
brown	RPL14
brown	RPL15
brown	RPL18
brown	RPL19
brown	RPL21
brown	RPL22
brown	RPL27
brown	RPL28
brown	RPL3
brown	RPL30
brown	RPL35A
brown	RPL36
brown	RPL38
brown	RPL39
brown	RPL4
brown	RPL5
brown	RPL6
brown	RPL7
brown	RPL7A
brown	RPL8
brown	RPL9
brown	RPS12
brown	RPS14
brown	RPS2
brown	RPS20
brown	RPS21
brown	RPS23
brown	RPS25
brown	RPS27
brown	RPS3
brown	RPS3A
brown	RPS4X
brown	RPS5
brown	RPS6KB1
brown	RPS7
brown	RRAGC
brown	RRAS2
brown	RRM1
brown	RRN3
brown	RSRC1
brown	RSU1
brown	RTN4
brown	S100A11
brown	S100A9
brown	SAE1
brown	SAFB2
brown	SAMD4B
brown	SAP30BP
brown	SCAMP1
brown	SCAMP4
brown	SCML1
brown	SCRN1
brown	SELENBP1
brown	SELENOM
brown	SENP2
brown	2021-09-10
brown	SETD7
brown	SF3B2
brown	SFTA3
brown	SGK3
brown	SGPP2
brown	SH3GLB2
brown	SH3RF1
brown	SHC1
brown	SINHCAF
brown	SIPA1L1
brown	SLAIN2
brown	SLC25A23
brown	SLC35A3
brown	SLC48A1
brown	SLCO4C1
brown	SLU7
brown	SMAP1
brown	SMAP2
brown	SMCHD1
brown	SMIM12
brown	SMIM20
brown	SMIM22
brown	SMIM26
brown	SMS
brown	SMU1
brown	SMURF2
brown	SNAP23
brown	SNHG15
brown	SNHG19
brown	SNRNP27
brown	SNW1
brown	SNX13
brown	SNX2
brown	SOAT1
brown	SOS2
brown	SPART
brown	SPEN
brown	SPINK5
brown	SPTY2D1
brown	SQLE
brown	SRGN
brown	SRP9
brown	SRPK2
brown	SS18
brown	SSBP2
brown	STAMBP
brown	STARD10
brown	STK17A
brown	STK24
brown	STK40
brown	STMP1
brown	STRBP
brown	STUB1
brown	STX3
brown	STXBP3
brown	SUMO1
brown	SUN2
brown	SUPT16H
brown	SUPT6H
brown	SUZ12
brown	TADA3
brown	TAF10
brown	TAF12
brown	TBC1D4
brown	TBC1D5
brown	TCEA3
brown	TCEAL1
brown	TCEAL3
brown	TEAD3
brown	TFAM
brown	THAP11
brown	THAP9-AS1
brown	THEM4
brown	THRB
brown	TIPRL
brown	TJP1
brown	TMBIM6
brown	TMEM134
brown	TMEM238
brown	TMEM54
brown	TMOD3
brown	TNFRSF10D
brown	TNIP1
brown	TNS2
brown	TOMM34
brown	TOR1AIP1
brown	TOX4
brown	TP53INP2
brown	TPMT
brown	TPST1
brown	TRAF3IP2
brown	TRAK2
brown	TROVE2
brown	TSC22D2
brown	TSPAN3
brown	TSPYL1
brown	TSR2
brown	TTC37
brown	TULP3
brown	TUSC3
brown	TXLNG
brown	UAP1
brown	UBE2V2
brown	UBXN1
brown	UCHL5
brown	UCP2
brown	UPF1
brown	UQCRB
brown	URI1
brown	USO1
brown	USP11
brown	USP38
brown	USP53
brown	USP54
brown	UTP3
brown	UTP4
brown	UXT
brown	VAMP3
brown	VAPA
brown	VASN
brown	VBP1
brown	VDR
brown	VEGFB
brown	VMA21
brown	VPS26A
brown	VPS29
brown	VPS36
brown	VPS37A
brown	VPS37B
brown	VPS4A
brown	VPS51
brown	VRK3
brown	VSIG10
brown	VTA1
brown	WAPL
brown	WASHC3
brown	WASL
brown	WBP11
brown	WBP4
brown	WDR13
brown	WDTC1
brown	WEE1
brown	WSB2
brown	XBP1
brown	XPC
brown	YES1
brown	YTHDF1
brown	YTHDF3
brown	YWHAE
brown	YY1AP1
brown	ZADH2
brown	ZBTB11
brown	ZBTB16
brown	ZBTB18
brown	ZC3H14
brown	ZCCHC17
brown	ZDHHC2
brown	ZFAND1
brown	ZFC3H1
brown	ZFP36
brown	ZNF326
brown	ZNF330
brown	ZNF33A
brown	ZNF451
brown	ZNF503
brown	ZNF609
brown	ZNF644
brown	ZNF770
brown	ZNFX1
brown	ZPR1
brown	ZSCAN18
brown	ZSWIM7
green	ADGRD1
green	ADGRL1
green	AFF3
green	APOC1
green	ARHGAP32
green	ARL5A
green	ATF1
green	B3GNT5
green	B3GNT7
green	BDP1
green	BLOC1S1
green	BRAF
green	BTBD2
green	C14orf132
green	C1orf210
green	CAMSAP2
green	CARS
green	CCDC88C
green	CCND2
green	CCP110
green	CDK5RAP2
green	CDKL5
green	CEP290
green	CES1
green	CETN2
green	CFL2
green	CLIC4
green	CLOCK
green	CNOT4
green	CNTROB
green	CORO2A
green	CRY1
green	CWC22
green	EAF1
green	EBP
green	EEA1
green	ETFRF1
green	EVI5
green	EXOSC6
green	FAM204A
green	FAM76B
green	FGF7
green	FOXN3
green	FXR2
green	GTF2F1
green	GTF2F2
green	GTF2H1
green	HIPK1
green	HIST1H2BG
green	HIVEP2
green	IFFO2
green	IGSF8
green	IL6
green	INTS3
green	IRF6
green	ISG20
green	KCNJ8
green	KIAA1217
green	KIAA2026
green	LANCL1-AS1
green	LIFR
green	LRIF1
green	LYRM1
green	MAPK6
green	MAPRE2
green	MARCKSL1
green	MED26
green	MLF1
green	MSLN
green	MT1F
green	MXI1
green	MXRA7
green	NAF1
green	NCMAP
green	NECTIN3
green	NFKBIB
green	NHP2
green	NKAP
green	NUP153
green	NXT2
green	OSBPL11
green	OSBPL1A
green	OSBPL8
green	PAF1
green	PARD3
green	PATL1
green	PDCD7
green	PDLIM5
green	PHF20
green	PHYH
green	PIK3R3
green	PPP1R12C
green	PPP2R3C
green	PQLC1
green	PTOV1
green	PUS10
green	PVR
green	RBM42
green	RBM7
green	RC3H1
green	RILP
green	RILPL2
green	RIMKLB
green	RLF
green	RTL5
green	SAFB
green	SAV1
green	SCAF1
green	SEC24A
green	SESTD1
green	SHOC2
green	SKI
green	SLC25A1
green	SLC25A33
green	SLC7A8
green	SMYD3
green	SNAPC1
green	SPSB1
green	SREK1IP1
green	SUDS3
green	TAF3
green	TATDN1
green	TBCEL
green	TDP2
green	TEAD1
green	TENT5B
green	TET2
green	TIFA
green	TLE4
green	TMEM159
green	TMEM268
green	TNFAIP8
green	TNRC6C
green	TRAK1
green	TRAPPC6A
green	TRIP10
green	TTC39B
green	TUFT1
green	UBAP2
green	USP13
green	WDR60
green	WHAMM
green	ZBTB21
green	ZC3H6
green	ZNF331
green	ZNF444
green	ZNF608
green	ZNF787
green	ZNF90
green	ZNF91
green	ZRANB1
grey	AAMP
grey	ABCA3
grey	ABCD3
grey	ABHD2
grey	ABHD5
grey	AC007098.1
grey	ACADL
grey	ACADVL
grey	ACAT1
grey	ACIN1
grey	ACP1
grey	ACSL1
grey	ACSL3
grey	ACSL4
grey	ACSL5
grey	ACTB
grey	ACTN4
grey	ACTR2
grey	ACTR3
grey	ADAM10
grey	ADD1
grey	ADD3
grey	ADGRE5
grey	ADH5
grey	ADI1
grey	ADIPOR1
grey	ADIPOR2
grey	ADIRF
grey	ADRB2
grey	AES
grey	AFDN
grey	AFF4
grey	AGR2
grey	AGR3
grey	AHCYL1
grey	AHCYL2
grey	AHNAK
grey	AHR
grey	AHSA1
grey	AIDA
grey	AK2
grey	AK3
grey	AKAP1
grey	AKAP9
grey	AKT1
grey	AL035661.1
grey	ALCAM
grey	ALDH2
grey	ALDH3A2
grey	ALDH9A1
grey	ALG5
grey	ALOX15B
grey	ALYREF
grey	AMD1
grey	ANAPC11
grey	ANAPC16
grey	ANK3
grey	ANKRD12
grey	ANKRD28
grey	ANP32A
grey	ANP32B
grey	ANP32E
grey	ANXA1
grey	ANXA11
grey	ANXA2
grey	ANXA4
grey	ANXA5
grey	ANXA7
grey	AP003498.2
grey	AP2B1
grey	AP2M1
grey	APH1A
grey	APP
grey	APRT
grey	AQP1
grey	AQP3
grey	AQP4
grey	ARAF
grey	ARCN1
grey	AREG
grey	ARF3
grey	ARF6
grey	ARFGEF3
grey	ARGLU1
grey	ARHGAP5
grey	ARHGDIA
grey	ARHGEF12
grey	ARID4A
grey	ARID4B
grey	ARIH1
grey	ARL1
grey	ARL4D
grey	ARL5B
grey	ARL6IP1
grey	ARL6IP5
grey	ARL8B
grey	ARPC3
grey	ARPC4
grey	ARPC5
grey	ARPC5L
grey	ARPP19
grey	ARRDC3
grey	ASPH
grey	ATF6
grey	ATL2
grey	ATN1
grey	ATP11A
grey	ATP1B3
grey	ATP2A2
grey	ATP2B1
grey	ATP2B4
grey	ATP2C1
grey	ATP5F1A
grey	ATP5F1B
grey	ATP5F1C
grey	ATP5IF1
grey	ATP5MC1
grey	ATP5MC3
grey	ATP5MD
grey	ATP5ME
grey	ATP5MF
grey	ATP5MG
grey	ATP5MPL
grey	ATP5PB
grey	ATP5PD
grey	ATP5PF
grey	ATP5PO
grey	ATP6AP1
grey	ATP6AP2
grey	ATP6V0A1
grey	ATP6V0B
grey	ATP6V0D1
grey	ATP6V1A
grey	ATP6V1E1
grey	ATP8A1
grey	ATRAID
grey	ATRX
grey	ATXN10
grey	ATXN2L
grey	AUTS2
grey	AZIN1
grey	B2M
grey	B4GALT1
grey	B4GALT5
grey	BAG3
grey	BAZ1A
grey	BAZ1B
grey	BAZ2B
grey	BCAP29
grey	BCAP31
grey	BCL3
grey	BCL6
grey	BCL7B
grey	BCLAF1
grey	BECN1
grey	BEX3
grey	BEX4
grey	BHLHE40
grey	BIRC3
grey	BMP2
grey	BNIP3L
grey	BORCS7
grey	BPTF
grey	BRD4
grey	BRI3
grey	BRK1
grey	BSG
grey	BTG2
grey	BTG3
grey	BUD23
grey	BZW1
grey	BZW2
grey	C11orf58
grey	C11orf96
grey	C12orf57
grey	C16orf72
grey	C16orf89
grey	C1orf116
grey	C1orf21
grey	C1orf43
grey	C1R
grey	C1S
grey	C2
grey	C4orf3
grey	C6orf48
grey	C6orf62
grey	CA12
grey	CA2
grey	CADM1
grey	CALCOCO2
grey	CALU
grey	CAMK2D
grey	CAMLG
grey	CAP1
grey	CAPN1
grey	CAPN2
grey	CAPNS1
grey	CAPZA1
grey	CAPZA2
grey	CAPZB
grey	CAST
grey	CAT
grey	CAVIN1
grey	CBX3
grey	CBX4
grey	CCAR1
grey	CCDC141
grey	CCDC47
grey	CCDC59
grey	CCDC69
grey	CCND3
grey	CCNL2
grey	CCPG1
grey	CCT2
grey	CCT3
grey	CCT4
grey	CCT6A
grey	CD151
grey	CD164
grey	CD302
grey	CD36
grey	CD46
grey	CD47
grey	CD74
grey	CD83
grey	CD99
grey	CDC37
grey	CDC42EP1
grey	CDC42EP4
grey	CDC42SE1
[truncated: 2,833 more rows]
