# Supplementary material for: Single-cell transcriptomics highlights immunological dysregulations of monocytes in the pathobiology of COPD
Source: Respir Res. 2022 Dec 20;23:367. doi: 10.1186/s12931-022-02293-2 (PMC9764587; doi:10.1186/s12931-022-02293-2)
Supplement: Supplementary file 13 — Additional file 13: Dataset 11. Demographics and clinical data of the 9 patients from Adams’ study integrated by us for validation, related to Fig. S3P, S3Q and Fig. 7. [file 12931_2022_2293_MOESM13_ESM.xlsx]

## Sheet: AT2_to_AT1
gene	waldStat	pvalue		driver genes among top 300 that are pro-inflammatory and/or pro-apoptotic were highlighted in red
NPC2	6279.98	0
SFTPB	3613.34	0
NAPSA	3595.81	0
LYZ	3349.29	0
CXCL2	3240.39	0
SFTPA1	3215.07	0
SFTPA2	3197.49	0
SPOCK2	3196	0
CD74	3107.45	0
CLIC5	3102.39	0
RTKN2	3014.98	0
EMP2	2966.18	0
SFTPD	2936.2	0
CAV2	2791.77	0
SRGN	2773.81	0
C11orf96	2773.39	0
IGFBP7	2717.45	0
FCER1G	2585.38	0
AHNAK	2568.71	0
TYROBP	2509.91	0
SFTPC	2297.81	0
C1QC	2296.32	0
HLA-DRA	2260.59	0
TIMP3	2222.96	0
C1QB	2220.21	0
C1QA	2201.8	0
LAMP3	2194.97	0
TSPAN13	2188.93	0
SH3BGRL3	2149.04	0
CAV1	2144.71	0
CXCL17	2131.93	0
ANXA3	2122.07	0
SLPI	2038.26	0
LAPTM5	2029.79	0
LMO7	2014.23	0
DRAM1	1984.66	0
GAS6	1981.6	0
LCP1	1978.07	0
SAT1	1976.87	0
CEBPD	1946.07	0
SCEL	1931.28	0
CD52	1895.05	0
S100A4	1874.19	0
PGC	1874.15	0
NFKBIA	1833.52	0
HLA-DRB1	1833.08	0
MALAT1	1795.09	0
MGST1	1771.29	0
MYRF	1760.4	0
STEAP4	1747.54	0
RND1	1737.71	0
AGER	1689.99	0
HLA-DQA1	1678.35	0
SPARC	1675	0
ARHGDIB	1672.87	0
RAB11FIP1	1672.6	0
SEMA5A	1663.42	0
FABP4	1659.76	0
SDC4	1650.16	0
APOC1	1641.22	0
PCYOX1	1637.43	0
SAMHD1	1619.23	0
SDR16C5	1599.18	0
BMP2	1596.88	0
GPRC5A	1596.39	0
ANXA2	1544.26	0
MSR1	1526.78	0
ALPL	1513.94	0
WFS1	1461.09	0
MS4A7	1449.38	0
ABCA1	1433.9	0
MYL9	1431.76	0
NNMT	1428.49	0
MRC1	1419.27	0
SOD2	1415.18	0
AREG	1410.44	0
ALOX5AP	1394.29	0
MT-ATP8	1388.94	0
IER3	1358.43	0
SLC39A8	1355.49	0
PDPN	1338.21	0
TCIM	1331.08	0
GRN	1329.89	0
CD55	1309.85	0
NCOA7	1304.91	0
CTSC	1292.52	0
CEACAM6	1291.8	0
VIM	1281.6	0
LDLR	1274.48	0
OLR1	1269.56	0
NCKAP5	1267.72	0
ACP5	1262.27	0
C3	1259.41	0
TSC22D1	1242.19	0
CTSS	1239.3	0
FCGR3A	1231.92	0
RRAD	1226.47	0
CTSH	1217.44	0
RPS6	1213.91	0
MCEMP1	1210.45	0
MARCO	1199.68	0
ZFP36	1196.45	0
ABCA3	1196.08	0
HLA-DPA1	1195.13	0
COTL1	1193.33	0
HLA-DPB1	1175.1	0
ALCAM	1174.51	0
SLC1A1	1168.83	0
F3	1162.41	0
CADM1	1160.98	0
LRRK2	1159.34	0
PLS3	1146.04	0
GADD45B	1143.41	0
CYBB	1143.27	0
MAP2	1142.48	0
CD9	1142.31	0
EFEMP1	1141.04	0
COL4A2	1138.18	0
SERPINA1	1136.87	0
PXDC1	1134.56	0
PIGR	1133.06	0
HLA-DQA2	1127.67	0
C5AR1	1124.59	0
HHIP	1111.92	0
AGR2	1108.6	0
AQP4	1108.56	0
LGALSL	1095.45	0
ICAM1	1095.02	0
FASN	1086.3	0
NFKBIZ	1085.13	0
LIMCH1	1083.24	0
MUC1	1079.02	0
SPRY4	1077.42	0
FOSB	1077.12	0
CTSD	1075.97	0
COL12A1	1073.78	0
ERRFI1	1069.43	0
MYO1B	1068.82	0
ITGB2	1067.33	0
RAC2	1064.22	0
CLDN18	1061.04	0
PTPRC	1059.83	0
SPINT2	1054.79	0
ABLIM1	1054.78	0
GSN	1047.24	0
ARHGEF26	1045.69	0
EPCAM	1038.45	0
RHOB	1022.23	0
HLA-DQB1	1014.11	0
ETV5	1010.08	0
PSAP	1005.79	0
NDST1	1001.59	0
RPS12	1000.35	0
FTL	999.504	0
HOPX	998.282	0
LITAF	997.52	0
SLC6A14	993.461	0
CXCL8	989.308	0
SFTA3	989.172	0
ELF3	987.313	0
TRIB1	983.163	0
ODC1	982.8	0
DUOX1	979.73	0
MALL	978.877	0
DST	977.969	0
VEGFA	972.861	0
HEG1	972.641	0
DUSP6	972.582	0
LAMC2	969.972	0
CXCL1	968.007	0
GPNMB	963.763	0
CXCL3	959.554	0
MT-ND4L	957.241	0
COL8A1	953.914	0
SEMA3B	951.426	0
TACSTD2	945.072	0
TNS1	935.679	0
GRK5	928.476	0
SYNE2	927.199	0
ZC3H12A	924.589	0
ID2	915.9	0
CHI3L2	914.861	0
NDNF	914.419	0
SUSD2	913.876	0
VSIG4	904.543	0
FABP5	899.57	0
AC027288.3	898.867	0
CTSB	893.874	0
SCGB3A2	885.116	0
SECISBP2L	882.006	0
PARM1	881.386	0
ITPKC	875.362	0
IL20RA	874.815	0
ZNF385B	874.695	0
NEDD4L	869.16	0
AIF1	867.141	0
SOCS2	862.951	0
MID1IP1	862.313	0
UPK3B	855.049	0
DHCR24	847.316	0
SCD5	834.956	0
CD68	831.948	0
FLRT3	830.857	0
PKDCC	829.879	0
C1orf198	828.405	0
FMO2	824.977	0
HES1	823.695	0
BTG1	823.12	0
TIMP2	818.763	0
PAPSS2	817.871	0
NR4A1	816.955	0
TNFAIP3	816.545	0
KRT7	815.868	0
CYP4B1	815.167	0
CITED2	814.412	0
KLF5	813.831	0
PALLD	811.89	0
NEAT1	810.888	0
GADD45G	809.017	0
FBP1	801.132	0
SNX10	796.648	0
LPCAT1	794.864	0
JUNB	775.031	0
MYLK	774.382	0
NEDD9	772.755	0
PHLDB2	769.158	0
PLA2G4F	767.549	0
PNRC1	765.311	0
CCL18	764.893	0
CD83	764.605	0
TNNC1	762.128	0
SGK1	761.529	0
PTPRF	759.484	0
RDX	756.653	0
YPEL3	753.036	0
SPN	751.648	0
INHBA	749.837	0
CAVIN1	748.634	0
CCDC88A	746.886	0
MT-ND2	745.826	0
PLEK	738.937	0
C4BPA	735.862	0
TPPP3	735.359	0
PLLP	730.952	0
JUN	730.072	0
MS4A4A	729.775	0
TNF	728.068	0
SLA	727.077	0
SDC1	725.917	0
EPHX1	725.717	0
PXDN	723.089	0
KCNJ15	723.049	0
CD163	718.225	0
CST6	714.748	0
PLEKHA1	714.313	0
SFTA2	705.347	0
DSTN	702.748	0
MTUS1	702.147	0
SCNN1B	698.564	0
DUOXA1	694.959	0
P3H2	692.536	0
IER2	690.44	0
GSTA4	689.778	0
SCGB1A1	689.094	0
SPTBN1	685.843	0
FOS	685.318	0
EMP3	681.88	0
S100A11	674.001	0
XBP1	672.627	0
KLF4	669.477	0
RBMS3	668.322	0
EZR	666.571	0
IRX2	666.173	0
TACC2	664.794	0
ATOH8	661.063	0
CXCL16	660.337	0
RNF145	659.5	0
EHD2	657.502	0
FAM107B	655.538	0
PPP1R1B	654.447	0
CRTAC1	653.178	0
WWC2	651.15	0
NEBL	649.822	0
LAMA3	649.799	0
EGR1	649.116	0
KRT18	648.809	0
CRIP2	646.1	0
HSPA1B	645.833	0
FAM189A2	645.103	0
MAOA	643.93	0
SGCE	643.736	0
IL1B	641.106	0
CD4	641.059	0
PTPN21	639.596	0
COL4A1	637.45	0
ALDH3B1	637.307	0
RGCC	635.899	0
PLIN2	635.152	0
NECAB1	634.293	0
PERP	633.564	0
ST6GALNAC5	633.126	0
WIF1	633	0
TENT5C	632.133	0
HMGCS1	631.706	0
ITGA3	631.213	0
PIK3IP1	630.962	0
IL2RG	628.891	0
KRT19	627.52	0
CYBRD1	626.129	0
APP	625.762	0
FTH1	622.6	0
FGR	621.97	0
TEAD1	621.629	0
GJA1	621.061	0
SLC40A1	617.277	0
DENND3	614.78	0
EPHA2	614.005	0
FSTL1	611.277	0
PLA2G1B	610.803	0
LAMA5	608.647	0
RPS29	605.414	0
ARHGAP23	603.955	0
AJUBA	602.636	0
HBEGF	599.997	0
NPNT	598.838	0
RGS16	597.919	0
FHL1	597.483	0
ANK3	595.043	0
HSPA1A	595.026	0
SESN1	594.566	0
IER5	593.378	0
TMPRSS2	588.925	0
DAB2IP	584.789	0
CACNA2D2	584.358	0
LRRC36	583.585	0
DLC1	583.306	0
NAMPT	582.687	0
MSMO1	581.644	0
TGFB2	581.165	0
ETS2	580.122	0
CXCR4	577.743	0
FAM177B	576.963	0
ERN1	574.569	0
TGFBI	572.635	0
SNAI1	572.481	0
ALOX15B	569.792	0
TRIL	566.402	0
C1orf116	564.562	0
PRSS8	561.402	0
AMOTL2	559.924	0
LGALS3	553.614	0
RPL3	552.269	0
SHISA2	552.179	0
DAPK2	551.222	0
METRNL	550.631	0
PMAIP1	550.546	0
FOLR1	550.346	0
ITGB6	546.903	0
MTRNR2L12	545.049	0
ICAM4	544.205	0
DMBT1	543.866	0
ETV1	542.438	0
FAM184A	542.401	0
EMP1	540.937	0
ADGRF5	537.237	0
ELL2	536.943	0
SLC7A2	534.973	0
SNX25	534.068	0
GEM	531.651	0
SLC6A4	529.772	0
TES	528.975	0
S100A8	528.716	0
NTM	524.8	0
ADRB2	523.896	0
MGLL	523.117	0
SCNN1A	523.034	0
HLA-E	522.178	0
SLC11A1	519.896	0
KIAA1324L	519.423	0
SCD	518.463	0
VSIR	515.733	0
HEXIM1	514.422	0
ITGA6	513.834	0
CST3	512.823	0
C16orf89	511.1	0
RAB27A	510.166	0
NDRG1	509.055	0
RPS27	506.24	0
IL7R	505.035	0
AKR1C3	503.511	0
YAP1	502.69	0
CNN3	502.384	0
FN1	501.584	0
TNFAIP2	500.678	0
ZFAND5	500.514	0
ABCA8	496.017	0
SYNPO	494.654	0
COL4A4	493.683	0
IL1R1	491.262	0
AQP3	489.789	0
HSPA6	489.584	0
TGFBR2	489.52	0
PEBP4	489.017	0
RASD1	488.273	0
CSF3R	487.773	0
TM4SF1	486.794	0
MINDY2	485.482	0
FBLN5	485.425	0
FGF23	484.55	0
CREB3L1	484.212	0
FGGY	482.595	0
IFI6	479.43	0
MAL2	479.347	0
PON2	477.705	0
ATP2B4	476.986	0
PCDH9	476.284	0
PECAM1	473.232	0
CYB5A	472.31	0
TSPYL2	472.019	0
SOCS3	471.892	0
INSIG1	471.07	0
TFPI	470.978	0
TMEM245	470.512	0
BRD2	469.475	0
TENT5A	468.956	0
LGMN	468.411	0
AL035661.1	468.247	0
EGFR	468.034	0
RBP1	467.326	0
HAGLR	465.981	0
LAMB3	465.548	0
TCF7L1	465.405	0
KANK2	465.323	0
GALNT18	463.655	0
KRT8	462.34	0
CCNL1	460.789	0
IL6R	458.606	0
ADRB1	457.887	0
SELENBP1	456.645	0
GLUL	455.172	0
EPS8	454.792	0
PARVA	454.403	0
CD37	453.828	0
CA2	453.613	0
REL	453.598	0
ARRDC3	451.492	0
ATF3	451.375	0
LRG1	450.933	0
HIF1A	450.105	0
TUBB	449.46	0
PDGFA	449.37	0
FKBP9	448.37	0
RHOBTB3	446.859	0
PLAC8	439.713	0
RARRES2	439.611	0
PHLDA2	437.651	0
CCND1	436.592	0
C1orf21	435.487	0
LAD1	434.549	0
BCL6	433.866	0
HSPB8	433.085	0
JUP	432.043	0
HLA-DRB5	430.968	0
HOXD1	430.429	0
AP003498.2	428.703	0
TREM1	426.445	0
S100A14	426.199	0
CYR61	425.921	0
TXNIP	424.629	0
ABI3BP	424.41	0
SLC46A2	423.329	0
PLAUR	422.693	0
ACADL	422.102	0
ARFGEF3	422.022	0
PRSS23	421.586	0
COL4A3	421.148	0
CGN	420.549	0
MACROD2	420.243	0
SLCO2B1	418.907	0
MSLN	418.743	0
BCL2A1	417.467	0
ID4	414.283	0
LIPH	413.38	0
RARRES3	413.186	0
VSIG2	411.417	0
CLDN1	410.552	0
CES1	410.498	0
CKS2	408.911	0
HMOX1	408.432	0
EFNB2	402.419	0
ZBTB38	401.715	0
MBIP	401.662	0
DDR1	401.633	0
AL136454.1	400.923	0
RCAN1	399.945	0
ADAMTS1	399.842	0
EPS8L2	398.941	0
SELENOP	398.698	0
HLA-DMB	398.411	0
FAM13A	398.092	0
PTP4A3	396.972	0
LRP1	396.634	0
DUSP2	396.22	0
CKB	396.122	0
RASGRF1	395.486	0
DNAJB1	394.741	0
EFNA1	393.827	0
CD36	393.582	0
PID1	392.913	0
C14orf132	392.399	0
SLC5A9	392.189	0
CAPG	389.698	0
ARL4D	387.649	0
NTN4	386.551	0
IL6	386.163	0
TC2N	386.148	0
PRR5L	385.986	0
UTRN	384.997	0
ALDH2	384.165	0
PFKFB3	383.693	0
CSTB	381.686	0
WFDC2	381.126	0
FERMT2	381.107	0
TMEM30B	380.545	0
ARHGAP45	380.316	0
SPTAN1	376.556	0
FLNB	374.911	0
DOCK4	374.834	0
PHACTR2	374.312	0
SERPING1	373.586	0
PTPN13	373.52	0
NAV2	373.143	0
ERBB3	373.112	0
EVA1A	371.788	0
ZFP36L2	370.297	0
H2AFX	369.64	0
CSRNP1	368.269	0
TACC1	367.909	0
EPAS1	366.553	0
PXMP4	366.013	0
AC079630.1	365.312	0
MAGI3	363.854	0
RBBP6	362.813	0
CCDC141	361.595	0
HSPH1	361.016	0
PTPN14	358.874	0
ROS1	357.027	0
RPS18	356.301	0
TRNP1	356.201	0
SLC4A4	353.837	0
HLF	353.709	0
S100A9	353.666	0
RETN	352.846	0
SCUBE1	352.674	0
CYP1B1	352.369	0
LGI3	352.243	0
TJP1	351.932	0
SLC25A4	351.65	0
LAPTM4B	349.962	0
RNASE1	349.355	0
AKAP13	348.703	0
CRYAB	347.943	0
STXBP6	346.954	0
BMPR2	346.526	0
ALDH1A1	346.407	0
CEMIP2	346.222	0
FGFR2	345.898	0
KLK11	345.307	0
ZFP36L1	343.303	0
MTURN	341.516	0
MYADM	340.459	0
COBL	339.509	0
DSG2	339.397	0
FILIP1	338.027	0
GKN2	337.96	0
TNKS1BP1	337.908	0
BAG3	336.529	0
RAPGEF5	334.684	0
MYH14	334.308	0
C1R	333.659	0
ARL4C	333.465	0
MYO5C	333.056	0
ROR1	332.688	0
TSPAN12	331.99	0
RAP1GAP2	331.94	0
BEX3	331.733	0
MTRNR2L8	330.898	0
SLC15A2	327.341	0
KLK10	325.877	0
MET	325.408	0
JUND	324.162	0
LAMC1	324.017	0
EDNRB	323.928	0
TNFRSF10D	323.143	0
MCL1	323.03	0
RBPMS	321.904	0
PMEPA1	321.829	0
CCBE1	321.716	0
TMEM246	321.384	0
OVOL1	321.273	0
TMEM98	321.264	0
SNHG12	320.703	0
WWC1	320.334	0
NCKAP1	319.613	0
SHROOM3	319.467	0
SFN	319.386	0
HCST	319.27	0
CBX4	319.065	0
PNP	318.673	0
DDAH1	318.106	0
PTPRE	317.061	0
MT1E	315.907	0
MAFB	315.555	0
ENAH	313.729	0
PDZK1IP1	313.314	0
PLK2	313.195	0
IL32	313.006	0
SFTA1P	312.682	0
MAST4	312.473	0
BHLHE40	311.094	0
CRNDE	310.456	0
EXPH5	310.375	0
CTNNAL1	310.183	0
KLF10	309.931	0
TLR2	308.929	0
PPP1R10	308.78	0
SQLE	308.742	0
IFIT3	308.365	0
TGM2	308.064	0
MT1X	307.997	0
SEMA6D	307.923	0
CCL20	307.494	0
AUTS2	305.797	0
PDE4D	305.3	0
FGF7	305.179	0
ADIRF	304.729	0
ZNF281	301.106	0
VEPH1	300.812	0
CFI	300.718	0
IL6ST	300.289	0
SCARA3	299.973	0
METTL7A	299.719	0
ENPP2	299.286	0
RPS3A	298.474	0
SNX22	297.802	0
SRSF7	297.343	0
TMEM125	296.711	0
RYBP	296.264	0
FNIP2	296.238	0
NKX2-1	295.626	0
AGR3	295.24	0
MYC	294.909	0
HLA-F	294.542	0
MAFF	293.549	0
IGFBP4	293.41	0
TAGLN	293.086	0
CA12	293.013	0
LMO3	291.783	0
TTLL7	291.456	0
PPL	291.104	0
CTSL	290.613	0
HTRA1	290.367	0
FSTL3	289.258	0
CLDN4	288.861	0
LTA4H	287.661	0
DBN1	287.576	0
BIRC3	285.926	0
CYS1	285.203	0
GATA6	284.403	0
OCLN	284.063	0
PTPRG	282.807	0
CCL4	282.772	0
SCNN1G	281.904	0
HSD17B6	281.753	0
GUCY1A1	281.585	0
CLK1	281.385	0
KCNN3	280.169	0
EIF4A3	278.65	0
BCL9L	278.248	0
NFIL3	277.844	0
RPS27A	276.455	0
CDS1	276.214	0
RAI14	275.747	0
SERTAD1	275.066	0
CGNL1	274.828	0
MT1G	274.322	0
EDIL3	274.184	0
ABI2	272.5	0
COBLL1	271.896	0
TRA2B	271.834	0
AQP1	271.18	0
ALDH1A3	270.828	0
PAM	270.348	0
MUCL3	270.347	0
FNBP1L	270.263	0
CTTN	268.41	0
SMARCA1	265.699	0
LST1	265.316	0
KLF6	265.222	0
SLCO4C1	264.626	0
EPDR1	264.08	0
FOXA2	263.208	0
NEXN	263.002	0
CMTM4	262.917	0
MSRB3	261.491	0
MNDA	259.927	0
MAP3K20	257.889	0
SLC38A2	256.762	0
OSMR	256.326	0
ARL5B	253.601	0
ARAP2	253.475	0
SPINK5	253.454	0
LURAP1L	253.04	0
HYAL1	252.131	0
ACKR4	251.943	0
MT2A	251.027	0
AFF3	250.481	0
IGSF6	249.79	0
TOX	249.642	0
NR4A2	248.98	0
KCNJ8	248.068	0
BCL3	247.794	0
ID1	247.114	0
KCTD12	245.755	0
FOXA1	244.291	0
LIFR	243.657	0
ATP9A	243.525	0
CDKN1A	243.47	0
OASL	242.821	0
DNAJA4	242.732	0
IGSF3	241.589	0
HSPG2	240.597	0
PRR15L	239.768	0
FGD3	238.212	0
FGFR1	236.226	0
MME	235.45	0
DDX3X	235.088	0
VAMP2	234.778	0
C12orf57	234.298	0
TNFSF15	233.836	0
CAVIN2	231.947	0
PTX3	231.355	0
IFITM3	231.095	0
CFLAR	230.494	0
CCDC85A	229.704	0
PAWR	229.629	0
CDK6	229.579	0
CPVL	229.159	0
SCGB3A1	229.024	0
FAM117A	228.452	0
MUC15	227.865	0
PPFIBP1	227.865	0
ABCC9	226.694	0
SDC2	226.055	0
SLC44A1	225.207	0
DNAJA1	225.131	0
MECOM	224.864	0
DUSP5	224.125	0
TUBA1A	222.318	0
MRC2	221.573	0
RGS2	220.058	0
TMC4	219.799	0
CNR1	219.699	0
WASF3	219.684	0
SYBU	218.429	0
PPM1K	217.952	0
IFI27	217.485	0
CLU	216.646	0
ADGRE5	216.565	0
TSC22D3	216.418	0
AHR	215.605	0
CFAP221	215.591	0
FYB2	215.13	0
FAM84A	214.684	0
NASP	214.376	0
MS4A6A	214.291	0
MAGI1	214.213	0
PXN	213.187	0
DAB2	213.058	0
IFT57	212.787	0
CNKSR3	212.718	0
OTUD1	212.217	0
KITLG	210.731	0
GLIS2	210.16	0
HSPA8	209.993	0
STC1	209.95	0
SEC14L1	209.432	0
PATJ	208.815	0
IER5L	208.777	0
EPHA4	208.459	0
ITGA2	208.147	0
MYZAP	206.753	0
SPRY2	206.395	0
SLC22A23	204.881	0
SPSB1	204.473	0
TUBA4A	204.468	0
C1S	204.305	0
CRIM1	203.898	0
SLC34A2	203.834	0
TMEM47	203.683	0
HSPB1	203.202	0
CSRP1	202.462	0
JADE1	201.823	0
VSTM4	201.4	0
PRKCQ	201.015	0
EDN1	199.745	0
CELF2	199.145	0
IRF2BPL	198.402	0
FAM174A	197.777	0
NUFIP2	197.74	0
FRAS1	197.695	0
CD59	197.461	0
HERPUD1	197.13	0
GADD45A	196.951	0
IRX3	196.22	0
SMAD3	196.175	0
MID1	193.75	0
COL4A5	193.646	0
GLCCI1	193.33	0
FAM129A	192.834	0
PPP1R9A	191.953	0
TNFAIP8	191.699	0
CMTM8	191.47	0
FCGR2A	191.445	0
KLF9	191.343	0
PARD3	190.926	0
TSPAN7	190.909	0
SOD3	190.209	0
TFAP2C	189.409	0
ANTXR1	188.939	0
FYB1	188.54	0
CLSTN3	188.363	0
ZBTB10	188.204	0
C5orf38	187.566	0
DMTN	187.374	0
ENC1	187.373	0
SCN1A	186.67	0
LTF	186.22	0
ANGPTL2	184.763	0
GLIPR1	184.524	0
PEG10	183.895	0
SLC26A2	183.574	0
TMC5	183.221	0
CTGF	182.177	0
H3F3B	181.808	0
TWIST2	181.559	0
CLMP	180.198	0
CHI3L1	179.109	0
LRIG1	178.448	0
EFNA5	178.29	0
SMAD9	178.058	0
PRICKLE1	177.493	0
NFATC3	177.362	0
PTGS2	177.302	0
LIPA	176.569	0
ESAM	175.787	0
CHD1	175.208	0
ARHGEF12	174.586	0
SLC16A10	174.078	0
NFIA	173.892	0
HIST1H2BG	173.802	0
ITPR3	173.491	0
OLFM1	172.882	0
SLC38A1	172.741	0
NECTIN3	172.718	0
LAYN	171.412	0
SLFN5	171.1	0
RAB3IP	170.9	0
COL18A1	170.68	0
ZNF503	170.152	0
NFKB1	170.053	0
SMIM22	169.788	0
GCH1	169.505	0
EYA4	169.154	0
DGKD	167.718	0
ST6GAL1	167.53	0
HSPD1	167.223	0
MAP3K8	166.495	0
CALD1	165.526	0
ATP8A1	165.033	0
LRP5	164.89	0
GOLGA8A	164.553	0
FAM198B	163.702	0
SOX9	163.153	0
CFTR	163.007	0
CD200	162.681	0
RALA	162.616	0
CCDC71L	162.222	0
LCN2	161.769	0
HCAR2	161.649	0
CPM	161.496	0
TRIM56	161.458	0
MIB1	161.365	0
TNIP3	161.33	0
RBM39	161.084	0
MIDN	159.974	0
KL	159.964	0
HP	159.705	0
FAXDC2	159.041	0
RSRP1	158.754	0
MEF2C	158.401	0
LMNA	158.267	0
IGFBP2	158.025	0
TANC1	157.679	0
MDGA1	156.848	0
BASP1	156.471	0
TSTD1	156.348	0
MYLIP	155.611	0
ANXA1	155.459	0
VCL	154.587	0
PTGER4	154.333	0
COL27A1	153.259	0
ZEB2	153.24	0
PPP1R15A	152.591	0
SH3BGRL2	152.426	0
LPP	152.278	0
PELI1	152.035	0
THBS1	151.812	0
SMC4	151.564	0
MBOAT2	151.368	0
MSX1	151.133	0
LRRC4	150.374	0
FPR1	150.203	0
IFFO2	150.157	0
MGP	149.846	0
EGR2	149.801	0
CKAP4	149.657	0
FOXQ1	149.539	0
NFIX	149.47	0
CCDC88C	149.005	0
NR3C1	148.83	0
FNBP1	148.507	0
MAP9	148.311	0
MXRA7	148.14	0
LBH	147.234	0
KCNJ2	147.153	0
ADM	146.963	0
AC026369.3	146.798	0
SYNE1	146.707	0
GFPT2	146.566	0
PIM3	146.01	0
USP44	145.365	0
CELSR1	145.167	0
TGFBR3	145.125	0
LIMS2	145.074	0
CCL2	145.072	0
RADIL	144.383	0
MXRA8	144.146	0
HMGB2	144.118	0
CDC14A	143.708	0
GPR68	143.589	0
SHANK2	142.767	0
HSP90AB1	141.671	0
TPM1	141.351	0
STMN1	141.122	0
MTSS1	141.008	0
NPR1	140.781	0
ARHGAP29	140.58	0
DMKN	140.458	0
INSR	139.974	0
BCAM	139.68	0
PLEKHA5	138.916	0
XAF1	138.897	0
DDX3Y	138.771	0
STK38	138.101	0
THSD7A	138.033	0
S100A16	137.785	0
SASH1	137.626	0
ZNF827	136.084	0
RBFOX2	136.082	0
CIT	135.626	0
CEBPB	135.596	0
THAP2	134.778	0
DTX3	134.691	0
VPS37B	134.287	0
KLF2	133.813	0
BANK1	133.66	0
MPDZ	132.849	0
CDC42EP3	132.494	0
STK17A	132.368	0
AADAC	132.352	0
RASGRP1	132.162	0
TRAF4	131.988	0
IRS2	131.872	0
BTN3A2	131.553	0
HSP90AA1	130.336	0
DNALI1	130.016	0
CBX6	129.563	0
CYB561	129.367	0
TNFRSF19	129.339	0
TCEAL2	129.25	0
SEC14L6	129.202	0
PIK3CD	129.192	0
TAP1	129.052	0
GPAT3	128.576	0
EPHB4	127.536	0
ZNF704	127.175	0
JAG2	127.145	0
PLPP3	127.078	0
CD69	126.89	0
MERTK	126.81	0
LSR	126.245	0
DEDD2	126.198	0
FRY	126.142	0
KDM5B	125.535	0
IFITM2	124.955	0
CLIC3	124.949	0
DDIT4	124.499	0
H1F0	124.426	0
ADAMTS9	123.737	0
NFIB	123.396	0
SMAD7	123.391	0
MT1F	123.122	0
ZBTB16	122.246	0
AP006284.1	120.673	0
HDAC7	120.524	0
PLEKHH2	119.492	0
TRGC2	118.847	0
ISG20	117.724	0
SOX4	116.531	0
HSPA2	116.376	0
C6orf132	116.125	0
DAAM1	115.585	0
CCL5	114.915	0
EPB41L4B	114.909	0
PMP22	114.317	0
TNFSF9	113.561	0
MFGE8	113.433	0
MEIS2	113.421	0
IFIT2	113.3	0
PRDX5	112.91	0
IL17D	112.524	0
TSPAN5	112.506	0
BMP4	112.14	0
ECE1	112.087	0
SORBS2	111.795	0
G0S2	111.472	0
SAMD9	111.363	0
RGS1	111.113	0
EHD1	110.427	0
ZNF395	110.002	0
FOXO3	109.631	0
SLC20A1	109.53	0
ITGAX	108.704	0
HSD17B13	108.611	0
CCND2	108.486	0
SMIM3	108.337	0
HIPK1	108.097	0
DEPP1	107.325	0
EPB41	107.068	0
NR2F2	106.987	0
HAPLN3	106.218	0
MKNK2	106.069	0
TUBB4B	105.626	0
PBX1	104.631	0
PIM1	104.587	0
TRBC2	104.58	0
DSP	104.439	0
MMP23B	104.434	0
CYFIP2	104.33	0
BTN3A1	104.175	0
RGL1	104.17	0
AZGP1	103.922	0
RUNX1T1	103.889	0
SMAD6	103.488	0
SLC2A3	103.334	0
SERPINH1	103.219	0
TUSC3	102.956	0
CHD2	102.398	0
B3GNT5	102.02	0
ATP1B3	101.582	0
RNF144B	101.372	0
ADGRG6	101.328	0
CCNT1	101.041	0
WRB	100.697	0
KIAA1324	100.286	0
SSPN	99.9316	0
PEG3	99.9005	0
EMB	99.6317	0
BCAS1	99.5678	0
MX1	99.044	0
SLC44A4	98.8214	0
ANKRD11	97.9569	0
SATB1	97.2346	0
LPIN1	97.0282	0
MTSS1L	96.9392	0
GDF15	96.6196	0
LRRC2	96.4198	0
IRS1	96.2987	0
ARID5B	95.6122	0
PITPNC1	95.4918	0
CHST15	95.3271	0
RB1CC1	95.147	0
ALKAL2	95.0844	0
CTSE	94.7735	0
TEAD2	94.3753	0
ZCCHC12	94.2001	0
CP	94.1735	0
FOXP1	93.883	0
SHROOM4	92.8151	0
DOCK9	92.5698	0
ZDHHC14	92.4434	0
CCDC68	92.1306	0
CFH	91.9668	0
MXD1	91.6924	0
TINAGL1	91.6127	0
ZBTB20	90.9981	0
PBXIP1	90.6278	0
PCOLCE2	90.2762	0
ISG15	88.909	0
ARHGEF3	88.6935	0
FMOD	87.9803	0
OFD1	87.9551	0
ANKRD65	87.9058	0
TRAC	87.6448	0
LTBP4	87.4261	0
CDKN1C	86.9385	0
USP53	86.9041	0
SLC24A3	86.7746	0
SORBS1	86.7207	0
HMGCS2	86.4691	0
ADD3	86.2173	0
EPC1	85.7044	0
ETV3	85.5971	0
CD24	85.1715	0
SHE	85.0866	0
FGF2	84.9939	0
TP53INP1	84.8022	0
PCDH1	84.5985	0
AXIN2	84.5318	0
ATP2B1	84.3274	0
MCTP2	84.1778	0
KIF3A	83.7502	0
CCL4L2	83.1004	0
CHSY1	82.5507	0
PTGFR	82.237	1.11022e-16
CDKN1B	82.2109	1.11022e-16
SH3KBP1	82.1372	1.11022e-16
PFN2	81.9411	1.11022e-16
PTPN4	81.9338	1.11022e-16
ID3	81.6576	1.11022e-16
CAPN12	80.9537	1.11022e-16
C5orf49	80.8015	1.11022e-16
CCL3	80.378	1.11022e-16
DAAM2	80.329	1.11022e-16
OCIAD2	80.1759	1.11022e-16
FSCN1	79.9617	2.22045e-16
THSD4	79.715	2.22045e-16
SLC43A1	79.6975	2.22045e-16
ITPRIP	79.5598	2.22045e-16
ORM1	79.4872	2.22045e-16
AP000357.2	78.9454	3.33067e-16
IRF8	78.4994	3.33067e-16
CSF1	78.3469	4.44089e-16
LPL	78.2877	4.44089e-16
HECW2	78.0114	4.44089e-16
OGA	77.9255	4.44089e-16
ANTXR2	76.578	8.88178e-16
BCL2L11	76.3327	9.99201e-16
SYAP1	76.3013	1.11022e-15
MAP4K4	76.1426	1.11022e-15
SLC9A3R2	75.6952	1.44329e-15
TWISTNB	75.6758	1.44329e-15
CYTIP	75.2301	1.77636e-15
CCDC186	75.0108	1.9984e-15
APOE	74.8709	2.10942e-15
TTN	74.1976	2.9976e-15
SPAG16	74.1588	2.9976e-15
MYH10	73.9118	3.33067e-15
ARID4A	73.8588	3.44169e-15
SYDE1	73.7532	3.66374e-15
PIM2	73.3557	4.44089e-15
ANKRD37	73.0171	5.21805e-15
SOCS1	73.0004	5.32907e-15
IFIT1	72.7968	5.77316e-15
STK17B	72.2036	7.77156e-15
HEY1	72.1258	8.10463e-15
ABLIM3	71.9042	8.99281e-15
PDE7A	71.8697	9.10383e-15
FGF18	71.623	1.03251e-14
AC008268.1	71.257	1.23235e-14
KIF21A	70.7904	1.54321e-14
RIPOR2	70.7335	1.58762e-14
CD2	70.4545	1.82077e-14
CETN2	69.8934	2.38698e-14
DUSP14	69.6705	2.66454e-14
CABCOCO1	69.6036	2.75335e-14
TNRC6C	69.1665	3.40838e-14
CLDN3	68.9425	3.79696e-14
PAG1	68.1234	5.65104e-14
SFRP5	67.3557	8.20455e-14
EGFL7	66.9766	9.85878e-14
OSCP1	66.8614	1.0425e-13
RANBP2	66.8463	1.05027e-13
AC236972.3	66.6582	1.1513e-13
CD3E	66.5509	1.21236e-13
ERBB4	66.487	1.25011e-13
CREBRF	66.3916	1.31006e-13
TRBC1	66.3379	1.34448e-13
CORO1A	66.33	1.35003e-13
TNFRSF9	65.7939	1.75082e-13
AC090152.1	65.7237	1.81077e-13
PRKCH	65.6103	1.91402e-13
SAMD5	65.428	2.09055e-13
NR4A3	65.3134	2.21045e-13
TIMP1	65.2802	2.24598e-13
PLCXD2	65.1887	2.34812e-13
ASPA	65.1805	2.357e-13
TRIB2	65.1627	2.3781e-13
BTG2	65.1228	2.42473e-13
SLC25A37	65.0311	2.53464e-13
ACKR3	64.7621	2.88769e-13
KMT2A	64.5159	3.25406e-13
ANKRD44	64.4894	3.29625e-13
S100A2	64.3482	3.5294e-13
GPR155	64.1077	3.96683e-13
SH3BP5	63.9886	4.20219e-13
NKG7	63.8526	4.48863e-13
CD48	63.4777	5.38347e-13
GPR146	63.4229	5.5278e-13
C4orf47	63.2944	5.88418e-13
INPP5D	63.2311	6.06737e-13
PRICKLE2	63.0794	6.52922e-13
GNG2	63.058	6.59806e-13
RBP4	63.0416	6.65024e-13
ZNF608	62.9282	7.02549e-13
SOX2	62.6005	8.23563e-13
NFIC	62.5207	8.55982e-13
ITGA9	62.4662	8.78853e-13
PPIL6	62.2895	9.57456e-13
MT1M	62.2768	9.63341e-13
SESN3	62.1228	1.03795e-12
CEP85L	61.9469	1.13032e-12
KDM6B	61.8019	1.21259e-12
AC020916.1	61.522	1.38856e-12
ITGAL	61.4887	1.41109e-12
LRIF1	61.2544	1.58074e-12
MLLT6	61.1365	1.67344e-12
ACTA2	60.6945	2.07279e-12
TOB1	59.9548	2.96507e-12
HYAL2	59.8893	3.06044e-12
TRIM2	59.8732	3.08453e-12
EGR3	59.7133	3.33245e-12
IRX5	59.6343	3.46223e-12
SPRY1	59.5874	3.54183e-12
PHACTR1	59.5495	3.60745e-12
HBB	59.3744	3.92619e-12
RUNX3	59.0957	4.49285e-12
TNFRSF21	59.0762	4.53537e-12
IL1RN	58.8078	5.16376e-12
AL137003.2	58.6898	5.46696e-12
SH3D19	58.6573	5.55378e-12
PRSS12	58.4841	6.03884e-12
SIX1	58.0527	7.43905e-12
LTBP1	58.0409	7.48157e-12
NRARP	57.9236	7.91789e-12
TMEM154	57.8713	8.12062e-12
APCDD1	57.6572	9.00591e-12
MSI2	57.6259	9.14335e-12
ARHGEF1	57.5449	9.50806e-12
NKTR	57.2651	1.08844e-11
IKZF1	57.21	1.11782e-11
IFNG	57.1909	1.12821e-11
ODF3B	56.8341	1.34042e-11
CCDC173	56.7808	1.37537e-11
LENG8	56.7065	1.42562e-11
IFI16	56.5955	1.50409e-11
ZC3H6	56.3268	1.71252e-11
DUOX2	56.1306	1.88265e-11
SAMSN1	56.0256	1.98054e-11
KIRREL1	55.8797	2.12511e-11
ANKRD33B	55.8355	2.17087e-11
RCAN2	55.3595	2.73154e-11
IQCA1	55.14	3.03675e-11
CYP4X1	54.9735	3.29081e-11
IK	54.9593	3.31342e-11
BDKRB2	54.9355	3.35171e-11
RND3	54.8553	3.48394e-11
MAP6	54.6326	3.87891e-11
IL2RB	54.5567	4.02358e-11
LCP2	54.4883	4.15856e-11
DKK1	54.3346	4.47858e-11
FOXC1	54.1132	4.9832e-11
C2orf88	54.0842	5.05339e-11
MARCKSL1	54.0169	5.22008e-11
DUSP10	53.9937	5.27871e-11
DDX17	53.934	5.43277e-11
PREX1	53.8907	5.5474e-11
RAB27B	53.876	5.58685e-11
WIPF1	53.8643	5.61857e-11
RAB29	53.8441	5.67336e-11
RBL2	53.458	6.83404e-11
WNT5A	53.2896	7.41189e-11
TNFSF14	53.1073	8.09239e-11
SHC2	52.9565	8.70232e-11
ZFPM2	52.7265	9.72198e-11
TSPAN9	52.5959	1.03532e-10
IL1A	52.5648	1.05094e-10
GOLGA8B	52.5638	1.05148e-10
PCDH10	52.4818	1.09383e-10
IL23A	52.4771	1.09631e-10
SMAP2	52.3617	1.15893e-10
LIF	52.2111	1.24615e-10
TNFRSF1B	52.0791	1.32788e-10
PRCP	51.8574	1.47746e-10
CFAP300	51.6064	1.66724e-10
WEE1	51.5575	1.70698e-10
KAT6B	51.5433	1.7187e-10
IGKC	51.5359	1.72481e-10
ANXA6	51.1055	2.1217e-10
FAM102A	51.0744	2.15371e-10
MORN2	50.9337	2.30457e-10
ARHGAP9	50.7748	2.48759e-10
NUCB2	50.5823	2.72902e-10
KIF9	50.3522	3.04836e-10
KLB	50.3506	3.05069e-10
ADGRG1	50.2468	3.20683e-10
ZNF703	50.223	3.24372e-10
NPTX2	50.1009	3.4399e-10
APOBEC3C	49.5733	4.43299e-10
YPEL1	49.3889	4.84367e-10
KLRB1	49.3443	4.9486e-10
RAPGEF4	49.334	4.97327e-10
MARCKS	49.1322	5.47965e-10
VIPR1	48.9179	6.07357e-10
AC007952.4	48.9172	6.07587e-10
DNAH6	48.5496	7.24904e-10
TAF7	48.476	7.5096e-10
GNLY	48.2584	8.33693e-10
LINC02154	47.8846	9.97536e-10
TMEM108	47.8492	1.01461e-09
SOSTDC1	47.8191	1.02938e-09
PSIP1	47.6823	1.09926e-09
GZMA	47.552	1.17015e-09
TCTN2	47.4019	1.25753e-09
SIGIRR	47.3417	1.29436e-09
RP1	47.1174	1.44142e-09
SLAMF7	46.7361	1.73061e-09
CDHR3	46.7193	1.74466e-09
CHD3	46.4441	1.9907e-09
RABL2B	46.3559	2.0767e-09
FIGN	46.0218	2.43732e-09
COL1A1	45.8778	2.61133e-09
FILIP1L	45.826	2.67698e-09
GABRB3	45.8254	2.67779e-09
C1orf115	45.739	2.79092e-09
PDLIM3	45.3897	3.29922e-09
TAGAP	45.2502	3.52716e-09
GSTA1	44.9544	4.06362e-09
DDIT4L	44.9174	4.13637e-09
TFRC	44.7441	4.49401e-09
MS4A8	44.3408	5.45071e-09
ZNF618	44.2892	5.58703e-09
CXCL14	44.212	5.79706e-09
TRIM29	43.9966	6.42621e-09
KLF12	43.9855	6.46038e-09
PCOLCE	43.9252	6.64929e-09
KRT4	43.7967	7.07083e-09
LYPD3	43.7094	7.37219e-09
LHFPL6	43.5816	7.83683e-09
KCNQ1OT1	43.4623	8.29678e-09
SH2D2A	43.4365	8.39971e-09
CASKIN2	43.421	8.46189e-09
MFAP2	43.3582	8.71998e-09
DPYSL3	43.1963	9.42147e-09
TMC7	42.9411	1.06433e-08
SORL1	42.7464	1.16806e-08
MOK	42.5645	1.27409e-08
RGN	42.494	1.31771e-08
AKAP9	42.4096	1.37191e-08
SLIT2	42.3642	1.40193e-08
PREX2	42.1831	1.52856e-08
AHDC1	42.1504	1.55261e-08
LRRC23	42.0438	1.63369e-08
TMEM176B	42.012	1.6586e-08
WNT11	42.0009	1.66743e-08
KLRD1	41.7534	1.87647e-08
BNC2	41.578	2.04029e-08
CHAC1	41.4523	2.16635e-08
TNFSF10	41.4471	2.17169e-08
TNRC6B	41.056	2.61702e-08
CNTNAP3B	40.9573	2.74307e-08
MYO1F	40.7878	2.97391e-08
C1QTNF1	40.7095	3.08702e-08
SMIM6	40.688	3.11877e-08
CD247	40.3508	3.66232e-08
FZD4	39.9992	4.33016e-08
ADAM8	39.8193	4.71732e-08
PDGFRL	39.7526	4.86958e-08
MACF1	39.6604	5.08805e-08
LACTB2-AS1	39.5879	5.26673e-08
PLXDC1	39.4956	5.50309e-08
GPC6	39.4097	5.73287e-08
IVNS1ABP	39.3418	5.92111e-08
FPR2	39.263	6.14729e-08
SPATA18	39.2488	6.18891e-08
SETBP1	39.1277	6.556e-08
BDP1	39.1146	6.59693e-08
LUCAT1	39.0214	6.89606e-08
RASGEF1B	38.7657	7.78762e-08
NINJ1	38.5102	8.7932e-08
DYRK2	38.4915	8.87165e-08
SAA1	38.2368	1.00135e-07
NBL1	38.0177	1.1112e-07
SEMA3A	37.9662	1.1387e-07
VWA5A	37.7527	1.26024e-07
BIN2	37.582	1.36663e-07
IGHG3	37.5459	1.39019e-07
PRKG1	37.4974	1.42258e-07
OSBPL6	37.4949	1.42431e-07
GBP1	37.2966	1.56481e-07
IGHA1	37.0344	1.77215e-07
PIP4K2A	36.9853	1.81394e-07
CRYM	36.7718	2.0072e-07
ZNF331	36.1904	2.64405e-07
MAN1A2	36.0587	2.81429e-07
NT5E	36.0329	2.84893e-07
MMP7	35.9638	2.94376e-07
PIFO	35.9202	3.00517e-07
CDC42SE1	35.8849	3.05578e-07
GPM6B	35.8844	3.05661e-07
BIRC5	35.7979	3.1843e-07
ITM2A	35.7885	3.19863e-07
BATF	35.7059	3.3262e-07
RASA2	35.6585	3.40167e-07
PIK3R1	35.5857	3.52094e-07
NFATC2	35.4641	3.7295e-07
DCLK1	35.3028	4.02545e-07
IQCG	35.1817	4.26278e-07
FGL2	35.1579	4.31101e-07
BCL11B	35.0955	4.44008e-07
AQP9	35.0952	4.44075e-07
LILRB2	35.0729	4.48781e-07
ZDBF2	34.8376	5.01622e-07
IL1R2	34.8312	5.03128e-07
GBP4	34.7224	5.29703e-07
PRKCB	34.6946	5.36697e-07
LOXL2	34.615	5.57294e-07
MAF	34.5568	5.72817e-07
GZMB	34.4276	6.08895e-07
FOXO1	34.4021	6.16271e-07
RORA	34.399	6.17173e-07
PLPP1	34.238	6.65951e-07
A2M	34.2214	6.71211e-07
SLC7A11	34.1473	6.95095e-07
NMT2	34.1442	6.96138e-07
PCNA	34.1222	7.03402e-07
PLEKHA2	34.0674	7.21828e-07
PRDM1	34.0089	7.42062e-07
DUSP1	33.9365	7.67866e-07
FBLIM1	33.738	8.43295e-07
TEX9	33.7239	8.48949e-07
GATA3	33.7195	8.5069e-07
TCTN1	33.6814	8.66148e-07
PTCH1	33.659	8.75363e-07
CLEC4E	33.6562	8.76494e-07
GZMH	33.6346	8.85472e-07
DIP2A	33.5398	9.25998e-07
MT-ND6	33.5256	9.32221e-07
LDLRAD1	33.513	9.37798e-07
SPON2	33.403	9.8774e-07
CCL3L1	33.3775	9.99696e-07
IFI44L	33.0954	1.14194e-06
SYNPO2	33.0628	1.15962e-06
CRYBG1	33.0254	1.18027e-06
GCOM1	32.7999	1.3126e-06
GIMAP4	32.7905	1.31842e-06
PTPRD	32.7047	1.37284e-06
CST7	32.6832	1.3868e-06
PPIF	32.6264	1.42445e-06
LAMP5	32.3336	1.63504e-06
SPARCL1	32.2741	1.68157e-06
NPR3	32.0976	1.82725e-06
PRX	32.0857	1.83744e-06
LCK	31.9631	1.94659e-06
PRF1	31.8936	2.01131e-06
CRTAM	31.8757	2.02837e-06
CDH24	31.8561	2.04707e-06
CNOT6L	31.775	2.12675e-06
SLC27A2	31.6936	2.20973e-06
STK4	31.6846	2.21906e-06
OGT	31.5271	2.38974e-06
RFX3	31.4664	2.4589e-06
GBP5	31.4449	2.48382e-06
ANO9	31.3986	2.53851e-06
GUCY1B1	31.3925	2.54575e-06
CMYA5	31.3055	2.65212e-06
FYN	31.192	2.79737e-06
TCTEX1D2	31.1626	2.8363e-06
TSPAN1	31.1251	2.88667e-06
PODXL	30.9842	3.08414e-06
KDR	30.8725	3.25031e-06
CD8A	30.8308	3.3145e-06
CSGALNACT1	30.6142	3.6693e-06
ILF3-DT	30.517	3.84053e-06
MT1A	30.4794	3.90895e-06
ZC3HAV1	30.4072	4.04366e-06
SMCHD1	30.4062	4.04552e-06
RAB36	30.2181	4.41875e-06
NPDC1	30.1347	4.59492e-06
PDE4B	30.1118	4.64447e-06
SKI	30.0333	4.81859e-06
RALGPS2	29.9935	4.90935e-06
STK33	29.9235	5.07309e-06
TSGA10	29.8789	5.18037e-06
CMC1	29.5796	5.95994e-06
LOX	29.4334	6.38244e-06
PPP1R12B	29.3642	6.59259e-06
FPR3	29.3531	6.62685e-06
GIMAP7	29.3372	6.67637e-06
CD7	29.3042	6.78011e-06
PYHIN1	29.2701	6.88944e-06
BVES	29.2086	7.09046e-06
PLEKHG3	29.0443	7.65695e-06
TPSB2	29.0385	7.67786e-06
ODF2L	29.0204	7.74313e-06
AKNA	29.0013	7.81281e-06
GPR171	28.7043	8.97644e-06
FGFBP2	28.6772	9.09098e-06
IKZF3	28.6209	9.33329e-06
KIAA1551	28.6167	9.35183e-06
DKK3	28.5715	9.55139e-06
CLIC6	28.5511	9.6426e-06
RSF1	28.4947	9.9002e-06
LCA5	28.3315	1.06844e-05
AGAP1	28.263	1.10321e-05
IPCEF1	28.0878	1.19721e-05
EGLN3	28.0535	1.21655e-05
GABPB1-AS1	28.031	1.22936e-05
CD84	28.0115	1.24062e-05
RNF125	27.9797	1.25915e-05
TUBB2B	27.9342	1.28616e-05
XCL1	27.9235	1.29261e-05
CSPP1	27.8487	1.33852e-05
CIR1	27.7968	1.3713e-05
GPR65	27.5037	1.57214e-05
GPER1	27.4299	1.62715e-05
NLRC3	27.1246	1.87582e-05
TMEM176A	27.1099	1.88872e-05
DNAJB4	27.0942	1.90259e-05
CD3G	27.0512	1.94111e-05
ANKRD36C	27.0091	1.97952e-05
RASGRP2	27.0071	1.98136e-05
TSPAN6	26.969	2.01675e-05
CD300A	26.9135	2.06953e-05
CD96	26.8878	2.09449e-05
GPR183	26.7177	2.26693e-05
MAPRE2	26.7147	2.27009e-05
CCDC80	26.6468	2.34302e-05
RHOH	26.5721	2.42576e-05
NOTCH3	26.5391	2.4633e-05
TRAF3IP1	26.5379	2.46466e-05
MAP4K1	26.4227	2.60026e-05
MPEG1	26.3969	2.63169e-05
PDK4	26.2686	2.79333e-05
RABL2A	26.1604	2.93731e-05
PCSK7	26.1415	2.96324e-05
TMEM45A	26.0112	3.148e-05
HIF3A	25.9923	3.17578e-05
RBM38	25.9359	3.25997e-05
NR1D1	25.9313	3.26694e-05
AKR1C1	25.8622	3.37343e-05
ANKRD12	25.8489	3.39445e-05
FAM229B	25.708	3.62375e-05
SLC7A5	25.3734	4.23181e-05
INPP4B	25.2961	4.38634e-05
C21orf91	25.2323	4.51791e-05
PER1	25.231	4.5206e-05
COL6A3	25.1945	4.59756e-05
CD3D	25.1179	4.76378e-05
HBA2	24.9076	5.25083e-05
IRF2BP2	24.8541	5.38252e-05
PALM	24.6301	5.97027e-05
APOD	24.5936	6.07172e-05
IRF1	24.5864	6.09208e-05
NAP1L2	24.5587	6.17059e-05
DLL4	24.5513	6.19162e-05
MIR3945HG	24.3031	6.94418e-05
LTB	24.3019	6.9482e-05
OLIG1	24.1351	7.50467e-05
SYTL2	24.1044	7.61175e-05
HTRA3	24.0066	7.96306e-05
TMEM213	24.0009	7.98426e-05
TBX21	23.8885	8.40931e-05
ITK	23.4265	0.000104052
LINC00685	23.4117	0.000104767
P2RY13	23.401	0.000105281
MATN2	23.3862	0.000106001
ETS1	23.1611	0.00011758
FCGR3B	23.1557	0.000117873
TNFAIP6	23.06	0.000123181
TNC	23.0358	0.000124557
GZMM	23.0318	0.000124789
PTGDR	22.9998	0.00012664
GIMAP6	22.9587	0.000129052
NME5	22.8847	0.000133522
SEMA7A	22.7663	0.00014099
TBC1D10C	22.6251	0.00015044
HCAR3	22.5685	0.000154407
ITM2C	22.4458	0.000163358
ELOVL6	22.3607	0.000169858
PLAU	22.345	0.000171089
CFAP45	22.3171	0.000173294
CCDC181	22.3112	0.000173762
CFAP69	22.2622	0.000177717
CSF1R	22.2619	0.000177737
HAMP	22.2274	0.000180578
TRG-AS1	22.2241	0.000180853
CTHRC1	22.2231	0.000180935
FAT4	22.2165	0.000181478
VCAN	22.1865	0.000183995
EOMES	22.1612	0.000186144
C16orf54	22.1225	0.000189471
SRGAP1	22.0434	0.000196476
CDC42SE2	21.9828	0.000202004
MMP19	21.934	0.000206575
PTGER2	21.8175	0.000217901
SYTL1	21.679	0.000232161
AL034417.3	21.5738	0.000243621
LY9	21.5318	0.000248341
APOBEC3G	21.5	0.00025198
THEMIS	21.3767	0.000266602
GSEC	21.3425	0.000270807
CAPS	21.3176	0.000273901
CTSW	21.2523	0.000282196
CXCR2	21.1196	0.000299836
TRIP13	21.0669	0.000307144
ITGA4	20.9817	0.000319323
IGF2	20.8261	0.000342818
WHRN	20.826	0.000342844
SRSF11	20.7905	0.000348439
CYP3A5	20.6915	0.000364532
ARHGAP25	20.6806	0.000366348
EREG	20.6775	0.000366856
VNN2	20.6635	0.000369217
TFF3	20.6468	0.00037203
TRAF3IP3	20.6379	0.000373547
FTO	20.5804	0.000383462
KLRF1	20.5446	0.000389768
RXRG	20.5151	0.000395044
TRDC	20.5089	0.000396155
LIPG	20.4054	0.000415294
KLHL23	20.3921	0.000417804
LAG3	20.3668	0.000422655
TMC8	20.3277	0.000430235
CTXN1	20.2834	0.000439009
SBK1	20.188	0.000458488
ARGLU1	20.1874	0.000458607
LILRA5	20.1256	0.000471684
GRAP2	20.05	0.000488176
FFAR2	20.0198	0.00049493
CRLF1	19.9899	0.000501704
THBD	19.9265	0.00051637
TSPAN8	19.926	0.000516471
FOSL2	19.9168	0.000518647
ITGA5	19.8848	0.000526238
PCSK2	19.8318	0.000539051
RNF144A	19.8315	0.00053914
S1PR3	19.7564	0.000557836
CH25H	19.7068	0.000570531
ADGRL2	19.642	0.000587585
FRMD6	19.6263	0.000591785
YPEL5	19.5706	0.000606921
C11orf21	19.4497	0.000641123
PCDHB5	19.2968	0.000687136
JCHAIN	19.2584	0.000699199
NR2F2-AS1	19.2528	0.000700959
CCDC30	19.2336	0.000707076
CREM	19.1997	0.000718016
SERPINF1	19.1244	0.000742937
TNFAIP8L1	19.1241	0.000743028
CCDC113	19.0647	0.000763284
SLA2	19.0435	0.000770638
FCN1	19.0406	0.000771642
ACSL6	18.9201	0.000814866
TRAF5	18.8928	0.000824992
C12orf75	18.8884	0.000826638
LIMD2	18.8608	0.000836994
KIFC1	18.8009	0.000859992
TIGIT	18.7302	0.000887899
F2R	18.7106	0.000895809
IRF4	18.6838	0.000906696
ATP2A3	18.6132	0.000936072
TEPP	18.5712	0.000953989
CNTD1	18.5273	0.00097307
DDR2	18.4258	0.00101867
BPTF	18.383	0.00103852
CD244	18.3421	0.00105787
VNN3	18.2638	0.00109586
SLC16A7	18.2461	0.00110463
SEMA4D	18.2278	0.00111378
SPNS2	18.2152	0.00112012
CD226	18.1435	0.00115691
SH2D1A	18.1384	0.00115956
TFPI2	18.1283	0.00116486
GPR34	18.0402	0.00121199
PLEKHF1	18.0264	0.00121951
JMY	17.9757	0.00124767
BBOF1	17.961	0.00125593
ITGB7	17.8877	0.00129802
GRB10	17.8835	0.00130049
GPR18	17.8553	0.00131708
PBX4	17.7726	0.00136695
UBXN10	17.7619	0.00137357
RASSF5	17.7306	0.00139305
S100P	17.6937	0.00141629
AC245128.3	17.6337	0.00145498
DIRAS3	17.6095	0.00147091
LAMA2	17.5729	0.00149524
PCSK6	17.534	0.00152159
CCR5	17.4804	0.00155861
AARD	17.3616	0.00164395
CD6	17.3169	0.0016772
STC2	17.3161	0.00167781
ECM1	17.1959	0.00177065
2021-09-01	17.1592	0.00180001
WDR74	17.1575	0.00180136
VEGFD	17.1216	0.00183054
ACE	17.1183	0.00183323
RSAD2	17.0675	0.00187545
WDR54	17.0313	0.00190611
AC010889.1	16.948	0.00197842
IFITM1	16.9065	0.00201549
IL6R-AS1	16.8905	0.00202992
VMP1	16.8856	0.00203439
FCRL6	16.8818	0.0020379
AC243960.1	16.8253	0.00209001
SIGLEC10	16.793	0.00212037
AC010976.2	16.787	0.00212602
FCGR2B	16.7773	0.00213529
FGF9	16.686	0.00222421
ATP2B1-AS1	16.665	0.00224517
FXYD6	16.659	0.0022511
HS3ST3B1	16.5731	0.00233907
ALDH3A1	16.4909	0.00242642
DMPK	16.4696	0.00244964
SAMD3	16.407	0.00251889
BMP6	16.3598	0.00257253
NOSTRIN	16.3563	0.00257648
SLC26A4	16.2626	0.00268625
TCF4	16.2069	0.00275369
KIF21B	16.1524	0.00282137
C15orf48	16.1453	0.00283021
AC058791.1	16.1242	0.00285695
SERPINB2	16.0987	0.0028896
FUT1	16.0861	0.00290576
CCDC191	16.0536	0.00294807
PAPPA	16.0509	0.00295165
CMKLR1	15.9147	0.00313572
CD14	15.8891	0.00317167
CD5	15.8869	0.00317477
PTPN22	15.8213	0.00326855
SLAMF6	15.8009	0.00329835
PNISR	15.7605	0.00335791
ARHGAP28	15.7507	0.00337265
UBE2C	15.7262	0.00340941
DUSP4	15.6847	0.00347276
INHBB	15.6533	0.00352144
CD82	15.5211	0.00373389
IGF1	15.411	0.00392047
AC025164.1	15.3922	0.0039533
RAB30	15.2773	0.00415924
PLSCR4	15.2141	0.00427716
RASSF2	15.2126	0.00427998
WDR60	15.1698	0.00436162
CHMP1B	15.1572	0.00438611
ST8SIA4	15.148	0.00440387
ACVRL1	15.0889	0.00452036
MORN3	15.0614	0.00457547
PNN	15.0396	0.00461977
HECA	14.9855	0.00473136
AL356488.2	14.9806	0.00474171
ANKRD22	14.9624	0.0047798
LUC7L3	14.9595	0.004786
PDE5A	14.9368	0.00483412
SLFN12L	14.8539	0.00501411
PCDHB14	14.8187	0.00509229
PALM3	14.7663	0.00521134
GCNA	14.7177	0.005324
AL034397.3	14.7072	0.00534856
APOL3	14.6748	0.00542547
CXCL5	14.6192	0.00555972
NLRP3	14.587	0.00563907
CDK1	14.5797	0.00565736
ZBP1	14.5664	0.00569044
JARID2	14.4738	0.00592678
PLEKHG1	14.4697	0.00593741
AC110285.2	14.4306	0.00604037
KIR2DL1	14.4211	0.00606559
PCDHB16	14.4167	0.00607727
SERPINE1	14.3805	0.00617475
UACA	14.3691	0.00620568
PTPRN2	14.3201	0.00634044
PHLDA1	14.201	0.00668054
PRLR	14.1914	0.00670857
RNF152	14.1911	0.00670949
HBA1	14.1333	0.00688141
FBXO27	14.0659	0.00708754
CX3CR1	14.0427	0.00715989
RUBCNL	14.0351	0.00718402
VASH2	13.966	0.00740424
RSPH9	13.9491	0.0074593
TRERF1	13.891	0.0076512
CPA3	13.875	0.00770487
VGLL3	13.8089	0.00793045
MIR193BHG	13.807	0.00793711
ABL2	13.806	0.0079408
C10orf95	13.7777	0.00803942
HEYL	13.7652	0.0080835
SERPINB9	13.7635	0.00808949
ZAP70	13.7546	0.00812094
IL18RAP	13.7488	0.00814131
HIST1H4C	13.6906	0.00835097
RASA3	13.6876	0.00836201
GPC3	13.6573	0.00847292
PSENEN	13.6383	0.00854369
GPR27	13.6356	0.00855372
PLCXD3	13.5758	0.00877951
TRPV3	13.5438	0.00890301
ELF1	13.4026	0.00946742
PCDH18	13.4009	0.00947427
RSPH1	13.393	0.009507
ZNF831	13.3929	0.0095072
FST	13.3633	0.00963063
ZNF683	13.3469	0.00969954
PRSS21	13.3381	0.00973653
MELTF	13.3341	0.00975357
HPGD	13.2417	0.0101531
DYNC2H1	13.2381	0.0101693
POU2F2	13.2088	0.0102994
DNAH10	13.2055	0.010314
SELL	13.1882	0.0103917
HSH2D	13.1647	0.0104987
SNTN	13.0726	0.0109263
FBLN1	13.0665	0.0109553
SLC2A1	12.9185	0.0116812
CD300E	12.8702	0.0119278
AIF1L	12.8079	0.0122537
SH2D1B	12.7697	0.0124578
ATRX	12.7619	0.0124998
LRMP	12.7356	0.0126424
AC016831.4	12.6576	0.0130757
FOXJ1	12.6291	0.0132379
LEPR	12.6175	0.013304
FCGBP	12.5981	0.0134161
AZIN1-AS1	12.593	0.0134457
RCSD1	12.5619	0.0136273
ADGRE2	12.5315	0.013807
SCGB2A1	12.3643	0.0148382
FABP3	12.3375	0.0150102
EDNRA	12.3375	0.0150103
DZIP3	12.1806	0.0160573
GLT8D2	12.1635	0.0161759
CD79B	12.1457	0.0162998
S1PR5	12.0627	0.016891
IGFBP6	12.0361	0.0170852
CACNA2D1	11.9788	0.0175096
PCLAF	11.9732	0.0175516
OAF	11.9177	0.017974
PLTP	11.905	0.0180717
ATF7IP	11.808	0.0188377
PRKX	11.8047	0.0188645
ELK3	11.6401	0.020238
ARRDC2	11.639	0.0202474
ADM5	11.5956	0.0206263
SLC4A7	11.5483	0.0210463
MCOLN3	11.5081	0.0214098
CXCL10	11.4816	0.0216532
APOBEC3H	11.457	0.0218808
FMO3	11.4372	0.0220658
FCMR	11.437	0.0220676
SLAMF1	11.3741	0.0226664
ZFAND2A	11.3539	0.0228613
IKZF2	11.3089	0.0233033
SEMA3F	11.2943	0.0234479
LMCD1	11.2658	0.0237338
GIMAP1	11.177	0.0246448
NEGR1	11.1385	0.025051
CD93	11.1248	0.0251967
TM4SF18	11.0797	0.0256828
NDRG2	11.0776	0.0257061
LINC01871	11.0562	0.0259392
WISP2	11.0058	0.0264989
VAMP5	11.0002	0.0265613
NCR3	10.9592	0.0270266
PLEKHS1	10.9387	0.0272613
LUM	10.9368	0.0272833
USP36	10.8552	0.02824
NEK11	10.8265	0.0285844
IL5RA	10.8256	0.0285951
MCF2L	10.7185	0.0299171
TSEN54	10.7031	0.0301114
NPPC	10.6749	0.0304709
KIF5C	10.6481	0.0308171
ADAM28	10.6289	0.0310665
HAS2	10.515	0.0325913
MZF1-AS1	10.4857	0.0329939
CMTM2	10.4575	0.0333877
CHL1	10.4088	0.0340763
FBXO32	10.4049	0.0341321
MYH11	10.3908	0.0343349
EFCAB1	10.3529	0.0348845
RFLNB	10.3462	0.0349822
CAPSL	10.3273	0.0352603
TMEM71	10.3183	0.0353946
ADGRA2	10.2932	0.0357686
OGFRL1	10.2475	0.0364591
SIT1	10.2456	0.036487
ELN	10.1862	0.0374054
TRAT1	10.1664	0.0377155
ADGRG5	10.1198	0.038457
GPR174	10.0289	0.039943
DNAAF1	10.0226	0.0400489
RGS11	10.0151	0.0401746
IGFBP5	10.0045	0.0403525
CFAP46	9.9825	0.0407235
AL365361.1	9.91451	0.0418927
CEP290	9.90406	0.0420752
AC023157.3	9.89359	0.0422588
ATP1A3	9.86861	0.0427
KIAA1549	9.84892	0.043051
ADAM19	9.84803	0.0430668
MFAP4	9.80976	0.0437571
AC016957.2	9.79378	0.0440484
EPB41L2	9.77526	0.0443884
SSC5D	9.76962	0.0444925
CARNS1	9.76624	0.0445548
ZFYVE28	9.75684	0.044729
DTHD1	9.68291	0.0461215
ALDH1A2	9.62797	0.0471831
TYMS	9.62399	0.0472608
RGS5	9.59552	0.0478211
LDB3	9.5598	0.048533
